# Supplementary material for: Comparative transcriptome analysis provides novel insights into molecular response of salt-tolerant and sensitive polyembryonic mango genotypes to salinity stress at seedling stage
Source: Front Plant Sci. 2023 Apr 12;14:1152485. doi: 10.3389/fpls.2023.1152485 (PMC10141464; doi:10.3389/fpls.2023.1152485)
Supplement: Supplementary file 7 [file Table_7.xls]

Gene ID	Gene Ontology Biological Pathway	BP Description	Gene Ontology Molecular Function	MF Description	Gene Ontology Cellular Component	CC Description
Cluster-5747.20704	GO:0008152//GO:0055114	metabolic process//oxidation-reduction process	GO:0020037//GO:0003824//GO:0048037//GO:0005488//GO:1901363//GO:0016491//GO:0043169//GO:0046914//GO:0046906//GO:0097159//GO:0016705//GO:0043167//GO:0005506//GO:0046872	heme binding//catalytic activity//cofactor binding//binding//heterocyclic compound binding//oxidoreductase activity//cation binding//transition metal ion binding//tetrapyrrole binding//organic cyclic compound binding//oxidoreductase activity, acting on paired donors, with incorporation or reduction of molecular oxygen//ion binding//iron ion binding//metal ion binding	--	--
Cluster-6487.0	GO:0006479//GO:0018410//GO:0008213//GO:0006807//GO:0006481//GO:0044260//GO:0071704//GO:0032259//GO:0044267//GO:0043687//GO:0009987//GO:0006464//GO:0043412//GO:0036211//GO:0043414//GO:0008152//GO:0044238//GO:1901564//GO:0019538//GO:0044237//GO:0043170	protein methylation//C-terminal protein amino acid modification//protein alkylation//nitrogen compound metabolic process//C-terminal protein methylation//cellular macromolecule metabolic process//organic substance metabolic process//methylation//cellular protein metabolic process//post-translational protein modification//cellular process//cellular protein modification process//macromolecule modif…	GO:0051998//GO:0008168//GO:0016740//GO:0016741//GO:0004671//GO:0003880//GO:0008757//GO:0140096//GO:0003824//GO:0010340//GO:0008276//GO:0008171	protein carboxyl O-methyltransferase activity//methyltransferase activity//transferase activity//transferase activity, transferring one-carbon groups//protein C-terminal S-isoprenylcysteine carboxyl O-methyltransferase activity//protein C-terminal carboxyl O-methyltransferase activity//S-adenosylmethionine-dependent methyltransferase activity//catalytic activity, acting on a protein//catalytic ac…	GO:0031224//GO:0016021//GO:0016020//GO:0044425	intrinsic component of membrane//integral component of membrane//membrane//membrane part
Cluster-5747.10538	--	--	GO:0005488//GO:0005515	binding//protein binding	--	--
Cluster-5283.0	GO:0008104//GO:0048589//GO:0032940//GO:0015031//GO:0009653//GO:0048856//GO:0009826//GO:0042886//GO:0016049//GO:0040007//GO:0048869//GO:0010256//GO:0016043//GO:0032989//GO:0071705//GO:0071840//GO:0071702//GO:0033036//GO:0000902//GO:0032502//GO:0009987//GO:0009306//GO:0006810//GO:0007030//GO:0045184//GO:0015833//GO:0051234//GO:0051179//GO:0006996//GO:0046903//GO:0060560//GO:0002790	protein localization//developmental growth//secretion by cell//protein transport//anatomical structure morphogenesis//anatomical structure development//unidimensional cell growth//amide transport//cell growth//growth//cellular developmental process//endomembrane system organization//cellular component organization//cellular component morphogenesis//nitrogen compound transport//cellular component …	--	--	GO:0043227//GO:0043226//GO:0031224//GO:0005737//GO:0031984//GO:0016021//GO:0016020//GO:0044431//GO:0005622//GO:0005794//GO:0098588//GO:0012505//GO:0031982//GO:0043231//GO:0005802//GO:0044464//GO:0043229//GO:0005623//GO:0000139//GO:0044446//GO:0044444//GO:0031090//GO:0098791//GO:0031410//GO:0044424//GO:0044425//GO:0005768//GO:0044422//GO:0097708	membrane-bounded organelle//organelle//intrinsic component of membrane//cytoplasm//organelle subcompartment//integral component of membrane//membrane//Golgi apparatus part//intracellular//Golgi apparatus//bounding membrane of organelle//endomembrane system//vesicle//intracellular membrane-bounded organelle//trans-Golgi network//cell part//intracellular organelle//cell//Golgi membrane//intracellul…
Cluster-10868.0	GO:0008104//GO:0072663//GO:0072662//GO:0015833//GO:0071840//GO:0042886//GO:0070727//GO:0033036//GO:0072594//GO:0009987//GO:0006605//GO:0045184//GO:0043574//GO:0007031//GO:0033365//GO:0016043//GO:0071705//GO:0071702//GO:0034613//GO:0006625//GO:0006810//GO:0051649//GO:0051234//GO:0051179//GO:0051641//GO:0006996//GO:0046907//GO:0015031//GO:0006886	protein localization//establishment of protein localization to peroxisome//protein localization to peroxisome//peptide transport//cellular component organization or biogenesis//amide transport//cellular macromolecule localization//macromolecule localization//establishment of protein localization to organelle//cellular process//protein targeting//establishment of protein localization//peroxisomal …	GO:0042277//GO:0033218//GO:0005515//GO:0000268//GO:0005488//GO:0005053//GO:0005048	peptide binding//amide binding//protein binding//peroxisome targeting sequence binding//binding//peroxisome matrix targeting signal-2 binding//signal sequence binding	GO:0042579//GO:0005737//GO:0005778//GO:0031090//GO:0080008//GO:0005634//GO:0016020//GO:0005777//GO:0031903//GO:1902494//GO:0098588//GO:1990234//GO:0031461//GO:0043231//GO:0044464//GO:0000151//GO:0005622//GO:0044422//GO:0043229//GO:0043227//GO:0043226//GO:0005623//GO:0098805//GO:0044439//GO:0044438//GO:0044424//GO:0032991//GO:0044446//GO:0044444	microbody//cytoplasm//peroxisomal membrane//organelle membrane//Cul4-RING E3 ubiquitin ligase complex//nucleus//membrane//peroxisome//microbody membrane//catalytic complex//bounding membrane of organelle//transferase complex//cullin-RING ubiquitin ligase complex//intracellular membrane-bounded organelle//cell part//ubiquitin ligase complex//intracellular//organelle part//intracellular organelle//…
Cluster-4711.0	--	--	GO:0043168//GO:0030554//GO:0097367//GO:0097159//GO:0043167//GO:0036094//GO:0032553//GO:0032559//GO:0005488//GO:0043531//GO:0032555//GO:0017076//GO:0000166//GO:1901363//GO:1901265	anion binding//adenyl nucleotide binding//carbohydrate derivative binding//organic cyclic compound binding//ion binding//small molecule binding//ribonucleotide binding//adenyl ribonucleotide binding//binding//ADP binding//purine ribonucleotide binding//purine nucleotide binding//nucleotide binding//heterocyclic compound binding//nucleoside phosphate binding	--	--
Cluster-6398.1	--	--	GO:0005488//GO:0005515	binding//protein binding	--	--
Cluster-924.0	--	--	GO:0016787//GO:0140103//GO:0003824//GO:0004553//GO:0140096//GO:0016798//GO:0033926	hydrolase activity//catalytic activity, acting on a glycoprotein//catalytic activity//hydrolase activity, hydrolyzing O-glycosyl compounds//catalytic activity, acting on a protein//hydrolase activity, acting on glycosyl bonds//glycopeptide alpha-N-acetylgalactosaminidase activity	--	--
Cluster-6497.0	GO:0019725//GO:0065008//GO:0009987//GO:0050794//GO:0042592//GO:0065007//GO:0045454//GO:0050789	cellular homeostasis//regulation of biological quality//cellular process//regulation of cellular process//homeostatic process//biological regulation//cell redox homeostasis//regulation of biological process	GO:0015036//GO:0003824//GO:0016667//GO:0016491//GO:0015035//GO:0009055	disulfide oxidoreductase activity//catalytic activity//oxidoreductase activity, acting on a sulfur group of donors//oxidoreductase activity//protein disulfide oxidoreductase activity//electron transfer activity	--	--
Cluster-8715.2	GO:0008152//GO:0055114	metabolic process//oxidation-reduction process	GO:0043169//GO:0043167//GO:0003824//GO:0005488//GO:0046872//GO:0016491	cation binding//ion binding//catalytic activity//binding//metal ion binding//oxidoreductase activity	--	--
Cluster-8715.0	GO:0008152//GO:0055114	metabolic process//oxidation-reduction process	GO:0043169//GO:0043167//GO:0003824//GO:0005488//GO:0046872//GO:0016491	cation binding//ion binding//catalytic activity//binding//metal ion binding//oxidoreductase activity	--	--
Cluster-8715.1	GO:0008152//GO:0055114	metabolic process//oxidation-reduction process	GO:0043169//GO:0043167//GO:0003824//GO:0005488//GO:0046872//GO:0016491	cation binding//ion binding//catalytic activity//binding//metal ion binding//oxidoreductase activity	--	--
Cluster-6487.1	GO:0006479//GO:0018410//GO:0008213//GO:0006807//GO:0006481//GO:0044260//GO:0071704//GO:0032259//GO:0044267//GO:0043687//GO:0009987//GO:0006464//GO:0043412//GO:0036211//GO:0043414//GO:0008152//GO:0044238//GO:1901564//GO:0019538//GO:0044237//GO:0043170	protein methylation//C-terminal protein amino acid modification//protein alkylation//nitrogen compound metabolic process//C-terminal protein methylation//cellular macromolecule metabolic process//organic substance metabolic process//methylation//cellular protein metabolic process//post-translational protein modification//cellular process//cellular protein modification process//macromolecule modif…	GO:0051998//GO:0008168//GO:0016740//GO:0016741//GO:0004671//GO:0003880//GO:0008757//GO:0140096//GO:0003824//GO:0010340//GO:0008276//GO:0008171	protein carboxyl O-methyltransferase activity//methyltransferase activity//transferase activity//transferase activity, transferring one-carbon groups//protein C-terminal S-isoprenylcysteine carboxyl O-methyltransferase activity//protein C-terminal carboxyl O-methyltransferase activity//S-adenosylmethionine-dependent methyltransferase activity//catalytic activity, acting on a protein//catalytic ac…	GO:0031224//GO:0016021//GO:0016020//GO:0044425	intrinsic component of membrane//integral component of membrane//membrane//membrane part
Cluster-4618.0	GO:0006810//GO:0051179//GO:0051234//GO:0055085	transport//localization//establishment of localization//transmembrane transport	--	--	GO:0016020//GO:0016021//GO:0044425//GO:0031224	membrane//integral component of membrane//membrane part//intrinsic component of membrane
Cluster-9382.0	GO:0044238//GO:0034645//GO:0044249//GO:1901576//GO:0044260//GO:0043043//GO:0071704//GO:0010467//GO:0044267//GO:0009987//GO:0009058//GO:0009059//GO:0008152//GO:1901564//GO:0043604//GO:0044271//GO:0043603//GO:1901566//GO:0019538//GO:0034641//GO:0044237//GO:0043170//GO:0006807//GO:0006518//GO:0006412	primary metabolic process//cellular macromolecule biosynthetic process//cellular biosynthetic process//organic substance biosynthetic process//cellular macromolecule metabolic process//peptide biosynthetic process//organic substance metabolic process//gene expression//cellular protein metabolic process//cellular process//biosynthetic process//macromolecule biosynthetic process//metabolic process/…	GO:0003676//GO:0005198//GO:1901363//GO:0003735//GO:0097159//GO:0003723//GO:0019843//GO:0005488	nucleic acid binding//structural molecule activity//heterocyclic compound binding//structural constituent of ribosome//organic cyclic compound binding//RNA binding//rRNA binding//binding	GO:1990904//GO:0043232//GO:0043229//GO:0043228//GO:0005623//GO:0005737//GO:0043226//GO:0032991//GO:0005622//GO:0005840//GO:0044464//GO:0044444//GO:0044424	ribonucleoprotein complex//intracellular non-membrane-bounded organelle//intracellular organelle//non-membrane-bounded organelle//cell//cytoplasm//organelle//protein-containing complex//intracellular//ribosome//cell part//cytoplasmic part//intracellular part
Cluster-7444.0	GO:0006857//GO:0042886//GO:0006810//GO:0055085//GO:0071705//GO:0015833//GO:0071702//GO:0051234//GO:0051179	oligopeptide transport//amide transport//transport//transmembrane transport//nitrogen compound transport//peptide transport//organic substance transport//establishment of localization//localization	GO:0005215//GO:0022857	transporter activity//transmembrane transporter activity	GO:0016020//GO:0016021//GO:0044425//GO:0031224	membrane//integral component of membrane//membrane part//intrinsic component of membrane
Cluster-7444.1	GO:0006857//GO:0042886//GO:0006810//GO:0055085//GO:0071705//GO:0015833//GO:0071702//GO:0051234//GO:0051179	oligopeptide transport//amide transport//transport//transmembrane transport//nitrogen compound transport//peptide transport//organic substance transport//establishment of localization//localization	GO:0005215//GO:0022857	transporter activity//transmembrane transporter activity	GO:0016020//GO:0016021//GO:0044425//GO:0031224	membrane//integral component of membrane//membrane part//intrinsic component of membrane
Cluster-5747.5050	GO:0044237//GO:0009987//GO:0008152//GO:0006081//GO:0071704//GO:0055114	cellular metabolic process//cellular process//metabolic process//cellular aldehyde metabolic process//organic substance metabolic process//oxidation-reduction process	GO:0004030//GO:0004029//GO:0003824//GO:0016903//GO:0016491//GO:0016620	aldehyde dehydrogenase [NAD(P)+] activity//aldehyde dehydrogenase (NAD) activity//catalytic activity//oxidoreductase activity, acting on the aldehyde or oxo group of donors//oxidoreductase activity//oxidoreductase activity, acting on the aldehyde or oxo group of donors, NAD or NADP as acceptor	GO:0005794//GO:0055044//GO:0043229//GO:0012505//GO:0044424//GO:0043227//GO:0043226//GO:0030054//GO:0005737//GO:0005911//GO:0043231//GO:0005773//GO:0016020//GO:0044464//GO:0005623//GO:0005622//GO:0044444//GO:0009506//GO:0005783	Golgi apparatus//symplast//intracellular organelle//endomembrane system//intracellular part//membrane-bounded organelle//organelle//cell junction//cytoplasm//cell-cell junction//intracellular membrane-bounded organelle//vacuole//membrane//cell part//cell//intracellular//cytoplasmic part//plasmodesma//endoplasmic reticulum
Cluster-4739.0	GO:0006139//GO:0009987//GO:0006725//GO:0090304//GO:0034641//GO:0006807//GO:0008152//GO:1901360//GO:0046483//GO:0044238//GO:0044237//GO:0043170//GO:0071704	nucleobase-containing compound metabolic process//cellular process//cellular aromatic compound metabolic process//nucleic acid metabolic process//cellular nitrogen compound metabolic process//nitrogen compound metabolic process//metabolic process//organic cyclic compound metabolic process//heterocycle metabolic process//primary metabolic process//cellular metabolic process//macromolecule metaboli…	GO:0016787//GO:0016788//GO:0003824//GO:0004518	hydrolase activity//hydrolase activity, acting on ester bonds//catalytic activity//nuclease activity	--	--
Cluster-10126.0	--	--	GO:0043169//GO:0043167//GO:0046872//GO:0005488//GO:0005509	cation binding//ion binding//metal ion binding//binding//calcium ion binding	--	--
Cluster-7672.3	GO:0009987//GO:0006725//GO:0019752//GO:0006807//GO:0008152//GO:0043436//GO:1901360//GO:0044238//GO:1901564//GO:0006082//GO:0006520//GO:0044237//GO:0071704//GO:0009072//GO:0044281	cellular process//cellular aromatic compound metabolic process//carboxylic acid metabolic process//nitrogen compound metabolic process//metabolic process//oxoacid metabolic process//organic cyclic compound metabolic process//primary metabolic process//organonitrogen compound metabolic process//organic acid metabolic process//cellular amino acid metabolic process//cellular metabolic process//organ…	GO:0003824//GO:0005488//GO:0005515	catalytic activity//binding//protein binding	GO:0005737//GO:0005623//GO:0044464//GO:0005622//GO:0044424	cytoplasm//cell//cell part//intracellular//intracellular part
Cluster-7672.2	GO:0009987//GO:0006725//GO:0019752//GO:0006807//GO:0008152//GO:0043436//GO:1901360//GO:0044238//GO:1901564//GO:0006082//GO:0006520//GO:0044237//GO:0071704//GO:0009072//GO:0044281	cellular process//cellular aromatic compound metabolic process//carboxylic acid metabolic process//nitrogen compound metabolic process//metabolic process//oxoacid metabolic process//organic cyclic compound metabolic process//primary metabolic process//organonitrogen compound metabolic process//organic acid metabolic process//cellular amino acid metabolic process//cellular metabolic process//organ…	GO:0003824//GO:0005488//GO:0005515	catalytic activity//binding//protein binding	GO:0005737//GO:0005623//GO:0044464//GO:0005622//GO:0044424	cytoplasm//cell//cell part//intracellular//intracellular part
Cluster-7672.1	GO:0009987//GO:0006725//GO:0019752//GO:0006807//GO:0008152//GO:0043436//GO:1901360//GO:0044238//GO:1901564//GO:0006082//GO:0006520//GO:0044237//GO:0071704//GO:0009072//GO:0044281	cellular process//cellular aromatic compound metabolic process//carboxylic acid metabolic process//nitrogen compound metabolic process//metabolic process//oxoacid metabolic process//organic cyclic compound metabolic process//primary metabolic process//organonitrogen compound metabolic process//organic acid metabolic process//cellular amino acid metabolic process//cellular metabolic process//organ…	GO:0003824//GO:0005488//GO:0005515	catalytic activity//binding//protein binding	GO:0005737//GO:0005623//GO:0044464//GO:0005622//GO:0044424	cytoplasm//cell//cell part//intracellular//intracellular part
Cluster-7672.0	--	--	GO:0005488//GO:0005515	binding//protein binding	--	--
Cluster-4354.0	GO:0044238//GO:0006629//GO:0008152//GO:0071704	primary metabolic process//lipid metabolic process//metabolic process//organic substance metabolic process	--	--	--	--
Cluster-1319.1	GO:0055085//GO:0006810//GO:0034219//GO:0008643//GO:0071702//GO:0051179//GO:0051234	transmembrane transport//transport//carbohydrate transmembrane transport//carbohydrate transport//organic substance transport//localization//establishment of localization	GO:0051119//GO:0005215//GO:0022857//GO:0015144	sugar transmembrane transporter activity//transporter activity//transmembrane transporter activity//carbohydrate transmembrane transporter activity	GO:0016020//GO:0016021//GO:0044425//GO:0031224	membrane//integral component of membrane//membrane part//intrinsic component of membrane
Cluster-1319.0	GO:0055085//GO:0006810//GO:0034219//GO:0008643//GO:0071702//GO:0051179//GO:0051234	transmembrane transport//transport//carbohydrate transmembrane transport//carbohydrate transport//organic substance transport//localization//establishment of localization	GO:0051119//GO:0005215//GO:0022857//GO:0015144	sugar transmembrane transporter activity//transporter activity//transmembrane transporter activity//carbohydrate transmembrane transporter activity	GO:0016020//GO:0016021//GO:0044425//GO:0031224	membrane//integral component of membrane//membrane part//intrinsic component of membrane
Cluster-5747.5054	GO:0006807//GO:0008152//GO:0044238//GO:1901564//GO:0019538//GO:0043170//GO:0071704//GO:0006508	nitrogen compound metabolic process//metabolic process//primary metabolic process//organonitrogen compound metabolic process//protein metabolic process//macromolecule metabolic process//organic substance metabolic process//proteolysis	GO:0004252//GO:0004175//GO:0016787//GO:0140096//GO:0003824//GO:0008233//GO:0008236//GO:0017171//GO:0070011	serine-type endopeptidase activity//endopeptidase activity//hydrolase activity//catalytic activity, acting on a protein//catalytic activity//peptidase activity//serine-type peptidase activity//serine hydrolase activity//peptidase activity, acting on L-amino acid peptides	GO:0044425//GO:0031224//GO:0016020//GO:0016021	membrane part//intrinsic component of membrane//membrane//integral component of membrane
Cluster-6532.5	--	--	GO:0016787//GO:0016791//GO:0043169//GO:0140096//GO:0016788//GO:0043167//GO:0042578//GO:0003824//GO:0004721//GO:0005488	hydrolase activity//phosphatase activity//cation binding//catalytic activity, acting on a protein//hydrolase activity, acting on ester bonds//ion binding//phosphoric ester hydrolase activity//catalytic activity//phosphoprotein phosphatase activity//binding	--	--
Cluster-8620.0	--	--	GO:0005488//GO:0005515	binding//protein binding	--	--
Cluster-6532.3	GO:0044238//GO:0044267//GO:0016311//GO:0006470//GO:0009987//GO:0043412//GO:0006807//GO:0008152//GO:0043170//GO:1901564//GO:0044260//GO:0019538//GO:0071704//GO:0006796//GO:0036211//GO:0006793//GO:0006464//GO:0044237	primary metabolic process//cellular protein metabolic process//dephosphorylation//protein dephosphorylation//cellular process//macromolecule modification//nitrogen compound metabolic process//metabolic process//macromolecule metabolic process//organonitrogen compound metabolic process//cellular macromolecule metabolic process//protein metabolic process//organic substance metabolic process//phosph…	GO:0016787//GO:0016791//GO:0140096//GO:0016788//GO:0042578//GO:0003824//GO:0005488//GO:0043169//GO:0004722//GO:0004721//GO:0043167//GO:0046872	hydrolase activity//phosphatase activity//catalytic activity, acting on a protein//hydrolase activity, acting on ester bonds//phosphoric ester hydrolase activity//catalytic activity//binding//cation binding//protein serine/threonine phosphatase activity//phosphoprotein phosphatase activity//ion binding//metal ion binding	--	--
Cluster-6532.2	GO:0044238//GO:0044267//GO:0016311//GO:0006470//GO:0009987//GO:0043412//GO:0006807//GO:0008152//GO:0043170//GO:1901564//GO:0044260//GO:0019538//GO:0071704//GO:0006796//GO:0036211//GO:0006793//GO:0006464//GO:0044237	primary metabolic process//cellular protein metabolic process//dephosphorylation//protein dephosphorylation//cellular process//macromolecule modification//nitrogen compound metabolic process//metabolic process//macromolecule metabolic process//organonitrogen compound metabolic process//cellular macromolecule metabolic process//protein metabolic process//organic substance metabolic process//phosph…	GO:0016787//GO:0016791//GO:0140096//GO:0016788//GO:0042578//GO:0003824//GO:0005488//GO:0043169//GO:0004722//GO:0004721//GO:0043167//GO:0046872	hydrolase activity//phosphatase activity//catalytic activity, acting on a protein//hydrolase activity, acting on ester bonds//phosphoric ester hydrolase activity//catalytic activity//binding//cation binding//protein serine/threonine phosphatase activity//phosphoprotein phosphatase activity//ion binding//metal ion binding	--	--
Cluster-6532.1	GO:0044238//GO:0044267//GO:0016311//GO:0006470//GO:0009987//GO:0043412//GO:0006807//GO:0008152//GO:0043170//GO:1901564//GO:0044260//GO:0019538//GO:0071704//GO:0006796//GO:0036211//GO:0006793//GO:0006464//GO:0044237	primary metabolic process//cellular protein metabolic process//dephosphorylation//protein dephosphorylation//cellular process//macromolecule modification//nitrogen compound metabolic process//metabolic process//macromolecule metabolic process//organonitrogen compound metabolic process//cellular macromolecule metabolic process//protein metabolic process//organic substance metabolic process//phosph…	GO:0016787//GO:0016791//GO:0140096//GO:0016788//GO:0042578//GO:0003824//GO:0005488//GO:0043169//GO:0004722//GO:0004721//GO:0043167//GO:0046872	hydrolase activity//phosphatase activity//catalytic activity, acting on a protein//hydrolase activity, acting on ester bonds//phosphoric ester hydrolase activity//catalytic activity//binding//cation binding//protein serine/threonine phosphatase activity//phosphoprotein phosphatase activity//ion binding//metal ion binding	--	--
Cluster-6532.0	--	--	GO:0016787//GO:0016791//GO:0043169//GO:0140096//GO:0016788//GO:0043167//GO:0042578//GO:0003824//GO:0004721//GO:0005488	hydrolase activity//phosphatase activity//cation binding//catalytic activity, acting on a protein//hydrolase activity, acting on ester bonds//ion binding//phosphoric ester hydrolase activity//catalytic activity//phosphoprotein phosphatase activity//binding	--	--
Cluster-11368.0	GO:0032774//GO:0090304//GO:0044249//GO:0006807//GO:0097659//GO:0006139//GO:0044260//GO:1901362//GO:0071704//GO:0010467//GO:1901360//GO:0018130//GO:1901576//GO:0009987//GO:0006725//GO:0009058//GO:0034645//GO:0009059//GO:0008152//GO:0034654//GO:0046483//GO:0016070//GO:0044238//GO:0044271//GO:0034641//GO:0044237//GO:0043170//GO:0006351//GO:0019438	RNA biosynthetic process//nucleic acid metabolic process//cellular biosynthetic process//nitrogen compound metabolic process//nucleic acid-templated transcription//nucleobase-containing compound metabolic process//cellular macromolecule metabolic process//organic cyclic compound biosynthetic process//organic substance metabolic process//gene expression//organic cyclic compound metabolic process//…	GO:0005488//GO:0003676//GO:0003677//GO:1901363//GO:0097159	binding//nucleic acid binding//DNA binding//heterocyclic compound binding//organic cyclic compound binding	GO:0043229//GO:0005622//GO:0043227//GO:0043226//GO:0005623//GO:0005634//GO:0043231//GO:0044464//GO:0044424	intracellular organelle//intracellular//membrane-bounded organelle//organelle//cell//nucleus//intracellular membrane-bounded organelle//cell part//intracellular part
Cluster-5747.11143	--	--	GO:0005488//GO:0005515	binding//protein binding	--	--
Cluster-5747.11142	GO:0046173//GO:0019751//GO:0044249//GO:0044281//GO:0044283//GO:1901576//GO:0044262//GO:0071704//GO:0006644//GO:0006629//GO:0046165//GO:0009987//GO:0009058//GO:0008152//GO:0044255//GO:0090407//GO:0008610//GO:0044238//GO:0005975//GO:0034637//GO:0008654//GO:0044237//GO:0016051//GO:0006066//GO:0006796//GO:0006793//GO:0019637//GO:0006020//GO:0006021//GO:1901617//GO:1901615	polyol biosynthetic process//polyol metabolic process//cellular biosynthetic process//small molecule metabolic process//small molecule biosynthetic process//organic substance biosynthetic process//cellular carbohydrate metabolic process//organic substance metabolic process//phospholipid metabolic process//lipid metabolic process//alcohol biosynthetic process//cellular process//biosynthetic proces…	GO:0016872//GO:0003824//GO:0004512//GO:0016853	intramolecular lyase activity//catalytic activity//inositol-3-phosphate synthase activity//isomerase activity	GO:0044424//GO:0005622//GO:0005737//GO:0005623//GO:0044464	intracellular part//intracellular//cytoplasm//cell//cell part
Cluster-5747.11141	--	--	GO:0043169//GO:0005488//GO:0046914//GO:0046872//GO:0008270//GO:0043167	cation binding//binding//transition metal ion binding//metal ion binding//zinc ion binding//ion binding	--	--
Cluster-5747.11140	--	--	GO:0043169//GO:0005488//GO:0046914//GO:0046872//GO:0008270//GO:0043167	cation binding//binding//transition metal ion binding//metal ion binding//zinc ion binding//ion binding	--	--
Cluster-5747.11147	GO:0009987//GO:0008152//GO:0015979//GO:0044237	cellular process//metabolic process//photosynthesis//cellular metabolic process	--	--	GO:0034357//GO:0005623//GO:0032991//GO:0009579//GO:0009522//GO:0009521//GO:0016020//GO:0044464//GO:0009538//GO:0005622//GO:0098796//GO:0044436//GO:0044424//GO:0044425	photosynthetic membrane//cell//protein-containing complex//thylakoid//photosystem I//photosystem//membrane//cell part//photosystem I reaction center//intracellular//membrane protein complex//thylakoid part//intracellular part//membrane part
Cluster-5747.11146	GO:0044238//GO:0044249//GO:0034641//GO:0006807//GO:0034645//GO:1901576//GO:0044260//GO:0043043//GO:0071704//GO:0010467//GO:0044267//GO:0009987//GO:0009058//GO:0009059//GO:0008152//GO:1901564//GO:0043604//GO:0044271//GO:1901566//GO:0043603//GO:0019538//GO:0044237//GO:0043170//GO:0006518//GO:0006414//GO:0006412	primary metabolic process//cellular biosynthetic process//cellular nitrogen compound metabolic process//nitrogen compound metabolic process//cellular macromolecule biosynthetic process//organic substance biosynthetic process//cellular macromolecule metabolic process//peptide biosynthetic process//organic substance metabolic process//gene expression//cellular protein metabolic process//cellular pr…	GO:0003676//GO:0005488//GO:1901363//GO:0008135//GO:0003746//GO:0097159//GO:0003723	nucleic acid binding//binding//heterocyclic compound binding//translation factor activity, RNA binding//translation elongation factor activity//organic cyclic compound binding//RNA binding	--	--
Cluster-5747.11144	GO:0071704//GO:0044238//GO:0005975//GO:0005996//GO:0019318//GO:0008152//GO:0044281	organic substance metabolic process//primary metabolic process//carbohydrate metabolic process//monosaccharide metabolic process//hexose metabolic process//metabolic process//small molecule metabolic process	GO:0016854//GO:0016853//GO:0004034//GO:0030246//GO:0016857//GO:0003824//GO:0005488	racemase and epimerase activity//isomerase activity//aldose 1-epimerase activity//carbohydrate binding//racemase and epimerase activity, acting on carbohydrates and derivatives//catalytic activity//binding	--	--
Cluster-5747.8675	GO:0006807//GO:0008152//GO:0044238//GO:1901564//GO:0019538//GO:0043170//GO:0071704//GO:0006508	nitrogen compound metabolic process//metabolic process//primary metabolic process//organonitrogen compound metabolic process//protein metabolic process//macromolecule metabolic process//organic substance metabolic process//proteolysis	GO:0016787//GO:0017171//GO:0140096//GO:0003824//GO:0008233//GO:0008236//GO:0008238//GO:0004180//GO:0070011	hydrolase activity//serine hydrolase activity//catalytic activity, acting on a protein//catalytic activity//peptidase activity//serine-type peptidase activity//exopeptidase activity//carboxypeptidase activity//peptidase activity, acting on L-amino acid peptides	--	--
Cluster-4624.0	GO:0009892//GO:0019222//GO:0060255//GO:0009987//GO:0010629//GO:0031047//GO:0008152//GO:0050789//GO:0010605//GO:0016458//GO:0043170//GO:0071704//GO:0010467//GO:0065007//GO:0048519//GO:0010468	negative regulation of metabolic process//regulation of metabolic process//regulation of macromolecule metabolic process//cellular process//negative regulation of gene expression//gene silencing by RNA//metabolic process//regulation of biological process//negative regulation of macromolecule metabolic process//gene silencing//macromolecule metabolic process//organic substance metabolic process//g…	--	--	--	--
Cluster-1421.0	GO:0032774//GO:0019222//GO:0031326//GO:0031323//GO:0090304//GO:0044249//GO:0034641//GO:0006807//GO:0034645//GO:1901362//GO:0050789//GO:0097659//GO:0080090//GO:0006139//GO:0044260//GO:2000112//GO:0071704//GO:0010467//GO:0065007//GO:1901360//GO:0060255//GO:0010468//GO:1901576//GO:0019219//GO:0006725//GO:0009987//GO:0009889//GO:1903506//GO:0050794//GO:0009058//GO:0009059//GO:0051171//GO:0008152//GO:…	RNA biosynthetic process//regulation of metabolic process//regulation of cellular biosynthetic process//regulation of cellular metabolic process//nucleic acid metabolic process//cellular biosynthetic process//cellular nitrogen compound metabolic process//nitrogen compound metabolic process//cellular macromolecule biosynthetic process//organic cyclic compound biosynthetic process//regulation of bi…	GO:0140110//GO:0003700	transcription regulator activity//DNA-binding transcription factor activity	--	--
Cluster-4364.2	--	--	GO:0097159//GO:0005488//GO:0003676//GO:1901363	organic cyclic compound binding//binding//nucleic acid binding//heterocyclic compound binding	--	--
Cluster-4364.0	--	--	GO:0097159//GO:0005488//GO:0003676//GO:1901363	organic cyclic compound binding//binding//nucleic acid binding//heterocyclic compound binding	--	--
Cluster-4364.1	--	--	GO:0097159//GO:0005488//GO:0003676//GO:1901363	organic cyclic compound binding//binding//nucleic acid binding//heterocyclic compound binding	--	--
Cluster-5747.13788	GO:0008152	metabolic process	GO:0003824//GO:0016740//GO:0016757//GO:0016758	catalytic activity//transferase activity//transferase activity, transferring glycosyl groups//transferase activity, transferring hexosyl groups	--	--
Cluster-5747.13787	GO:0008152	metabolic process	GO:0003824//GO:0016740//GO:0016757//GO:0016758	catalytic activity//transferase activity//transferase activity, transferring glycosyl groups//transferase activity, transferring hexosyl groups	--	--
Cluster-5747.13785	GO:0006825//GO:0000041//GO:0006812//GO:0006811//GO:0006810//GO:0030001//GO:0051234//GO:0051179	copper ion transport//transition metal ion transport//cation transport//ion transport//transport//metal ion transport//establishment of localization//localization	GO:0005488//GO:0043169//GO:0046914//GO:0043167//GO:0016531//GO:0016530//GO:0005507//GO:0046872//GO:0140104	binding//cation binding//transition metal ion binding//ion binding//copper chaperone activity//metallochaperone activity//copper ion binding//metal ion binding//molecular carrier activity	GO:0031970//GO:0031974//GO:0031975//GO:0043229//GO:0043227//GO:0043226//GO:0005737//GO:0005740//GO:0005739//GO:0031967//GO:0005758//GO:0043231//GO:0043233//GO:0044464//GO:0005623//GO:0005622//GO:0044446//GO:0070013//GO:0044444//GO:0044429//GO:0044424//GO:0044422	organelle envelope lumen//membrane-enclosed lumen//envelope//intracellular organelle//membrane-bounded organelle//organelle//cytoplasm//mitochondrial envelope//mitochondrion//organelle envelope//mitochondrial intermembrane space//intracellular membrane-bounded organelle//organelle lumen//cell part//cell//intracellular//intracellular organelle part//intracellular organelle lumen//cytoplasmic part/…
Cluster-5747.13783	GO:0046434//GO:0006732//GO:0016310//GO:0009166//GO:0009167//GO:0034641//GO:0009165//GO:0044281//GO:0044283//GO:0009123//GO:1901362//GO:0009127//GO:0006139//GO:0009132//GO:0009135//GO:0046939//GO:0009199//GO:0006733//GO:0006096//GO:0019359//GO:0009206//GO:0009205//GO:0009201//GO:0006082//GO:0072525//GO:0046034//GO:0009987//GO:0046031//GO:0032787//GO:0043436//GO:0005975//GO:0009260//GO:0009179//GO:…	organophosphate catabolic process//coenzyme metabolic process//phosphorylation//nucleotide catabolic process//purine ribonucleoside monophosphate metabolic process//cellular nitrogen compound metabolic process//nucleotide biosynthetic process//small molecule metabolic process//small molecule biosynthetic process//nucleoside monophosphate metabolic process//organic cyclic compound biosynthetic pro…	GO:0016861//GO:0016860//GO:0016853//GO:0004807//GO:0003824	intramolecular oxidoreductase activity, interconverting aldoses and ketoses//intramolecular oxidoreductase activity//isomerase activity//triose-phosphate isomerase activity//catalytic activity	--	--
Cluster-5747.13780	GO:0006650//GO:0044249//GO:0006807//GO:0042157//GO:0034645//GO:0042158//GO:0046486//GO:0006629//GO:0045017//GO:0044260//GO:0071704//GO:0006505//GO:0006506//GO:0006661//GO:0006664//GO:1903509//GO:0006644//GO:0006643//GO:1901576//GO:0009987//GO:0009247//GO:0044267//GO:0043412//GO:0036211//GO:0046488//GO:0006464//GO:0008152//GO:0046467//GO:0044255//GO:0090407//GO:0008610//GO:0006497//GO:0044238//GO:…	glycerophospholipid metabolic process//cellular biosynthetic process//nitrogen compound metabolic process//lipoprotein metabolic process//cellular macromolecule biosynthetic process//lipoprotein biosynthetic process//glycerolipid metabolic process//lipid metabolic process//glycerolipid biosynthetic process//cellular macromolecule metabolic process//organic substance metabolic process//GPI anchor …	GO:0008375//GO:0008194//GO:0016740//GO:0017176//GO:0003824//GO:0016757//GO:0016758	acetylglucosaminyltransferase activity//UDP-glycosyltransferase activity//transferase activity//phosphatidylinositol N-acetylglucosaminyltransferase activity//catalytic activity//transferase activity, transferring glycosyl groups//transferase activity, transferring hexosyl groups	GO:0031224//GO:0016021//GO:0016020//GO:0044425	intrinsic component of membrane//integral component of membrane//membrane//membrane part
Cluster-5747.16490	GO:0016310//GO:0044249//GO:0009250//GO:0034645//GO:0071704//GO:0018212//GO:0018193//GO:0006073//GO:0051273//GO:0043170//GO:0009987//GO:0034637//GO:1901564//GO:0005976//GO:0016051//GO:0019538//GO:0030243//GO:0018108//GO:0030244//GO:0006807//GO:0033692//GO:0044267//GO:0044264//GO:0044262//GO:0044260//GO:0006468//GO:1901576//GO:0000271//GO:0006464//GO:0043412//GO:0036211//GO:0008152//GO:0044042//GO:…	phosphorylation//cellular biosynthetic process//glucan biosynthetic process//cellular macromolecule biosynthetic process//organic substance metabolic process//peptidyl-tyrosine modification//peptidyl-amino acid modification//cellular glucan metabolic process//beta-glucan metabolic process//macromolecule metabolic process//cellular process//cellular carbohydrate biosynthetic process//organonitroge…	GO:0035639//GO:0008144//GO:0043167//GO:1901363//GO:0043168//GO:0016740//GO:0000166//GO:0004714//GO:0004713//GO:0060089//GO:0097367//GO:0005515//GO:0097159//GO:0038023//GO:0005488//GO:1901265//GO:0004888//GO:0004674//GO:0004672//GO:0017076//GO:0005524//GO:0030554//GO:0016301//GO:0140096//GO:0036094//GO:0003824//GO:0016773//GO:0016772//GO:0032559//GO:0032555//GO:0019199//GO:0032553	purine ribonucleoside triphosphate binding//drug binding//ion binding//heterocyclic compound binding//anion binding//transferase activity//nucleotide binding//transmembrane receptor protein tyrosine kinase activity//protein tyrosine kinase activity//molecular transducer activity//carbohydrate derivative binding//protein binding//organic cyclic compound binding//signaling receptor activity//bindin…	GO:0031224//GO:0016021//GO:0016020//GO:0044425	intrinsic component of membrane//integral component of membrane//membrane//membrane part
Cluster-5747.16499	--	--	GO:0020037//GO:0046906//GO:0097159//GO:0003824//GO:0048037//GO:0005488//GO:0009055//GO:1901363//GO:0016491	heme binding//tetrapyrrole binding//organic cyclic compound binding//catalytic activity//cofactor binding//binding//electron transfer activity//heterocyclic compound binding//oxidoreductase activity	--	--
Cluster-2622.3	--	--	GO:0005488//GO:0005515	binding//protein binding	--	--
Cluster-2622.1	--	--	GO:0005488//GO:0005515	binding//protein binding	--	--
Cluster-2622.4	--	--	GO:0005488//GO:0005515	binding//protein binding	--	--
Cluster-10189.1	--	--	GO:0050643//GO:0016740//GO:0003824//GO:0016407//GO:0016746//GO:0016413//GO:0008374//GO:0016747	10-deacetylbaccatin III 10-O-acetyltransferase activity//transferase activity//catalytic activity//acetyltransferase activity//transferase activity, transferring acyl groups//O-acetyltransferase activity//O-acyltransferase activity//transferase activity, transferring acyl groups other than amino-acyl groups	--	--
Cluster-5747.15952	--	--	GO:0016787//GO:0035639//GO:0017111//GO:0008144//GO:0036094//GO:0003824//GO:0005488//GO:0003676//GO:0003677//GO:0004386//GO:0000166//GO:1901363//GO:1901265//GO:0043168//GO:0016818//GO:0030554//GO:0097367//GO:0097159//GO:0016817//GO:0043167//GO:0016462//GO:0032559//GO:0032553//GO:0032555//GO:0017076//GO:0005524	hydrolase activity//purine ribonucleoside triphosphate binding//nucleoside-triphosphatase activity//drug binding//small molecule binding//catalytic activity//binding//nucleic acid binding//DNA binding//helicase activity//nucleotide binding//heterocyclic compound binding//nucleoside phosphate binding//anion binding//hydrolase activity, acting on acid anhydrides, in phosphorus-containing anhydrides…	--	--
Cluster-5747.15953	--	--	GO:0016787//GO:0035639//GO:0017111//GO:0008144//GO:0036094//GO:0003824//GO:0005488//GO:0003676//GO:0003677//GO:0004386//GO:0000166//GO:1901363//GO:1901265//GO:0043168//GO:0016818//GO:0030554//GO:0097367//GO:0097159//GO:0016817//GO:0043167//GO:0016462//GO:0032559//GO:0032553//GO:0032555//GO:0017076//GO:0005524	hydrolase activity//purine ribonucleoside triphosphate binding//nucleoside-triphosphatase activity//drug binding//small molecule binding//catalytic activity//binding//nucleic acid binding//DNA binding//helicase activity//nucleotide binding//heterocyclic compound binding//nucleoside phosphate binding//anion binding//hydrolase activity, acting on acid anhydrides, in phosphorus-containing anhydrides…	--	--
Cluster-5747.3550	GO:0009987//GO:0050794//GO:0023052//GO:0007165//GO:0007154//GO:0051716//GO:0050896//GO:0050789//GO:0065007	cellular process//regulation of cellular process//signaling//signal transduction//cell communication//cellular response to stimulus//response to stimulus//regulation of biological process//biological regulation	GO:0036094//GO:0043531//GO:0043167//GO:1901363//GO:1901265//GO:0043168//GO:0032559//GO:0030554//GO:0097367//GO:0097159//GO:0000166//GO:0005515//GO:0032555//GO:0017076//GO:0032553//GO:0005488	small molecule binding//ADP binding//ion binding//heterocyclic compound binding//nucleoside phosphate binding//anion binding//adenyl ribonucleotide binding//adenyl nucleotide binding//carbohydrate derivative binding//organic cyclic compound binding//nucleotide binding//protein binding//purine ribonucleotide binding//purine nucleotide binding//ribonucleotide binding//binding	--	--
Cluster-5747.10706	GO:0006644//GO:0006650//GO:0006793//GO:0016311//GO:0016310//GO:0009987//GO:0046488//GO:0008152//GO:0044255//GO:0030258//GO:0046486//GO:0006629//GO:0044238//GO:0071704//GO:0044237//GO:0046834//GO:0006796//GO:0046854//GO:0019637	phospholipid metabolic process//glycerophospholipid metabolic process//phosphorus metabolic process//dephosphorylation//phosphorylation//cellular process//phosphatidylinositol metabolic process//metabolic process//cellular lipid metabolic process//lipid modification//glycerolipid metabolic process//lipid metabolic process//primary metabolic process//organic substance metabolic process//cellular m…	GO:0016787//GO:0016791//GO:0016788//GO:0042578//GO:0003824//GO:0004401	hydrolase activity//phosphatase activity//hydrolase activity, acting on ester bonds//phosphoric ester hydrolase activity//catalytic activity//histidinol-phosphatase activity	--	--
Cluster-5747.15955	--	--	GO:0016787//GO:0035639//GO:0017111//GO:0008144//GO:0036094//GO:0003824//GO:0005488//GO:0003676//GO:0003677//GO:0004386//GO:0000166//GO:1901363//GO:1901265//GO:0043168//GO:0016818//GO:0030554//GO:0097367//GO:0097159//GO:0016817//GO:0043167//GO:0016462//GO:0032559//GO:0032553//GO:0032555//GO:0017076//GO:0005524	hydrolase activity//purine ribonucleoside triphosphate binding//nucleoside-triphosphatase activity//drug binding//small molecule binding//catalytic activity//binding//nucleic acid binding//DNA binding//helicase activity//nucleotide binding//heterocyclic compound binding//nucleoside phosphate binding//anion binding//hydrolase activity, acting on acid anhydrides, in phosphorus-containing anhydrides…	--	--
Cluster-5747.15956	--	--	GO:0016787//GO:0035639//GO:0017111//GO:0008144//GO:0036094//GO:0003824//GO:0005488//GO:0003676//GO:0003677//GO:0004386//GO:0000166//GO:1901363//GO:1901265//GO:0043168//GO:0016818//GO:0030554//GO:0097367//GO:0097159//GO:0016817//GO:0043167//GO:0016462//GO:0032559//GO:0032553//GO:0032555//GO:0017076//GO:0005524	hydrolase activity//purine ribonucleoside triphosphate binding//nucleoside-triphosphatase activity//drug binding//small molecule binding//catalytic activity//binding//nucleic acid binding//DNA binding//helicase activity//nucleotide binding//heterocyclic compound binding//nucleoside phosphate binding//anion binding//hydrolase activity, acting on acid anhydrides, in phosphorus-containing anhydrides…	--	--
Cluster-5747.10705	GO:0000272//GO:0008152//GO:0009056//GO:0009057//GO:0044238//GO:1901575//GO:0005975//GO:0005976//GO:0016052//GO:0043170//GO:0071704	polysaccharide catabolic process//metabolic process//catabolic process//macromolecule catabolic process//primary metabolic process//organic substance catabolic process//carbohydrate metabolic process//polysaccharide metabolic process//carbohydrate catabolic process//macromolecule metabolic process//organic substance metabolic process	GO:0016787//GO:0016160//GO:0016161//GO:0016798//GO:0003824//GO:0004553	hydrolase activity//amylase activity//beta-amylase activity//hydrolase activity, acting on glycosyl bonds//catalytic activity//hydrolase activity, hydrolyzing O-glycosyl compounds	--	--
Cluster-5747.3551	GO:0009987//GO:0050794//GO:0023052//GO:0007165//GO:0007154//GO:0051716//GO:0050896//GO:0050789//GO:0065007	cellular process//regulation of cellular process//signaling//signal transduction//cell communication//cellular response to stimulus//response to stimulus//regulation of biological process//biological regulation	GO:0036094//GO:0043531//GO:0043167//GO:1901363//GO:1901265//GO:0043168//GO:0032559//GO:0030554//GO:0097367//GO:0097159//GO:0000166//GO:0005515//GO:0032555//GO:0017076//GO:0032553//GO:0005488	small molecule binding//ADP binding//ion binding//heterocyclic compound binding//nucleoside phosphate binding//anion binding//adenyl ribonucleotide binding//adenyl nucleotide binding//carbohydrate derivative binding//organic cyclic compound binding//nucleotide binding//protein binding//purine ribonucleotide binding//purine nucleotide binding//ribonucleotide binding//binding	--	--
Cluster-8966.0	GO:0044249//GO:0006807//GO:0034645//GO:0009100//GO:0036065//GO:0044267//GO:0044260//GO:0009101//GO:0071704//GO:0006486//GO:1901576//GO:0009987//GO:0070085//GO:0006464//GO:0043412//GO:0036211//GO:0008152//GO:0009059//GO:0044238//GO:1901564//GO:1901566//GO:0019538//GO:1901135//GO:0009058//GO:0044237//GO:0043170//GO:1901137//GO:0043413	cellular biosynthetic process//nitrogen compound metabolic process//cellular macromolecule biosynthetic process//glycoprotein metabolic process//fucosylation//cellular protein metabolic process//cellular macromolecule metabolic process//glycoprotein biosynthetic process//organic substance metabolic process//protein glycosylation//organic substance biosynthetic process//cellular process//glycosyla…	GO:0008417//GO:0016740//GO:0003824//GO:0016757//GO:0016758	fucosyltransferase activity//transferase activity//catalytic activity//transferase activity, transferring glycosyl groups//transferase activity, transferring hexosyl groups	GO:0005794//GO:0043229//GO:0005623//GO:0005622//GO:0043226//GO:0031224//GO:0031985//GO:0031984//GO:0031090//GO:0043227//GO:0016021//GO:0016020//GO:0044431//GO:0005795//GO:0005737//GO:0098791//GO:0098588//GO:0012505//GO:0044425//GO:0032580//GO:0043231//GO:0044464//GO:0044446//GO:0044444//GO:0044424//GO:0044422//GO:0000139	Golgi apparatus//intracellular organelle//cell//intracellular//organelle//intrinsic component of membrane//Golgi cisterna//organelle subcompartment//organelle membrane//membrane-bounded organelle//integral component of membrane//membrane//Golgi apparatus part//Golgi stack//cytoplasm//Golgi subcompartment//bounding membrane of organelle//endomembrane system//membrane part//Golgi cisterna membrane/…
Cluster-5747.6708	GO:0046434//GO:0006732//GO:0016310//GO:0046939//GO:0009166//GO:0009167//GO:0034641//GO:0009165//GO:0044281//GO:0044283//GO:0009123//GO:1901362//GO:0009127//GO:0009168//GO:1901361//GO:0006139//GO:0009132//GO:0009135//GO:0009199//GO:0006733//GO:0006096//GO:0019359//GO:0009206//GO:0009205//GO:0009201//GO:0072525//GO:0046034//GO:0009987//GO:0046031//GO:0032787//GO:0043436//GO:0005975//GO:0009260//GO:…	organophosphate catabolic process//coenzyme metabolic process//phosphorylation//nucleotide phosphorylation//nucleotide catabolic process//purine ribonucleoside monophosphate metabolic process//cellular nitrogen compound metabolic process//nucleotide biosynthetic process//small molecule metabolic process//small molecule biosynthetic process//nucleoside monophosphate metabolic process//organic cycl…	GO:0031420//GO:0030955//GO:0000287//GO:0016740//GO:0043167//GO:0046872//GO:0016773//GO:0004743//GO:0005488//GO:0043169//GO:0016301//GO:0003824//GO:0016772	alkali metal ion binding//potassium ion binding//magnesium ion binding//transferase activity//ion binding//metal ion binding//phosphotransferase activity, alcohol group as acceptor//pyruvate kinase activity//binding//cation binding//kinase activity//catalytic activity//transferase activity, transferring phosphorus-containing groups	--	--
Cluster-10717.0	GO:0032774//GO:0019222//GO:0031326//GO:0031323//GO:0090304//GO:0044249//GO:0034641//GO:0006807//GO:1901576//GO:1901362//GO:0097659//GO:0080090//GO:0006139//GO:0044260//GO:2000112//GO:0050789//GO:0071704//GO:0010467//GO:0065007//GO:1901360//GO:0060255//GO:0010468//GO:0019219//GO:0006725//GO:0009987//GO:0009889//GO:1903506//GO:0050794//GO:0034645//GO:0009059//GO:0051171//GO:0008152//GO:2001141//GO:…	RNA biosynthetic process//regulation of metabolic process//regulation of cellular biosynthetic process//regulation of cellular metabolic process//nucleic acid metabolic process//cellular biosynthetic process//cellular nitrogen compound metabolic process//nitrogen compound metabolic process//organic substance biosynthetic process//organic cyclic compound biosynthetic process//nucleic acid-template…	GO:0005488//GO:0003676//GO:0003677//GO:1901363//GO:0140110//GO:0043565//GO:0003700//GO:0097159	binding//nucleic acid binding//DNA binding//heterocyclic compound binding//transcription regulator activity//sequence-specific DNA binding//DNA-binding transcription factor activity//organic cyclic compound binding	--	--
Cluster-10717.1	GO:0032774//GO:0019222//GO:0031326//GO:0031323//GO:0090304//GO:0044249//GO:0034641//GO:0006807//GO:1901576//GO:1901362//GO:0097659//GO:0080090//GO:0006139//GO:0044260//GO:2000112//GO:0050789//GO:0071704//GO:0010467//GO:0065007//GO:1901360//GO:0060255//GO:0010468//GO:0019219//GO:0006725//GO:0009987//GO:0009889//GO:1903506//GO:0050794//GO:0034645//GO:0009059//GO:0051171//GO:0008152//GO:2001141//GO:…	RNA biosynthetic process//regulation of metabolic process//regulation of cellular biosynthetic process//regulation of cellular metabolic process//nucleic acid metabolic process//cellular biosynthetic process//cellular nitrogen compound metabolic process//nitrogen compound metabolic process//organic substance biosynthetic process//organic cyclic compound biosynthetic process//nucleic acid-template…	GO:0005488//GO:0003676//GO:0003677//GO:1901363//GO:0140110//GO:0043565//GO:0003700//GO:0097159	binding//nucleic acid binding//DNA binding//heterocyclic compound binding//transcription regulator activity//sequence-specific DNA binding//DNA-binding transcription factor activity//organic cyclic compound binding	--	--
Cluster-5747.12555	GO:0008152//GO:0055114	metabolic process//oxidation-reduction process	GO:0004497//GO:0020037//GO:0003824//GO:0048037//GO:0005488//GO:1901363//GO:0016491//GO:0043169//GO:0046914//GO:0046906//GO:0097159//GO:0016705//GO:0043167//GO:0005506//GO:0046872	monooxygenase activity//heme binding//catalytic activity//cofactor binding//binding//heterocyclic compound binding//oxidoreductase activity//cation binding//transition metal ion binding//tetrapyrrole binding//organic cyclic compound binding//oxidoreductase activity, acting on paired donors, with incorporation or reduction of molecular oxygen//ion binding//iron ion binding//metal ion binding	GO:0016020//GO:0031224//GO:0016021//GO:0044425	membrane//intrinsic component of membrane//integral component of membrane//membrane part
Cluster-5747.12554	GO:0008152//GO:0055114	metabolic process//oxidation-reduction process	GO:0004497//GO:0020037//GO:0003824//GO:0048037//GO:0005488//GO:1901363//GO:0016491//GO:0043169//GO:0046914//GO:0046906//GO:0097159//GO:0016705//GO:0043167//GO:0005506//GO:0046872	monooxygenase activity//heme binding//catalytic activity//cofactor binding//binding//heterocyclic compound binding//oxidoreductase activity//cation binding//transition metal ion binding//tetrapyrrole binding//organic cyclic compound binding//oxidoreductase activity, acting on paired donors, with incorporation or reduction of molecular oxygen//ion binding//iron ion binding//metal ion binding	GO:0016020//GO:0031224//GO:0016021//GO:0044425	membrane//intrinsic component of membrane//integral component of membrane//membrane part
Cluster-5747.12557	--	--	GO:0036094//GO:0005488//GO:0003676//GO:0097159//GO:1901363//GO:1901265//GO:0000166	small molecule binding//binding//nucleic acid binding//organic cyclic compound binding//heterocyclic compound binding//nucleoside phosphate binding//nucleotide binding	--	--
Cluster-5747.12556	--	--	GO:0036094//GO:0005488//GO:0003676//GO:0097159//GO:1901363//GO:1901265//GO:0000166	small molecule binding//binding//nucleic acid binding//organic cyclic compound binding//heterocyclic compound binding//nucleoside phosphate binding//nucleotide binding	--	--
Cluster-9016.1	GO:0044248//GO:0006807//GO:0043632//GO:0044267//GO:1901575//GO:0044265//GO:0044260//GO:0007275//GO:0071704//GO:0006508//GO:0032502//GO:0032501//GO:0044238//GO:0009987//GO:0019941//GO:0030163//GO:0008152//GO:0044257//GO:0009056//GO:0009057//GO:0051603//GO:1901564//GO:1901565//GO:0019538//GO:0048856//GO:0044237//GO:0043170//GO:0006511	cellular catabolic process//nitrogen compound metabolic process//modification-dependent macromolecule catabolic process//cellular protein metabolic process//organic substance catabolic process//cellular macromolecule catabolic process//cellular macromolecule metabolic process//multicellular organism development//organic substance metabolic process//proteolysis//developmental process//multicellula…	--	--	GO:0043229//GO:0005623//GO:0005622//GO:0043227//GO:0043226//GO:0005634//GO:0043231//GO:0044464//GO:0044424	intracellular organelle//cell//intracellular//membrane-bounded organelle//organelle//nucleus//intracellular membrane-bounded organelle//cell part//intracellular part
Cluster-9016.0	GO:0044248//GO:0006807//GO:0043632//GO:0044267//GO:1901575//GO:0044265//GO:0044260//GO:0007275//GO:0071704//GO:0006508//GO:0032502//GO:0032501//GO:0044238//GO:0009987//GO:0019941//GO:0030163//GO:0008152//GO:0044257//GO:0009056//GO:0009057//GO:0051603//GO:1901564//GO:1901565//GO:0019538//GO:0048856//GO:0044237//GO:0043170//GO:0006511	cellular catabolic process//nitrogen compound metabolic process//modification-dependent macromolecule catabolic process//cellular protein metabolic process//organic substance catabolic process//cellular macromolecule catabolic process//cellular macromolecule metabolic process//multicellular organism development//organic substance metabolic process//proteolysis//developmental process//multicellula…	--	--	GO:0043229//GO:0005623//GO:0005622//GO:0043227//GO:0043226//GO:0005634//GO:0043231//GO:0044464//GO:0044424	intracellular organelle//cell//intracellular//membrane-bounded organelle//organelle//nucleus//intracellular membrane-bounded organelle//cell part//intracellular part
Cluster-9016.3	GO:0044248//GO:0006807//GO:0043632//GO:0044267//GO:1901575//GO:0044265//GO:0044260//GO:0007275//GO:0071704//GO:0006508//GO:0032502//GO:0032501//GO:0044238//GO:0009987//GO:0019941//GO:0030163//GO:0008152//GO:0044257//GO:0009056//GO:0009057//GO:0051603//GO:1901564//GO:1901565//GO:0019538//GO:0048856//GO:0044237//GO:0043170//GO:0006511	cellular catabolic process//nitrogen compound metabolic process//modification-dependent macromolecule catabolic process//cellular protein metabolic process//organic substance catabolic process//cellular macromolecule catabolic process//cellular macromolecule metabolic process//multicellular organism development//organic substance metabolic process//proteolysis//developmental process//multicellula…	--	--	GO:0043229//GO:0005623//GO:0005622//GO:0043227//GO:0043226//GO:0005634//GO:0043231//GO:0044464//GO:0044424	intracellular organelle//cell//intracellular//membrane-bounded organelle//organelle//nucleus//intracellular membrane-bounded organelle//cell part//intracellular part
Cluster-9016.2	GO:0044248//GO:0006807//GO:0043632//GO:0044267//GO:1901575//GO:0044265//GO:0044260//GO:0007275//GO:0071704//GO:0006508//GO:0032502//GO:0032501//GO:0044238//GO:0009987//GO:0019941//GO:0030163//GO:0008152//GO:0044257//GO:0009056//GO:0009057//GO:0051603//GO:1901564//GO:1901565//GO:0019538//GO:0048856//GO:0044237//GO:0043170//GO:0006511	cellular catabolic process//nitrogen compound metabolic process//modification-dependent macromolecule catabolic process//cellular protein metabolic process//organic substance catabolic process//cellular macromolecule catabolic process//cellular macromolecule metabolic process//multicellular organism development//organic substance metabolic process//proteolysis//developmental process//multicellula…	--	--	GO:0043229//GO:0005623//GO:0005622//GO:0043227//GO:0043226//GO:0005634//GO:0043231//GO:0044464//GO:0044424	intracellular organelle//cell//intracellular//membrane-bounded organelle//organelle//nucleus//intracellular membrane-bounded organelle//cell part//intracellular part
Cluster-9016.5	GO:0044248//GO:0006807//GO:0043632//GO:0044267//GO:1901575//GO:0044265//GO:0044260//GO:0007275//GO:0071704//GO:0006508//GO:0032502//GO:0032501//GO:0044238//GO:0009987//GO:0019941//GO:0030163//GO:0008152//GO:0044257//GO:0009056//GO:0009057//GO:0051603//GO:1901564//GO:1901565//GO:0019538//GO:0048856//GO:0044237//GO:0043170//GO:0006511	cellular catabolic process//nitrogen compound metabolic process//modification-dependent macromolecule catabolic process//cellular protein metabolic process//organic substance catabolic process//cellular macromolecule catabolic process//cellular macromolecule metabolic process//multicellular organism development//organic substance metabolic process//proteolysis//developmental process//multicellula…	--	--	GO:0043229//GO:0005623//GO:0005622//GO:0043227//GO:0043226//GO:0005634//GO:0043231//GO:0044464//GO:0044424	intracellular organelle//cell//intracellular//membrane-bounded organelle//organelle//nucleus//intracellular membrane-bounded organelle//cell part//intracellular part
Cluster-9016.4	GO:0044238//GO:0044248//GO:0043170//GO:0006807//GO:0044237//GO:0043632//GO:0007275//GO:1901575//GO:0044265//GO:0044260//GO:0071704//GO:0006508//GO:0032502//GO:0032501//GO:0044267//GO:0009987//GO:0019941//GO:0030163//GO:0008152//GO:0044257//GO:0009056//GO:0009057//GO:1901565//GO:0051603//GO:1901564//GO:0019538//GO:0048856//GO:0006511	primary metabolic process//cellular catabolic process//macromolecule metabolic process//nitrogen compound metabolic process//cellular metabolic process//modification-dependent macromolecule catabolic process//multicellular organism development//organic substance catabolic process//cellular macromolecule catabolic process//cellular macromolecule metabolic process//organic substance metabolic proce…	GO:0043167//GO:0043169//GO:0046872//GO:0003824//GO:0005488	ion binding//cation binding//metal ion binding//catalytic activity//binding	GO:0043229//GO:0043227//GO:0005634//GO:0043226//GO:0043231//GO:0044464//GO:0005623//GO:0005622//GO:0044424	intracellular organelle//membrane-bounded organelle//nucleus//organelle//intracellular membrane-bounded organelle//cell part//cell//intracellular//intracellular part
Cluster-5747.355	GO:0071704//GO:0044238//GO:0006629//GO:1901576//GO:1901360//GO:0009058//GO:0006694//GO:0008152//GO:1901362//GO:0008202//GO:0008610	organic substance metabolic process//primary metabolic process//lipid metabolic process//organic substance biosynthetic process//organic cyclic compound metabolic process//biosynthetic process//steroid biosynthetic process//metabolic process//organic cyclic compound biosynthetic process//steroid metabolic process//lipid biosynthetic process	GO:0016740//GO:0003824//GO:0016741//GO:0008168	transferase activity//catalytic activity//transferase activity, transferring one-carbon groups//methyltransferase activity	--	--
Cluster-5485.2	GO:0016310//GO:0006807//GO:0044267//GO:0044260//GO:0071704//GO:0006468//GO:0009987//GO:0006464//GO:0043412//GO:0036211//GO:0008152//GO:0044238//GO:1901564//GO:0019538//GO:0044237//GO:0043170//GO:0006796//GO:0006793	phosphorylation//nitrogen compound metabolic process//cellular protein metabolic process//cellular macromolecule metabolic process//organic substance metabolic process//protein phosphorylation//cellular process//cellular protein modification process//macromolecule modification//protein modification process//metabolic process//primary metabolic process//organonitrogen compound metabolic process//p…	GO:0035639//GO:0008144//GO:0005488//GO:0000166//GO:1901363//GO:1901265//GO:0043168//GO:0043167//GO:0016740//GO:0004672//GO:0017076//GO:0005524//GO:0016301//GO:0140096//GO:0036094//GO:0003824//GO:0030554//GO:0016772//GO:0097367//GO:0032559//GO:0032555//GO:0097159//GO:0016773//GO:0032553	purine ribonucleoside triphosphate binding//drug binding//binding//nucleotide binding//heterocyclic compound binding//nucleoside phosphate binding//anion binding//ion binding//transferase activity//protein kinase activity//purine nucleotide binding//ATP binding//kinase activity//catalytic activity, acting on a protein//small molecule binding//catalytic activity//adenyl nucleotide binding//transfe…	--	--
Cluster-7278.1	GO:0008104//GO:0061025//GO:0061024//GO:0071840//GO:0042886//GO:0070727//GO:0006886//GO:0016043//GO:0071705//GO:0006810//GO:0071702//GO:0033036//GO:0009987//GO:0034613//GO:0045184//GO:0051649//GO:0051234//GO:0051179//GO:0051641//GO:0046907//GO:0015833//GO:0015031//GO:0016192	protein localization//membrane fusion//membrane organization//cellular component organization or biogenesis//amide transport//cellular macromolecule localization//intracellular protein transport//cellular component organization//nitrogen compound transport//transport//organic substance transport//macromolecule localization//cellular process//cellular protein localization//establishment of protein…	GO:0005488//GO:0005484//GO:0005515	binding//SNAP receptor activity//protein binding	GO:0043229//GO:0043227//GO:0043226//GO:0005737//GO:0016020//GO:0031224//GO:0005794//GO:0044424//GO:0012505//GO:0043231//GO:0044464//GO:0005623//GO:0005622//GO:0044444//GO:0044425//GO:0016021	intracellular organelle//membrane-bounded organelle//organelle//cytoplasm//membrane//intrinsic component of membrane//Golgi apparatus//intracellular part//endomembrane system//intracellular membrane-bounded organelle//cell part//cell//intracellular//cytoplasmic part//membrane part//integral component of membrane
Cluster-7278.0	GO:0008104//GO:0061025//GO:0061024//GO:0071840//GO:0042886//GO:0070727//GO:0006886//GO:0016043//GO:0071705//GO:0006810//GO:0071702//GO:0033036//GO:0009987//GO:0034613//GO:0045184//GO:0051649//GO:0051234//GO:0051179//GO:0051641//GO:0046907//GO:0015833//GO:0015031//GO:0016192	protein localization//membrane fusion//membrane organization//cellular component organization or biogenesis//amide transport//cellular macromolecule localization//intracellular protein transport//cellular component organization//nitrogen compound transport//transport//organic substance transport//macromolecule localization//cellular process//cellular protein localization//establishment of protein…	GO:0005488//GO:0005484//GO:0005515	binding//SNAP receptor activity//protein binding	GO:0043229//GO:0043227//GO:0043226//GO:0005737//GO:0016020//GO:0031224//GO:0005794//GO:0044424//GO:0012505//GO:0043231//GO:0044464//GO:0005623//GO:0005622//GO:0044444//GO:0044425//GO:0016021	intracellular organelle//membrane-bounded organelle//organelle//cytoplasm//membrane//intrinsic component of membrane//Golgi apparatus//intracellular part//endomembrane system//intracellular membrane-bounded organelle//cell part//cell//intracellular//cytoplasmic part//membrane part//integral component of membrane
Cluster-10922.0	GO:0044238//GO:0044249//GO:0034645//GO:1901576//GO:0044260//GO:0043043//GO:0071704//GO:0010467//GO:0044267//GO:0009987//GO:0009058//GO:0009059//GO:0008152//GO:1901564//GO:0043604//GO:0044271//GO:1901566//GO:0019538//GO:0034641//GO:0044237//GO:0043170//GO:0006807//GO:0043603//GO:0006518//GO:0006412	primary metabolic process//cellular biosynthetic process//cellular macromolecule biosynthetic process//organic substance biosynthetic process//cellular macromolecule metabolic process//peptide biosynthetic process//organic substance metabolic process//gene expression//cellular protein metabolic process//cellular process//biosynthetic process//macromolecule biosynthetic process//metabolic process/…	GO:0005198//GO:0003735	structural molecule activity//structural constituent of ribosome	GO:1990904//GO:0043232//GO:0043229//GO:0043228//GO:0005623//GO:0005622//GO:0043226//GO:0005737//GO:0032991//GO:0005840//GO:0044464//GO:0044444//GO:0044424	ribonucleoprotein complex//intracellular non-membrane-bounded organelle//intracellular organelle//non-membrane-bounded organelle//cell//intracellular//organelle//cytoplasm//protein-containing complex//ribosome//cell part//cytoplasmic part//intracellular part
Cluster-5747.4133	GO:0044238//GO:0044267//GO:0016311//GO:0006470//GO:0009987//GO:0043412//GO:0006807//GO:0008152//GO:0043170//GO:1901564//GO:0044260//GO:0019538//GO:0071704//GO:0006796//GO:0036211//GO:0006793//GO:0006464//GO:0044237	primary metabolic process//cellular protein metabolic process//dephosphorylation//protein dephosphorylation//cellular process//macromolecule modification//nitrogen compound metabolic process//metabolic process//macromolecule metabolic process//organonitrogen compound metabolic process//cellular macromolecule metabolic process//protein metabolic process//organic substance metabolic process//phosph…	GO:0016787//GO:0016791//GO:0140096//GO:0016788//GO:0042578//GO:0003824//GO:0005488//GO:0043169//GO:0004722//GO:0004721//GO:0043167//GO:0046872	hydrolase activity//phosphatase activity//catalytic activity, acting on a protein//hydrolase activity, acting on ester bonds//phosphoric ester hydrolase activity//catalytic activity//binding//cation binding//protein serine/threonine phosphatase activity//phosphoprotein phosphatase activity//ion binding//metal ion binding	--	--
Cluster-5747.1325	GO:0071103//GO:0090304//GO:0034641//GO:0006807//GO:1901360//GO:0006139//GO:0044260//GO:0006265//GO:0016043//GO:0071704//GO:0071840//GO:0044238//GO:0009987//GO:0006725//GO:0008152//GO:0046483//GO:0006996//GO:0051276//GO:0044237//GO:0043170//GO:0006259	DNA conformation change//nucleic acid metabolic process//cellular nitrogen compound metabolic process//nitrogen compound metabolic process//organic cyclic compound metabolic process//nucleobase-containing compound metabolic process//cellular macromolecule metabolic process//DNA topological change//cellular component organization//organic substance metabolic process//cellular component organizatio…	GO:0016887//GO:0035639//GO:0008144//GO:0003676//GO:0003677//GO:0043167//GO:0003918//GO:1901363//GO:0043168//GO:0000166//GO:0017076//GO:0005524//GO:0016787//GO:0017111//GO:1901265//GO:0140097//GO:0036094//GO:0003824//GO:0061505//GO:0008094//GO:0016818//GO:0030554//GO:0016853//GO:0097159//GO:0042623//GO:0016817//GO:0003916//GO:0097367//GO:0032559//GO:0032555//GO:0016462//GO:0032553//GO:0005488	ATPase activity//purine ribonucleoside triphosphate binding//drug binding//nucleic acid binding//DNA binding//ion binding//DNA topoisomerase type II (ATP-hydrolyzing) activity//heterocyclic compound binding//anion binding//nucleotide binding//purine nucleotide binding//ATP binding//hydrolase activity//nucleoside-triphosphatase activity//nucleoside phosphate binding//catalytic activity, acting on …	GO:0005623//GO:0044424//GO:0005694//GO:0005622//GO:0043229//GO:0043232//GO:0044464//GO:0043228//GO:0043226	cell//intracellular part//chromosome//intracellular//intracellular organelle//intracellular non-membrane-bounded organelle//cell part//non-membrane-bounded organelle//organelle
Cluster-9510.0	GO:0044238//GO:0016311//GO:0006470//GO:0009987//GO:0043412//GO:0006807//GO:0006464//GO:0008152//GO:0044267//GO:1901564//GO:0044260//GO:0019538//GO:0043170//GO:0071704//GO:0006796//GO:0036211//GO:0006793//GO:0044237	primary metabolic process//dephosphorylation//protein dephosphorylation//cellular process//macromolecule modification//nitrogen compound metabolic process//cellular protein modification process//metabolic process//cellular protein metabolic process//organonitrogen compound metabolic process//cellular macromolecule metabolic process//protein metabolic process//macromolecule metabolic process//orga…	GO:0016787//GO:0016791//GO:0008138//GO:0140096//GO:0016788//GO:0042578//GO:0003824//GO:0004721	hydrolase activity//phosphatase activity//protein tyrosine/serine/threonine phosphatase activity//catalytic activity, acting on a protein//hydrolase activity, acting on ester bonds//phosphoric ester hydrolase activity//catalytic activity//phosphoprotein phosphatase activity	GO:0031224//GO:0016021//GO:0016020//GO:0044425	intrinsic component of membrane//integral component of membrane//membrane//membrane part
Cluster-5747.3290	GO:0071840//GO:0042254//GO:0022613//GO:0044085	cellular component organization or biogenesis//ribosome biogenesis//ribonucleoprotein complex biogenesis//cellular component biogenesis	GO:0035639//GO:1901363//GO:0005488//GO:0043167//GO:0001883//GO:0001882//GO:0043168//GO:0000166//GO:0032561//GO:1901265//GO:0032549//GO:0017076//GO:0005525//GO:0036094//GO:0032555//GO:0019001//GO:0097367//GO:0097159//GO:0032553//GO:0032550	purine ribonucleoside triphosphate binding//heterocyclic compound binding//binding//ion binding//purine nucleoside binding//nucleoside binding//anion binding//nucleotide binding//guanyl ribonucleotide binding//nucleoside phosphate binding//ribonucleoside binding//purine nucleotide binding//GTP binding//small molecule binding//purine ribonucleotide binding//guanyl nucleotide binding//carbohydrate …	GO:0031974//GO:0043229//GO:0043228//GO:0043227//GO:0043226//GO:0031981//GO:0005730//GO:0005634//GO:0043231//GO:0043232//GO:0043233//GO:0044464//GO:0005623//GO:0005622//GO:0044446//GO:0070013//GO:0044428//GO:0044424//GO:0044422	membrane-enclosed lumen//intracellular organelle//non-membrane-bounded organelle//membrane-bounded organelle//organelle//nuclear lumen//nucleolus//nucleus//intracellular membrane-bounded organelle//intracellular non-membrane-bounded organelle//organelle lumen//cell part//cell//intracellular//intracellular organelle part//intracellular organelle lumen//nuclear part//intracellular part//organelle p…
Cluster-5747.11929	GO:0008152//GO:0055114	metabolic process//oxidation-reduction process	GO:0020037//GO:0003824//GO:0048037//GO:0005488//GO:1901363//GO:0016491//GO:0043169//GO:0046914//GO:0046906//GO:0097159//GO:0016705//GO:0043167//GO:0005506//GO:0046872	heme binding//catalytic activity//cofactor binding//binding//heterocyclic compound binding//oxidoreductase activity//cation binding//transition metal ion binding//tetrapyrrole binding//organic cyclic compound binding//oxidoreductase activity, acting on paired donors, with incorporation or reduction of molecular oxygen//ion binding//iron ion binding//metal ion binding	--	--
Cluster-5544.0	--	--	GO:0003824//GO:0016740//GO:0016757//GO:0016758	catalytic activity//transferase activity//transferase activity, transferring glycosyl groups//transferase activity, transferring hexosyl groups	--	--
Cluster-5747.5609	GO:0016310//GO:0006807//GO:0044267//GO:0044260//GO:0071704//GO:0006468//GO:0009987//GO:0006464//GO:0043412//GO:0036211//GO:0008152//GO:0044238//GO:1901564//GO:0044237//GO:0043170//GO:0006796//GO:0006793//GO:0019538	phosphorylation//nitrogen compound metabolic process//cellular protein metabolic process//cellular macromolecule metabolic process//organic substance metabolic process//protein phosphorylation//cellular process//cellular protein modification process//macromolecule modification//protein modification process//metabolic process//primary metabolic process//organonitrogen compound metabolic process//c…	GO:0035639//GO:0008144//GO:0005488//GO:0043167//GO:1901363//GO:1901265//GO:0043168//GO:0000166//GO:0004674//GO:0016740//GO:0004672//GO:0017076//GO:0005524//GO:0016301//GO:0140096//GO:0036094//GO:0003824//GO:0030554//GO:0097367//GO:0016772//GO:0016773//GO:0032559//GO:0032555//GO:0097159//GO:0032553	purine ribonucleoside triphosphate binding//drug binding//binding//ion binding//heterocyclic compound binding//nucleoside phosphate binding//anion binding//nucleotide binding//protein serine/threonine kinase activity//transferase activity//protein kinase activity//purine nucleotide binding//ATP binding//kinase activity//catalytic activity, acting on a protein//small molecule binding//catalytic ac…	--	--
Cluster-5747.5606	GO:0016310//GO:0006807//GO:0044267//GO:0044260//GO:0071704//GO:0006468//GO:0009987//GO:0006464//GO:0043412//GO:0036211//GO:0008152//GO:0044238//GO:1901564//GO:0044237//GO:0043170//GO:0006796//GO:0006793//GO:0019538	phosphorylation//nitrogen compound metabolic process//cellular protein metabolic process//cellular macromolecule metabolic process//organic substance metabolic process//protein phosphorylation//cellular process//cellular protein modification process//macromolecule modification//protein modification process//metabolic process//primary metabolic process//organonitrogen compound metabolic process//c…	GO:0035639//GO:0008144//GO:0005488//GO:0043167//GO:1901363//GO:1901265//GO:0043168//GO:0000166//GO:0004674//GO:0016740//GO:0004672//GO:0017076//GO:0005524//GO:0016301//GO:0140096//GO:0036094//GO:0003824//GO:0030554//GO:0097367//GO:0016772//GO:0016773//GO:0032559//GO:0032555//GO:0097159//GO:0032553	purine ribonucleoside triphosphate binding//drug binding//binding//ion binding//heterocyclic compound binding//nucleoside phosphate binding//anion binding//nucleotide binding//protein serine/threonine kinase activity//transferase activity//protein kinase activity//purine nucleotide binding//ATP binding//kinase activity//catalytic activity, acting on a protein//small molecule binding//catalytic ac…	--	--
Cluster-5747.11924	GO:0032774//GO:0019222//GO:0031326//GO:0031323//GO:0090304//GO:0044249//GO:0034641//GO:0006807//GO:0034645//GO:1901362//GO:0050789//GO:0097659//GO:0080090//GO:0006139//GO:0044260//GO:2000112//GO:0071704//GO:0010467//GO:0065007//GO:1901360//GO:0010468//GO:0018130//GO:1901576//GO:0019219//GO:0006725//GO:0009987//GO:0009889//GO:1903506//GO:0050794//GO:0009058//GO:0009059//GO:0051171//GO:0008152//GO:…	RNA biosynthetic process//regulation of metabolic process//regulation of cellular biosynthetic process//regulation of cellular metabolic process//nucleic acid metabolic process//cellular biosynthetic process//cellular nitrogen compound metabolic process//nitrogen compound metabolic process//cellular macromolecule biosynthetic process//organic cyclic compound biosynthetic process//regulation of bi…	GO:0005488//GO:0003677//GO:1901363//GO:0003676//GO:0097159	binding//DNA binding//heterocyclic compound binding//nucleic acid binding//organic cyclic compound binding	GO:0016020	membrane
Cluster-5747.11927	--	--	GO:0016787//GO:0035639//GO:0017111//GO:0008144//GO:0036094//GO:0003824//GO:0005488//GO:0016887//GO:0000166//GO:1901363//GO:1901265//GO:0043168//GO:0016818//GO:0030554//GO:0097367//GO:0097159//GO:0016817//GO:0043167//GO:0016462//GO:0032559//GO:0032553//GO:0032555//GO:0017076//GO:0005524	hydrolase activity//purine ribonucleoside triphosphate binding//nucleoside-triphosphatase activity//drug binding//small molecule binding//catalytic activity//binding//ATPase activity//nucleotide binding//heterocyclic compound binding//nucleoside phosphate binding//anion binding//hydrolase activity, acting on acid anhydrides, in phosphorus-containing anhydrides//adenyl nucleotide binding//carbohyd…	--	--
Cluster-5747.11926	--	--	GO:0003824//GO:0048037//GO:0051540//GO:0009055//GO:0051536//GO:0016491//GO:0005488	catalytic activity//cofactor binding//metal cluster binding//electron transfer activity//iron-sulfur cluster binding//oxidoreductase activity//binding	--	--
Cluster-5747.5602	GO:0006810//GO:0051179//GO:0051234//GO:0055085	transport//localization//establishment of localization//transmembrane transport	--	--	GO:0016020//GO:0016021//GO:0044425//GO:0031224	membrane//integral component of membrane//membrane part//intrinsic component of membrane
Cluster-5747.5603	GO:0015931//GO:0051169//GO:0051168//GO:0015833//GO:0071166//GO:0043248//GO:0071840//GO:0071705//GO:0042886//GO:0070727//GO:0070647//GO:0008104//GO:0032446//GO:0033036//GO:0009987//GO:0045184//GO:0031503//GO:1901564//GO:0071426//GO:0019538//GO:0043170//GO:0016567//GO:0022607//GO:0043933//GO:0006807//GO:0034622//GO:0051028//GO:0044267//GO:0044260//GO:0006886//GO:0016043//GO:0065003//GO:0071704//GO:…	nucleobase-containing compound transport//nuclear transport//nuclear export//peptide transport//ribonucleoprotein complex localization//proteasome assembly//cellular component organization or biogenesis//nitrogen compound transport//amide transport//cellular macromolecule localization//protein modification by small protein conjugation or removal//protein localization//protein modification by smal…	GO:0019787//GO:0016740//GO:0005515//GO:0005488//GO:0140096//GO:0003824//GO:0004842	ubiquitin-like protein transferase activity//transferase activity//protein binding//binding//catalytic activity, acting on a protein//catalytic activity//ubiquitin-protein transferase activity	GO:0022624//GO:0005838//GO:1902494//GO:1905368//GO:1905369//GO:0000502//GO:0044464//GO:0005623//GO:0044424//GO:0005622//GO:0008541//GO:0032991	proteasome accessory complex//proteasome regulatory particle//catalytic complex//peptidase complex//endopeptidase complex//proteasome complex//cell part//cell//intracellular part//intracellular//proteasome regulatory particle, lid subcomplex//protein-containing complex
Cluster-5747.11923	--	--	GO:0016787//GO:0004175//GO:0004252//GO:0017171//GO:0140096//GO:0003824//GO:0070011//GO:0008233//GO:0008236	hydrolase activity//endopeptidase activity//serine-type endopeptidase activity//serine hydrolase activity//catalytic activity, acting on a protein//catalytic activity//peptidase activity, acting on L-amino acid peptides//peptidase activity//serine-type peptidase activity	GO:0016021//GO:0044425//GO:0016020//GO:0031224	integral component of membrane//membrane part//membrane//intrinsic component of membrane
Cluster-5747.11922	GO:0006629//GO:0006807//GO:0008152//GO:0044238//GO:1901564//GO:0019538//GO:0043170//GO:0071704//GO:0006508	lipid metabolic process//nitrogen compound metabolic process//metabolic process//primary metabolic process//organonitrogen compound metabolic process//protein metabolic process//macromolecule metabolic process//organic substance metabolic process//proteolysis	GO:0016787//GO:0004175//GO:0140096//GO:0003824//GO:0008233//GO:0070001//GO:0070011//GO:0004190	hydrolase activity//endopeptidase activity//catalytic activity, acting on a protein//catalytic activity//peptidase activity//aspartic-type peptidase activity//peptidase activity, acting on L-amino acid peptides//aspartic-type endopeptidase activity	--	--
Cluster-5747.11251	--	--	--	--	GO:0005737//GO:0032991//GO:0005840//GO:0043232//GO:0044464//GO:1990904//GO:0044444//GO:0005623//GO:0005622//GO:0043229//GO:0043228//GO:0044424//GO:0043226	cytoplasm//protein-containing complex//ribosome//intracellular non-membrane-bounded organelle//cell part//ribonucleoprotein complex//cytoplasmic part//cell//intracellular//intracellular organelle//non-membrane-bounded organelle//intracellular part//organelle
Cluster-5747.3557	GO:0016310//GO:0006807//GO:0044267//GO:0044260//GO:0071704//GO:0006468//GO:0009987//GO:0006464//GO:0043412//GO:0036211//GO:0008152//GO:0044238//GO:1901564//GO:0044237//GO:0043170//GO:0006796//GO:0006793//GO:0019538	phosphorylation//nitrogen compound metabolic process//cellular protein metabolic process//cellular macromolecule metabolic process//organic substance metabolic process//protein phosphorylation//cellular process//cellular protein modification process//macromolecule modification//protein modification process//metabolic process//primary metabolic process//organonitrogen compound metabolic process//c…	GO:0035639//GO:0008144//GO:0005488//GO:0043167//GO:1901363//GO:1901265//GO:0043168//GO:0000166//GO:0004674//GO:0016740//GO:0004672//GO:0017076//GO:0005524//GO:0016301//GO:0140096//GO:0036094//GO:0003824//GO:0030554//GO:0097367//GO:0016772//GO:0016773//GO:0032559//GO:0032555//GO:0097159//GO:0032553	purine ribonucleoside triphosphate binding//drug binding//binding//ion binding//heterocyclic compound binding//nucleoside phosphate binding//anion binding//nucleotide binding//protein serine/threonine kinase activity//transferase activity//protein kinase activity//purine nucleotide binding//ATP binding//kinase activity//catalytic activity, acting on a protein//small molecule binding//catalytic ac…	--	--
Cluster-12483.0	GO:0034470//GO:0044238//GO:0009987//GO:0006725//GO:0044085//GO:0090304//GO:0034641//GO:0006807//GO:0008152//GO:0034660//GO:0071840//GO:0046483//GO:0016070//GO:0006139//GO:0016072//GO:0042254//GO:0044237//GO:0043170//GO:0071704//GO:0010467//GO:1901360//GO:0022613//GO:0032259//GO:0006396//GO:0006364	ncRNA processing//primary metabolic process//cellular process//cellular aromatic compound metabolic process//cellular component biogenesis//nucleic acid metabolic process//cellular nitrogen compound metabolic process//nitrogen compound metabolic process//metabolic process//ncRNA metabolic process//cellular component organization or biogenesis//heterocycle metabolic process//RNA metabolic process/…	GO:0003824//GO:0008168//GO:0016740//GO:0016741	catalytic activity//methyltransferase activity//transferase activity//transferase activity, transferring one-carbon groups	--	--
Cluster-12311.0	GO:0032774//GO:0019222//GO:0031326//GO:0031323//GO:0090304//GO:0044249//GO:0034641//GO:0006807//GO:0034645//GO:1901362//GO:0050789//GO:0097659//GO:0080090//GO:0006139//GO:0044260//GO:2000112//GO:0071704//GO:0010467//GO:0065007//GO:1901360//GO:0010468//GO:0018130//GO:1901576//GO:0019219//GO:0006725//GO:0009987//GO:0009889//GO:1903506//GO:0050794//GO:0009058//GO:0009059//GO:0051171//GO:0008152//GO:…	RNA biosynthetic process//regulation of metabolic process//regulation of cellular biosynthetic process//regulation of cellular metabolic process//nucleic acid metabolic process//cellular biosynthetic process//cellular nitrogen compound metabolic process//nitrogen compound metabolic process//cellular macromolecule biosynthetic process//organic cyclic compound biosynthetic process//regulation of bi…	GO:0043169//GO:0005488//GO:0043167//GO:0046872//GO:0046914//GO:0008270	cation binding//binding//ion binding//metal ion binding//transition metal ion binding//zinc ion binding	--	--
Cluster-5747.13208	GO:0006633//GO:0006631//GO:0019752//GO:0044249//GO:0044281//GO:0044283//GO:0072330//GO:1901576//GO:0071704//GO:0006629//GO:0009987//GO:0032787//GO:0009058//GO:0008152//GO:0043436//GO:0044255//GO:0008610//GO:0044238//GO:0006082//GO:0046394//GO:0016053//GO:0044237	fatty acid biosynthetic process//fatty acid metabolic process//carboxylic acid metabolic process//cellular biosynthetic process//small molecule metabolic process//small molecule biosynthetic process//monocarboxylic acid biosynthetic process//organic substance biosynthetic process//organic substance metabolic process//lipid metabolic process//cellular process//monocarboxylic acid metabolic process…	GO:0016790//GO:0004320//GO:0016740//GO:0016746//GO:0016747//GO:0016787//GO:0016788//GO:0003824//GO:0004312//GO:0016295//GO:0016296//GO:0016297	thiolester hydrolase activity//oleoyl-[acyl-carrier-protein] hydrolase activity//transferase activity//transferase activity, transferring acyl groups//transferase activity, transferring acyl groups other than amino-acyl groups//hydrolase activity//hydrolase activity, acting on ester bonds//catalytic activity//fatty acid synthase activity//myristoyl-[acyl-carrier-protein] hydrolase activity//palmi…	--	--
Cluster-5747.13209	GO:0006633//GO:0006631//GO:0019752//GO:0044249//GO:0044281//GO:0044283//GO:0072330//GO:1901576//GO:0071704//GO:0006629//GO:0009987//GO:0032787//GO:0009058//GO:0008152//GO:0043436//GO:0044255//GO:0008610//GO:0044238//GO:0006082//GO:0046394//GO:0016053//GO:0044237	fatty acid biosynthetic process//fatty acid metabolic process//carboxylic acid metabolic process//cellular biosynthetic process//small molecule metabolic process//small molecule biosynthetic process//monocarboxylic acid biosynthetic process//organic substance biosynthetic process//organic substance metabolic process//lipid metabolic process//cellular process//monocarboxylic acid metabolic process…	GO:0016790//GO:0004320//GO:0016740//GO:0016746//GO:0016747//GO:0016787//GO:0016788//GO:0003824//GO:0004312//GO:0016295//GO:0016296//GO:0016297	thiolester hydrolase activity//oleoyl-[acyl-carrier-protein] hydrolase activity//transferase activity//transferase activity, transferring acyl groups//transferase activity, transferring acyl groups other than amino-acyl groups//hydrolase activity//hydrolase activity, acting on ester bonds//catalytic activity//fatty acid synthase activity//myristoyl-[acyl-carrier-protein] hydrolase activity//palmi…	--	--
Cluster-5747.13202	GO:0071704//GO:0044238//GO:0005975//GO:0008152	organic substance metabolic process//primary metabolic process//carbohydrate metabolic process//metabolic process	GO:0016787//GO:0016798//GO:0003824//GO:0004553	hydrolase activity//hydrolase activity, acting on glycosyl bonds//catalytic activity//hydrolase activity, hydrolyzing O-glycosyl compounds	--	--
Cluster-5747.13203	--	--	GO:0005488//GO:0005515	binding//protein binding	--	--
Cluster-5747.13200	GO:0006739//GO:0006732//GO:0006733//GO:0034641//GO:0006807//GO:0046496//GO:0072524//GO:1901360//GO:0006139//GO:0051186//GO:0019362//GO:0019682//GO:0071704//GO:0009987//GO:0006725//GO:0009117//GO:0008152//GO:1901564//GO:0055086//GO:0046483//GO:0044238//GO:0005975//GO:0006081//GO:1901135//GO:0019693//GO:0006796//GO:0006098//GO:0006793//GO:0019637//GO:0051156//GO:0044237//GO:0006753//GO:0044281	NADP metabolic process//coenzyme metabolic process//oxidoreduction coenzyme metabolic process//cellular nitrogen compound metabolic process//nitrogen compound metabolic process//nicotinamide nucleotide metabolic process//pyridine-containing compound metabolic process//organic cyclic compound metabolic process//nucleobase-containing compound metabolic process//cofactor metabolic process//pyridine …	GO:0016787//GO:0017057//GO:0052689//GO:0003824//GO:0016788	hydrolase activity//6-phosphogluconolactonase activity//carboxylic ester hydrolase activity//catalytic activity//hydrolase activity, acting on ester bonds	--	--
Cluster-5747.13201	GO:0071704//GO:0044238//GO:0005975//GO:0008152	organic substance metabolic process//primary metabolic process//carbohydrate metabolic process//metabolic process	GO:0016787//GO:0016798//GO:0003824//GO:0004553	hydrolase activity//hydrolase activity, acting on glycosyl bonds//catalytic activity//hydrolase activity, hydrolyzing O-glycosyl compounds	--	--
Cluster-5747.13206	GO:0008152//GO:0055114	metabolic process//oxidation-reduction process	GO:0016491//GO:0043169//GO:0046914//GO:0016655//GO:0043167//GO:0003824//GO:0016651//GO:0005488//GO:0046872//GO:0003960//GO:0008270	oxidoreductase activity//cation binding//transition metal ion binding//oxidoreductase activity, acting on NAD(P)H, quinone or similar compound as acceptor//ion binding//catalytic activity//oxidoreductase activity, acting on NAD(P)H//binding//metal ion binding//NADPH:quinone reductase activity//zinc ion binding	--	--
Cluster-5747.13207	GO:0034250//GO:0045905//GO:0045901//GO:0019222//GO:0051246//GO:0051128//GO:0044249//GO:0034641//GO:0034645//GO:0043244//GO:0071840//GO:0080090//GO:0006415//GO:0010604//GO:0010608//GO:0031328//GO:0043043//GO:0051247//GO:0032270//GO:0048522//GO:0048518//GO:0006448//GO:0006449//GO:0060255//GO:0009987//GO:0034248//GO:0032268//GO:0043604//GO:0045727//GO:1901564//GO:0043603//GO:1901566//GO:0019538//GO:…	positive regulation of cellular amide metabolic process//positive regulation of translational termination//positive regulation of translational elongation//regulation of metabolic process//regulation of protein metabolic process//regulation of cellular component organization//cellular biosynthetic process//cellular nitrogen compound metabolic process//cellular macromolecule biosynthetic process//…	GO:1901363//GO:0003723//GO:0044877//GO:0005488//GO:0003676//GO:0043021//GO:0043022//GO:0008135//GO:0097159//GO:0003746//GO:0003743	heterocyclic compound binding//RNA binding//protein-containing complex binding//binding//nucleic acid binding//ribonucleoprotein complex binding//ribosome binding//translation factor activity, RNA binding//organic cyclic compound binding//translation elongation factor activity//translation initiation factor activity	--	--
Cluster-5747.13204	GO:0008104//GO:0015833//GO:0042886//GO:0070727//GO:0006886//GO:0071705//GO:0071702//GO:0033036//GO:0034613//GO:0006810//GO:0045184//GO:0015031//GO:0051649//GO:0051234//GO:0051179//GO:0051641//GO:0016192//GO:0046907	protein localization//peptide transport//amide transport//cellular macromolecule localization//intracellular protein transport//nitrogen compound transport//organic substance transport//macromolecule localization//cellular protein localization//transport//establishment of protein localization//protein transport//establishment of localization in cell//establishment of localization//localization//c…	GO:0005488//GO:0005198//GO:0005515	binding//structural molecule activity//protein binding	GO:0030117//GO:0005737//GO:0016020//GO:0048475//GO:0032991//GO:0044464//GO:0005623//GO:0005622//GO:0098796//GO:0044444//GO:0044424//GO:0044425	membrane coat//cytoplasm//membrane//coated membrane//protein-containing complex//cell part//cell//intracellular//membrane protein complex//cytoplasmic part//intracellular part//membrane part
Cluster-5747.13205	GO:0008152//GO:0055114	metabolic process//oxidation-reduction process	GO:0003824//GO:0016491//GO:0016628//GO:0016627	catalytic activity//oxidoreductase activity//oxidoreductase activity, acting on the CH-CH group of donors, NAD or NADP as acceptor//oxidoreductase activity, acting on the CH-CH group of donors	GO:0009526//GO:0031967//GO:0031975//GO:0043229//GO:0005622//GO:0043227//GO:0043226//GO:0005737//GO:0009536//GO:0044464//GO:0005623//GO:0043231//GO:0044446//GO:0044444//GO:0044435//GO:0044434//GO:0044424//GO:0009507//GO:0044422	plastid envelope//organelle envelope//envelope//intracellular organelle//intracellular//membrane-bounded organelle//organelle//cytoplasm//plastid//cell part//cell//intracellular membrane-bounded organelle//intracellular organelle part//cytoplasmic part//plastid part//chloroplast part//intracellular part//chloroplast//organelle part
Cluster-5747.3987	--	--	GO:0097159//GO:0005488//GO:0003676//GO:0003677//GO:1901363	organic cyclic compound binding//binding//nucleic acid binding//DNA binding//heterocyclic compound binding	GO:0043231//GO:0005634//GO:0044464//GO:0005623//GO:0005622//GO:0043229//GO:0044424//GO:0043227//GO:0043226	intracellular membrane-bounded organelle//nucleus//cell part//cell//intracellular//intracellular organelle//intracellular part//membrane-bounded organelle//organelle
Cluster-5747.208	GO:0071705//GO:0006810//GO:0051179//GO:0051234	nitrogen compound transport//transport//localization//establishment of localization	--	--	GO:0016020	membrane
Cluster-5747.205	GO:0071705//GO:0006810//GO:0051179//GO:0051234	nitrogen compound transport//transport//localization//establishment of localization	--	--	GO:0016020	membrane
Cluster-5747.206	GO:0071705//GO:0006810//GO:0051179//GO:0051234	nitrogen compound transport//transport//localization//establishment of localization	--	--	GO:0016020	membrane
Cluster-5747.207	GO:0071705//GO:0006810//GO:0051179//GO:0051234	nitrogen compound transport//transport//localization//establishment of localization	--	--	GO:0016020	membrane
Cluster-5747.200	GO:0006438//GO:0044249//GO:0034641//GO:0044281//GO:0034645//GO:1901360//GO:0006139//GO:0043043//GO:0009987//GO:0006725//GO:0043436//GO:0046483//GO:0043604//GO:1901564//GO:0043603//GO:1901566//GO:0043170//GO:0019538//GO:0043038//GO:0043039//GO:0006450//GO:0019752//GO:0090304//GO:0006807//GO:0034660//GO:0044267//GO:0044260//GO:0006520//GO:0071704//GO:0010467//GO:0065007//GO:0006082//GO:0065008//GO:…	valyl-tRNA aminoacylation//cellular biosynthetic process//cellular nitrogen compound metabolic process//small molecule metabolic process//cellular macromolecule biosynthetic process//organic cyclic compound metabolic process//nucleobase-containing compound metabolic process//peptide biosynthetic process//cellular process//cellular aromatic compound metabolic process//oxoacid metabolic process//he…	GO:0035639//GO:0008144//GO:0043167//GO:1901363//GO:0004812//GO:0000166//GO:0052689//GO:0030554//GO:0097367//GO:0016787//GO:0005488//GO:0002161//GO:0004832//GO:1901265//GO:0017076//GO:0005524//GO:0043168//GO:0140098//GO:0016788//GO:0036094//GO:0003824//GO:0016874//GO:0016875//GO:0097159//GO:0032559//GO:0032555//GO:0140101//GO:0032553	purine ribonucleoside triphosphate binding//drug binding//ion binding//heterocyclic compound binding//aminoacyl-tRNA ligase activity//nucleotide binding//carboxylic ester hydrolase activity//adenyl nucleotide binding//carbohydrate derivative binding//hydrolase activity//binding//aminoacyl-tRNA editing activity//valine-tRNA ligase activity//nucleoside phosphate binding//purine nucleotide binding//…	GO:0005737//GO:0044464//GO:0005623//GO:0044424//GO:0005622	cytoplasm//cell part//cell//intracellular part//intracellular
Cluster-5747.201	GO:0006438//GO:0044249//GO:0034641//GO:0044281//GO:0034645//GO:1901360//GO:0006139//GO:0043043//GO:0009987//GO:0006725//GO:0043436//GO:0046483//GO:0043604//GO:1901564//GO:0043603//GO:1901566//GO:0043170//GO:0019538//GO:0043038//GO:0043039//GO:0006450//GO:0019752//GO:0090304//GO:0006807//GO:0034660//GO:0044267//GO:0044260//GO:0006520//GO:0071704//GO:0010467//GO:0065007//GO:0006082//GO:0065008//GO:…	valyl-tRNA aminoacylation//cellular biosynthetic process//cellular nitrogen compound metabolic process//small molecule metabolic process//cellular macromolecule biosynthetic process//organic cyclic compound metabolic process//nucleobase-containing compound metabolic process//peptide biosynthetic process//cellular process//cellular aromatic compound metabolic process//oxoacid metabolic process//he…	GO:0035639//GO:0008144//GO:0043167//GO:1901363//GO:0004812//GO:0000166//GO:0052689//GO:0030554//GO:0097367//GO:0016787//GO:0005488//GO:0002161//GO:0004832//GO:1901265//GO:0017076//GO:0005524//GO:0043168//GO:0140098//GO:0016788//GO:0036094//GO:0003824//GO:0016874//GO:0016875//GO:0097159//GO:0032559//GO:0032555//GO:0140101//GO:0032553	purine ribonucleoside triphosphate binding//drug binding//ion binding//heterocyclic compound binding//aminoacyl-tRNA ligase activity//nucleotide binding//carboxylic ester hydrolase activity//adenyl nucleotide binding//carbohydrate derivative binding//hydrolase activity//binding//aminoacyl-tRNA editing activity//valine-tRNA ligase activity//nucleoside phosphate binding//purine nucleotide binding//…	GO:0005737//GO:0044464//GO:0005623//GO:0044424//GO:0005622	cytoplasm//cell part//cell//intracellular part//intracellular
Cluster-5747.202	GO:0016310//GO:0006807//GO:0044267//GO:0044260//GO:0071704//GO:0006468//GO:0009987//GO:0006464//GO:0043412//GO:0036211//GO:0008152//GO:0044238//GO:1901564//GO:0044237//GO:0043170//GO:0006796//GO:0006793//GO:0019538	phosphorylation//nitrogen compound metabolic process//cellular protein metabolic process//cellular macromolecule metabolic process//organic substance metabolic process//protein phosphorylation//cellular process//cellular protein modification process//macromolecule modification//protein modification process//metabolic process//primary metabolic process//organonitrogen compound metabolic process//c…	GO:0035639//GO:0008144//GO:0005488//GO:0043167//GO:1901363//GO:1901265//GO:0043168//GO:0000166//GO:0004674//GO:0016740//GO:0005509//GO:0004672//GO:0017076//GO:0046872//GO:0005524//GO:0043169//GO:0016301//GO:0140096//GO:0036094//GO:0003824//GO:0030554//GO:0097367//GO:0016772//GO:0016773//GO:0032559//GO:0032555//GO:0097159//GO:0032553	purine ribonucleoside triphosphate binding//drug binding//binding//ion binding//heterocyclic compound binding//nucleoside phosphate binding//anion binding//nucleotide binding//protein serine/threonine kinase activity//transferase activity//calcium ion binding//protein kinase activity//purine nucleotide binding//metal ion binding//ATP binding//cation binding//kinase activity//catalytic activity, a…	--	--
Cluster-9901.0	GO:0006855//GO:0006810//GO:0042221//GO:0051234//GO:0051179//GO:0015893//GO:0055085//GO:0042493//GO:0050896	drug transmembrane transport//transport//response to chemical//establishment of localization//localization//drug transport//transmembrane transport//response to drug//response to stimulus	GO:0015291//GO:0005215//GO:0015297//GO:0015238//GO:0022857//GO:0022804	secondary active transmembrane transporter activity//transporter activity//antiporter activity//drug transmembrane transporter activity//transmembrane transporter activity//active transmembrane transporter activity	GO:0031224//GO:0016021//GO:0016020//GO:0044425	intrinsic component of membrane//integral component of membrane//membrane//membrane part
Cluster-5747.3986	--	--	GO:0097159//GO:0005488//GO:0003676//GO:0003677//GO:1901363	organic cyclic compound binding//binding//nucleic acid binding//DNA binding//heterocyclic compound binding	GO:0043231//GO:0005634//GO:0044464//GO:0005623//GO:0005622//GO:0043229//GO:0044424//GO:0043227//GO:0043226	intracellular membrane-bounded organelle//nucleus//cell part//cell//intracellular//intracellular organelle//intracellular part//membrane-bounded organelle//organelle
Cluster-1557.0	GO:0015976	carbon utilization	GO:0043169//GO:0004089//GO:0046914//GO:0016835//GO:0016829//GO:0043167//GO:0003824//GO:0005488//GO:0046872//GO:0016836//GO:0008270	cation binding//carbonate dehydratase activity//transition metal ion binding//carbon-oxygen lyase activity//lyase activity//ion binding//catalytic activity//binding//metal ion binding//hydro-lyase activity//zinc ion binding	--	--
Cluster-9472.0	GO:0044238//GO:0006629//GO:0071704//GO:0008152	primary metabolic process//lipid metabolic process//organic substance metabolic process//metabolic process	GO:0003824//GO:0016740//GO:0016746//GO:0016747//GO:0008374	catalytic activity//transferase activity//transferase activity, transferring acyl groups//transferase activity, transferring acyl groups other than amino-acyl groups//O-acyltransferase activity	--	--
Cluster-11557.0	--	--	GO:0035639//GO:0008144//GO:0036094//GO:0005488//GO:0003676//GO:0000166//GO:1901363//GO:1901265//GO:0043168//GO:0030554//GO:0097367//GO:0097159//GO:0043167//GO:0032559//GO:0032553//GO:0032555//GO:0017076//GO:0005524	purine ribonucleoside triphosphate binding//drug binding//small molecule binding//binding//nucleic acid binding//nucleotide binding//heterocyclic compound binding//nucleoside phosphate binding//anion binding//adenyl nucleotide binding//carbohydrate derivative binding//organic cyclic compound binding//ion binding//adenyl ribonucleotide binding//ribonucleotide binding//purine ribonucleotide binding…	--	--
Cluster-5747.2658	GO:0006629//GO:1901576//GO:0006720//GO:0009987//GO:0009058//GO:0008152//GO:0044255//GO:0008610//GO:0044238//GO:0044249//GO:0044237//GO:0071704//GO:0008299	lipid metabolic process//organic substance biosynthetic process//isoprenoid metabolic process//cellular process//biosynthetic process//metabolic process//cellular lipid metabolic process//lipid biosynthetic process//primary metabolic process//cellular biosynthetic process//cellular metabolic process//organic substance metabolic process//isoprenoid biosynthetic process	GO:0003824//GO:0004421//GO:0046912//GO:0016740//GO:0016746	catalytic activity//hydroxymethylglutaryl-CoA synthase activity//transferase activity, transferring acyl groups, acyl groups converted into alkyl on transfer//transferase activity//transferase activity, transferring acyl groups	--	--
Cluster-5747.2659	GO:0006629//GO:1901576//GO:0006720//GO:0009987//GO:0009058//GO:0008152//GO:0044255//GO:0008610//GO:0044238//GO:0044249//GO:0044237//GO:0071704//GO:0008299	lipid metabolic process//organic substance biosynthetic process//isoprenoid metabolic process//cellular process//biosynthetic process//metabolic process//cellular lipid metabolic process//lipid biosynthetic process//primary metabolic process//cellular biosynthetic process//cellular metabolic process//organic substance metabolic process//isoprenoid biosynthetic process	GO:0003824//GO:0004421//GO:0046912//GO:0016740//GO:0016746	catalytic activity//hydroxymethylglutaryl-CoA synthase activity//transferase activity, transferring acyl groups, acyl groups converted into alkyl on transfer//transferase activity//transferase activity, transferring acyl groups	--	--
Cluster-5747.9609	GO:0044237//GO:0019752//GO:0006807//GO:0006520//GO:0071704//GO:0009987//GO:0009058//GO:0008152//GO:0043436//GO:0044238//GO:1901564//GO:0006082//GO:0044281	cellular metabolic process//carboxylic acid metabolic process//nitrogen compound metabolic process//cellular amino acid metabolic process//organic substance metabolic process//cellular process//biosynthetic process//metabolic process//oxoacid metabolic process//primary metabolic process//organonitrogen compound metabolic process//organic acid metabolic process//small molecule metabolic process	GO:0005488//GO:0008144//GO:0008483//GO:0030170//GO:1901363//GO:0043168//GO:0050662//GO:0004069//GO:0043167//GO:0016740//GO:0016769//GO:0008793//GO:0036094//GO:0003824//GO:0048037//GO:0019842//GO:0070279//GO:0080130//GO:0070546//GO:0097159	binding//drug binding//transaminase activity//pyridoxal phosphate binding//heterocyclic compound binding//anion binding//coenzyme binding//L-aspartate:2-oxoglutarate aminotransferase activity//ion binding//transferase activity//transferase activity, transferring nitrogenous groups//aromatic-amino-acid:2-oxoglutarate aminotransferase activity//small molecule binding//catalytic activity//cofactor b…	--	--
Cluster-8442.1	GO:0010393//GO:0044248//GO:0045229//GO:0043086//GO:1901575//GO:0071704//GO:0016043//GO:0071554//GO:0045488//GO:0065007//GO:0071840//GO:0044092//GO:0065009//GO:0050790//GO:0009987//GO:0071555//GO:0008152//GO:0000272//GO:0009056//GO:0009057//GO:0042545//GO:0044238//GO:0005975//GO:0042737//GO:0005976//GO:0016052//GO:0044237//GO:0043170//GO:0045490//GO:0017144	galacturonan metabolic process//cellular catabolic process//external encapsulating structure organization//negative regulation of catalytic activity//organic substance catabolic process//organic substance metabolic process//cellular component organization//cell wall organization or biogenesis//pectin metabolic process//biological regulation//cellular component organization or biogenesis//negative…	GO:0004857//GO:0098772//GO:0016787//GO:0030234//GO:0030599//GO:0052689//GO:0045330//GO:0003824//GO:0016788	enzyme inhibitor activity//molecular function regulator//hydrolase activity//enzyme regulator activity//pectinesterase activity//carboxylic ester hydrolase activity//aspartyl esterase activity//catalytic activity//hydrolase activity, acting on ester bonds	GO:0044464//GO:0071944//GO:0005623//GO:0031224//GO:0005618//GO:0016021//GO:0016020//GO:0030312//GO:0044425	cell part//cell periphery//cell//intrinsic component of membrane//cell wall//integral component of membrane//membrane//external encapsulating structure//membrane part
Cluster-8442.2	--	--	GO:0016787//GO:0098772//GO:0003824//GO:0030234//GO:0004857//GO:0016788	hydrolase activity//molecular function regulator//catalytic activity//enzyme regulator activity//enzyme inhibitor activity//hydrolase activity, acting on ester bonds	GO:0016020	membrane
Cluster-5747.2651	--	--	GO:0043168//GO:0030554//GO:0097367//GO:0097159//GO:0043167//GO:0036094//GO:0032553//GO:0032559//GO:0005488//GO:0043531//GO:0032555//GO:0017076//GO:0000166//GO:1901363//GO:1901265	anion binding//adenyl nucleotide binding//carbohydrate derivative binding//organic cyclic compound binding//ion binding//small molecule binding//ribonucleotide binding//adenyl ribonucleotide binding//binding//ADP binding//purine ribonucleotide binding//purine nucleotide binding//nucleotide binding//heterocyclic compound binding//nucleoside phosphate binding	--	--
Cluster-5747.2652	--	--	GO:0036094//GO:0005488//GO:0043531//GO:0000166//GO:1901363//GO:1901265//GO:0043168//GO:0030554//GO:0097367//GO:0097159//GO:0043167//GO:0032559//GO:0005515//GO:0032555//GO:0017076//GO:0032553	small molecule binding//binding//ADP binding//nucleotide binding//heterocyclic compound binding//nucleoside phosphate binding//anion binding//adenyl nucleotide binding//carbohydrate derivative binding//organic cyclic compound binding//ion binding//adenyl ribonucleotide binding//protein binding//purine ribonucleotide binding//purine nucleotide binding//ribonucleotide binding	--	--
Cluster-5747.2654	GO:0022607//GO:0043933//GO:0009987//GO:0016043//GO:0071840//GO:0065003//GO:0044085	cellular component assembly//protein-containing complex subunit organization//cellular process//cellular component organization//cellular component organization or biogenesis//protein-containing complex assembly//cellular component biogenesis	--	--	GO:0005623//GO:0043229//GO:0043227//GO:0043226//GO:0005737//GO:0043231//GO:0044464//GO:0005739//GO:0005622//GO:0044444//GO:0044424	cell//intracellular organelle//membrane-bounded organelle//organelle//cytoplasm//intracellular membrane-bounded organelle//cell part//mitochondrion//intracellular//cytoplasmic part//intracellular part
Cluster-5747.2656	GO:1903509//GO:0009311//GO:0006644//GO:0009312//GO:0046493//GO:0044249//GO:1901269//GO:0006643//GO:1901576//GO:0071704//GO:0046467//GO:0006664//GO:0006629//GO:0009987//GO:0009247//GO:0009245//GO:0009058//GO:0008152//GO:0044255//GO:0090407//GO:0008610//GO:0044238//GO:0005975//GO:1901271//GO:0008654//GO:1901137//GO:1901135//GO:0044237//GO:0016051//GO:0006796//GO:0006793//GO:0019637	liposaccharide metabolic process//oligosaccharide metabolic process//phospholipid metabolic process//oligosaccharide biosynthetic process//lipid A metabolic process//cellular biosynthetic process//lipooligosaccharide metabolic process//membrane lipid metabolic process//organic substance biosynthetic process//organic substance metabolic process//membrane lipid biosynthetic process//glycolipid meta…	GO:0016787//GO:0019213//GO:0008759//GO:0003824//GO:0016811//GO:0016810	hydrolase activity//deacetylase activity//UDP-3-O-[3-hydroxymyristoyl] N-acetylglucosamine deacetylase activity//catalytic activity//hydrolase activity, acting on carbon-nitrogen (but not peptide) bonds, in linear amides//hydrolase activity, acting on carbon-nitrogen (but not peptide) bonds	--	--
Cluster-5747.2657	GO:0006629//GO:1901576//GO:0006720//GO:0009987//GO:0009058//GO:0008152//GO:0044255//GO:0008610//GO:0044238//GO:0044249//GO:0044237//GO:0071704//GO:0008299	lipid metabolic process//organic substance biosynthetic process//isoprenoid metabolic process//cellular process//biosynthetic process//metabolic process//cellular lipid metabolic process//lipid biosynthetic process//primary metabolic process//cellular biosynthetic process//cellular metabolic process//organic substance metabolic process//isoprenoid biosynthetic process	GO:0003824//GO:0004421//GO:0046912//GO:0016740//GO:0016746	catalytic activity//hydroxymethylglutaryl-CoA synthase activity//transferase activity, transferring acyl groups, acyl groups converted into alkyl on transfer//transferase activity//transferase activity, transferring acyl groups	--	--
Cluster-9915.0	GO:0006810//GO:0051234//GO:0051179//GO:0055085	transport//establishment of localization//localization//transmembrane transport	GO:0035639//GO:0008144//GO:0005488//GO:0016887//GO:0000166//GO:1901363//GO:0043168//GO:0042626//GO:0042623//GO:0043167//GO:0015399//GO:1901265//GO:0017076//GO:0005524//GO:0016787//GO:0005215//GO:0017111//GO:0036094//GO:0003824//GO:0016818//GO:0030554//GO:0097367//GO:0097159//GO:0043492//GO:0016817//GO:0016462//GO:0022857//GO:0032559//GO:0022804//GO:0032555//GO:0015405//GO:0032553	purine ribonucleoside triphosphate binding//drug binding//binding//ATPase activity//nucleotide binding//heterocyclic compound binding//anion binding//ATPase activity, coupled to transmembrane movement of substances//ATPase activity, coupled//ion binding//primary active transmembrane transporter activity//nucleoside phosphate binding//purine nucleotide binding//ATP binding//hydrolase activity//tra…	GO:0031224//GO:0016021//GO:0016020//GO:0044425	intrinsic component of membrane//integral component of membrane//membrane//membrane part
Cluster-288.2	GO:0006807//GO:0008152//GO:0044238//GO:1901564//GO:0019538//GO:0043170//GO:0071704//GO:0006508	nitrogen compound metabolic process//metabolic process//primary metabolic process//organonitrogen compound metabolic process//protein metabolic process//macromolecule metabolic process//organic substance metabolic process//proteolysis	GO:0004252//GO:0004175//GO:0016787//GO:0140096//GO:0003824//GO:0008233//GO:0008236//GO:0017171//GO:0070011	serine-type endopeptidase activity//endopeptidase activity//hydrolase activity//catalytic activity, acting on a protein//catalytic activity//peptidase activity//serine-type peptidase activity//serine hydrolase activity//peptidase activity, acting on L-amino acid peptides	--	--
Cluster-8465.0	GO:0032774//GO:0019222//GO:0044249//GO:0034641//GO:0034645//GO:1901362//GO:1901360//GO:0080090//GO:0006139//GO:0060255//GO:0009987//GO:0006725//GO:1903506//GO:2001141//GO:0046483//GO:0051252//GO:0019438//GO:0031326//GO:0031323//GO:0090304//GO:0006807//GO:0043170//GO:0097659//GO:1901576//GO:0044260//GO:2000112//GO:0050789//GO:0071704//GO:0010467//GO:0006357//GO:0065007//GO:0006366//GO:0010468//GO:…	RNA biosynthetic process//regulation of metabolic process//cellular biosynthetic process//cellular nitrogen compound metabolic process//cellular macromolecule biosynthetic process//organic cyclic compound biosynthetic process//organic cyclic compound metabolic process//regulation of primary metabolic process//nucleobase-containing compound metabolic process//regulation of macromolecule metabolic …	GO:0003712//GO:0140110	transcription coregulator activity//transcription regulator activity	GO:0031974//GO:0016592//GO:0031981//GO:0005634//GO:0044451//GO:0032991//GO:0043231//GO:0043233//GO:0044464//GO:0005623//GO:0005622//GO:0044428//GO:0044424//GO:0044422//GO:0043229//GO:0043227//GO:0043226//GO:0070013//GO:0005654//GO:0044446	membrane-enclosed lumen//mediator complex//nuclear lumen//nucleus//nucleoplasm part//protein-containing complex//intracellular membrane-bounded organelle//organelle lumen//cell part//cell//intracellular//nuclear part//intracellular part//organelle part//intracellular organelle//membrane-bounded organelle//organelle//intracellular organelle lumen//nucleoplasm//intracellular organelle part
Cluster-5747.7510	GO:0044238//GO:0009987//GO:0006464//GO:0043412//GO:0006807//GO:0008152//GO:0016567//GO:0044267//GO:1901564//GO:0044260//GO:0032446//GO:0019538//GO:0070647//GO:0044237//GO:0043170//GO:0071704//GO:0036211	primary metabolic process//cellular process//cellular protein modification process//macromolecule modification//nitrogen compound metabolic process//metabolic process//protein ubiquitination//cellular protein metabolic process//organonitrogen compound metabolic process//cellular macromolecule metabolic process//protein modification by small protein conjugation//protein metabolic process//protein …	GO:0140096//GO:0003824//GO:0005488//GO:0016874//GO:0019787//GO:0004842//GO:0016740//GO:0005515	catalytic activity, acting on a protein//catalytic activity//binding//ligase activity//ubiquitin-like protein transferase activity//ubiquitin-protein transferase activity//transferase activity//protein binding	--	--
Cluster-5747.7511	GO:0044238//GO:0009987//GO:0006464//GO:0043412//GO:0006807//GO:0008152//GO:0016567//GO:0044267//GO:1901564//GO:0044260//GO:0032446//GO:0019538//GO:0070647//GO:0044237//GO:0043170//GO:0071704//GO:0036211	primary metabolic process//cellular process//cellular protein modification process//macromolecule modification//nitrogen compound metabolic process//metabolic process//protein ubiquitination//cellular protein metabolic process//organonitrogen compound metabolic process//cellular macromolecule metabolic process//protein modification by small protein conjugation//protein metabolic process//protein …	GO:0140096//GO:0003824//GO:0005488//GO:0016874//GO:0019787//GO:0004842//GO:0016740//GO:0005515	catalytic activity, acting on a protein//catalytic activity//binding//ligase activity//ubiquitin-like protein transferase activity//ubiquitin-protein transferase activity//transferase activity//protein binding	--	--
Cluster-5747.7512	GO:0044238//GO:0009987//GO:0006464//GO:0043412//GO:0006807//GO:0008152//GO:0016567//GO:0044267//GO:1901564//GO:0044260//GO:0032446//GO:0019538//GO:0070647//GO:0044237//GO:0043170//GO:0071704//GO:0036211	primary metabolic process//cellular process//cellular protein modification process//macromolecule modification//nitrogen compound metabolic process//metabolic process//protein ubiquitination//cellular protein metabolic process//organonitrogen compound metabolic process//cellular macromolecule metabolic process//protein modification by small protein conjugation//protein metabolic process//protein …	GO:0140096//GO:0003824//GO:0005488//GO:0016874//GO:0019787//GO:0004842//GO:0016740//GO:0005515	catalytic activity, acting on a protein//catalytic activity//binding//ligase activity//ubiquitin-like protein transferase activity//ubiquitin-protein transferase activity//transferase activity//protein binding	--	--
Cluster-5747.7518	GO:0008152	metabolic process	GO:0016757//GO:0035251//GO:0042285//GO:0046527//GO:0003824//GO:0016740//GO:0016763//GO:0016758//GO:0008194	transferase activity, transferring glycosyl groups//UDP-glucosyltransferase activity//xylosyltransferase activity//glucosyltransferase activity//catalytic activity//transferase activity//transferase activity, transferring pentosyl groups//transferase activity, transferring hexosyl groups//UDP-glycosyltransferase activity	--	--
Cluster-5747.7519	GO:0008152	metabolic process	GO:0016757//GO:0035251//GO:0042285//GO:0046527//GO:0003824//GO:0016740//GO:0016763//GO:0016758//GO:0008194	transferase activity, transferring glycosyl groups//UDP-glucosyltransferase activity//xylosyltransferase activity//glucosyltransferase activity//catalytic activity//transferase activity//transferase activity, transferring pentosyl groups//transferase activity, transferring hexosyl groups//UDP-glycosyltransferase activity	--	--
Cluster-5747.3717	GO:0009451//GO:0090304//GO:0034641//GO:0006807//GO:0002943//GO:0034660//GO:0006139//GO:0071704//GO:0010467//GO:1901360//GO:0008033//GO:0009987//GO:0006725//GO:0006400//GO:0043412//GO:0008152//GO:0055114//GO:0046483//GO:0016070//GO:0044238//GO:0044237//GO:0043170//GO:0006399//GO:0034470//GO:0006396	RNA modification//nucleic acid metabolic process//cellular nitrogen compound metabolic process//nitrogen compound metabolic process//tRNA dihydrouridine synthesis//ncRNA metabolic process//nucleobase-containing compound metabolic process//organic substance metabolic process//gene expression//organic cyclic compound metabolic process//tRNA processing//cellular process//cellular aromatic compound m…	GO:0005488//GO:0000166//GO:1901363//GO:1901265//GO:0016491//GO:0043168//GO:0050660//GO:0016627//GO:0043167//GO:0017150//GO:0140098//GO:0050662//GO:0036094//GO:0048037//GO:0003824//GO:0097159//GO:0140101	binding//nucleotide binding//heterocyclic compound binding//nucleoside phosphate binding//oxidoreductase activity//anion binding//flavin adenine dinucleotide binding//oxidoreductase activity, acting on the CH-CH group of donors//ion binding//tRNA dihydrouridine synthase activity//catalytic activity, acting on RNA//coenzyme binding//small molecule binding//cofactor binding//catalytic activity//org…	--	--
Cluster-5747.8263	GO:0044238//GO:0008202//GO:0006629//GO:0009058//GO:0008152//GO:1901362//GO:1901360//GO:1901576//GO:0055114//GO:0071704//GO:0008610//GO:0006694	primary metabolic process//steroid metabolic process//lipid metabolic process//biosynthetic process//metabolic process//organic cyclic compound biosynthetic process//organic cyclic compound metabolic process//organic substance biosynthetic process//oxidation-reduction process//organic substance metabolic process//lipid biosynthetic process//steroid biosynthetic process	GO:0016229//GO:0050662//GO:0033764//GO:0003824//GO:0048037//GO:0005488//GO:0003854//GO:0016491//GO:0016614//GO:0016616	steroid dehydrogenase activity//coenzyme binding//steroid dehydrogenase activity, acting on the CH-OH group of donors, NAD or NADP as acceptor//catalytic activity//cofactor binding//binding//3-beta-hydroxy-delta5-steroid dehydrogenase activity//oxidoreductase activity//oxidoreductase activity, acting on CH-OH group of donors//oxidoreductase activity, acting on the CH-OH group of donors, NAD or NA…	GO:0016021//GO:0016020//GO:0031224//GO:0044425	integral component of membrane//membrane//intrinsic component of membrane//membrane part
Cluster-5747.8262	GO:0006629//GO:1901576//GO:0006721//GO:0006720//GO:0009987//GO:0009058//GO:0008152//GO:0044255//GO:0008610//GO:0044238//GO:0044249//GO:0044237//GO:0071704//GO:0008299//GO:0016114	lipid metabolic process//organic substance biosynthetic process//terpenoid metabolic process//isoprenoid metabolic process//cellular process//biosynthetic process//metabolic process//cellular lipid metabolic process//lipid biosynthetic process//primary metabolic process//cellular biosynthetic process//cellular metabolic process//organic substance metabolic process//isoprenoid biosynthetic process…	GO:0003824//GO:0016829//GO:0016849//GO:0008685	catalytic activity//lyase activity//phosphorus-oxygen lyase activity//2-C-methyl-D-erythritol 2,4-cyclodiphosphate synthase activity	--	--
Cluster-5747.8260	--	--	GO:0003824//GO:0016740//GO:0016757//GO:0016758	catalytic activity//transferase activity//transferase activity, transferring glycosyl groups//transferase activity, transferring hexosyl groups	--	--
Cluster-5747.8264	GO:0044238//GO:0008202//GO:0006629//GO:0009058//GO:0008152//GO:1901362//GO:1901360//GO:1901576//GO:0055114//GO:0071704//GO:0008610//GO:0006694	primary metabolic process//steroid metabolic process//lipid metabolic process//biosynthetic process//metabolic process//organic cyclic compound biosynthetic process//organic cyclic compound metabolic process//organic substance biosynthetic process//oxidation-reduction process//organic substance metabolic process//lipid biosynthetic process//steroid biosynthetic process	GO:0016229//GO:0050662//GO:0033764//GO:0003824//GO:0048037//GO:0005488//GO:0003854//GO:0016491//GO:0016614//GO:0016616	steroid dehydrogenase activity//coenzyme binding//steroid dehydrogenase activity, acting on the CH-OH group of donors, NAD or NADP as acceptor//catalytic activity//cofactor binding//binding//3-beta-hydroxy-delta5-steroid dehydrogenase activity//oxidoreductase activity//oxidoreductase activity, acting on CH-OH group of donors//oxidoreductase activity, acting on the CH-OH group of donors, NAD or NA…	GO:0016021//GO:0016020//GO:0031224//GO:0044425	integral component of membrane//membrane//intrinsic component of membrane//membrane part
Cluster-5747.8269	--	--	GO:0043169//GO:0046872//GO:0005488//GO:0005515//GO:0043167	cation binding//metal ion binding//binding//protein binding//ion binding	--	--
Cluster-5747.8268	--	--	GO:0043169//GO:0046872//GO:0005488//GO:0005515//GO:0043167	cation binding//metal ion binding//binding//protein binding//ion binding	--	--
Cluster-6739.0	--	--	GO:0016787//GO:0035639//GO:0008144//GO:0036094//GO:0003824//GO:0005488//GO:0043167//GO:1901363//GO:1901265//GO:0043168//GO:0030554//GO:0097367//GO:0097159//GO:0000166//GO:0032559//GO:0005524//GO:0032555//GO:0017076//GO:0032553	hydrolase activity//purine ribonucleoside triphosphate binding//drug binding//small molecule binding//catalytic activity//binding//ion binding//heterocyclic compound binding//nucleoside phosphate binding//anion binding//adenyl nucleotide binding//carbohydrate derivative binding//organic cyclic compound binding//nucleotide binding//adenyl ribonucleotide binding//ATP binding//purine ribonucleotide …	--	--
Cluster-6739.1	GO:0006807//GO:1901575//GO:1901564//GO:0071704//GO:0043170//GO:0030163//GO:0008152//GO:0009056//GO:0009057//GO:0044238//GO:1901565//GO:0019538	nitrogen compound metabolic process//organic substance catabolic process//organonitrogen compound metabolic process//organic substance metabolic process//macromolecule metabolic process//protein catabolic process//metabolic process//catabolic process//macromolecule catabolic process//primary metabolic process//organonitrogen compound catabolic process//protein metabolic process	GO:0035639//GO:0008144//GO:0005488//GO:0000166//GO:1901363//GO:1901265//GO:0043167//GO:0032555//GO:0017076//GO:0005524//GO:0016787//GO:0036094//GO:0003824//GO:0030554//GO:0097159//GO:0097367//GO:0032559//GO:0043168//GO:0032553	purine ribonucleoside triphosphate binding//drug binding//binding//nucleotide binding//heterocyclic compound binding//nucleoside phosphate binding//ion binding//purine ribonucleotide binding//purine nucleotide binding//ATP binding//hydrolase activity//small molecule binding//catalytic activity//adenyl nucleotide binding//organic cyclic compound binding//carbohydrate derivative binding//adenyl rib…	GO:0005737//GO:1902494//GO:1905368//GO:1905369//GO:0000502//GO:0032991//GO:0044464//GO:0005623//GO:0005622//GO:0044424	cytoplasm//catalytic complex//peptidase complex//endopeptidase complex//proteasome complex//protein-containing complex//cell part//cell//intracellular//intracellular part
Cluster-5747.19577	GO:0044238//GO:0044283//GO:0019752//GO:0006526//GO:0044249//GO:0006807//GO:0009064//GO:1901576//GO:0006520//GO:0006525//GO:0071704//GO:0043436//GO:0044237//GO:1901605//GO:1901607//GO:0009987//GO:0009058//GO:0008152//GO:0055114//GO:0008652//GO:1901564//GO:1901566//GO:0006082//GO:0046394//GO:0016053//GO:0009084//GO:0044281	primary metabolic process//small molecule biosynthetic process//carboxylic acid metabolic process//arginine biosynthetic process//cellular biosynthetic process//nitrogen compound metabolic process//glutamine family amino acid metabolic process//organic substance biosynthetic process//cellular amino acid metabolic process//arginine metabolic process//organic substance metabolic process//oxoacid me…	GO:0051287//GO:0005488//GO:1901363//GO:1901265//GO:0016491//GO:0016620//GO:0000166//GO:0050662//GO:0036094//GO:0003824//GO:0016903//GO:0048037//GO:0003942//GO:0097159//GO:0005515//GO:0046983	NAD binding//binding//heterocyclic compound binding//nucleoside phosphate binding//oxidoreductase activity//oxidoreductase activity, acting on the aldehyde or oxo group of donors, NAD or NADP as acceptor//nucleotide binding//coenzyme binding//small molecule binding//catalytic activity//oxidoreductase activity, acting on the aldehyde or oxo group of donors//cofactor binding//N-acetyl-gamma-glutamy…	GO:0005737//GO:0044464//GO:0005623//GO:0005622//GO:0044424	cytoplasm//cell part//cell//intracellular//intracellular part
Cluster-5747.6391	--	--	GO:0005488//GO:0005515	binding//protein binding	--	--
Cluster-5747.6390	--	--	GO:0005488//GO:0005515	binding//protein binding	--	--
Cluster-5747.6393	GO:0009407//GO:0044248//GO:0034641//GO:0006807//GO:0098754//GO:0051186//GO:0071704//GO:0009636//GO:0006749//GO:0009987//GO:0019748//GO:0009404//GO:0008152//GO:0042221//GO:0009056//GO:1901564//GO:0006575//GO:0043603//GO:0050896//GO:0044237//GO:0006790//GO:0006518	toxin catabolic process//cellular catabolic process//cellular nitrogen compound metabolic process//nitrogen compound metabolic process//detoxification//cofactor metabolic process//organic substance metabolic process//response to toxic substance//glutathione metabolic process//cellular process//secondary metabolic process//toxin metabolic process//metabolic process//response to chemical//catabolic…	GO:0005488//GO:0016765//GO:0016740//GO:0003824//GO:0004364//GO:0005515	binding//transferase activity, transferring alkyl or aryl (other than methyl) groups//transferase activity//catalytic activity//glutathione transferase activity//protein binding	GO:0005737//GO:0005623//GO:0044464//GO:0005622//GO:0044424	cytoplasm//cell//cell part//intracellular//intracellular part
Cluster-5747.6392	--	--	GO:0005488//GO:0005515	binding//protein binding	--	--
Cluster-5747.6395	--	--	GO:0043169//GO:0046872//GO:0046914//GO:0005488//GO:0043167//GO:0008270	cation binding//metal ion binding//transition metal ion binding//binding//ion binding//zinc ion binding	GO:0044464//GO:0005623//GO:0005622	cell part//cell//intracellular
Cluster-5747.6394	--	--	GO:0043169//GO:0046872//GO:0046914//GO:0005488//GO:0043167//GO:0008270	cation binding//metal ion binding//transition metal ion binding//binding//ion binding//zinc ion binding	GO:0044464//GO:0005623//GO:0005622	cell part//cell//intracellular
Cluster-10534.1	GO:0032774//GO:0019222//GO:0031326//GO:0031323//GO:0090304//GO:0044249//GO:0034641//GO:0006807//GO:0034645//GO:1901362//GO:0050789//GO:0097659//GO:0080090//GO:0006139//GO:0044260//GO:2000112//GO:0071704//GO:0010467//GO:0065007//GO:1901360//GO:0060255//GO:0010468//GO:1901576//GO:0019219//GO:0006725//GO:0009987//GO:0009889//GO:1903506//GO:0050794//GO:0009058//GO:0009059//GO:0051171//GO:0008152//GO:…	RNA biosynthetic process//regulation of metabolic process//regulation of cellular biosynthetic process//regulation of cellular metabolic process//nucleic acid metabolic process//cellular biosynthetic process//cellular nitrogen compound metabolic process//nitrogen compound metabolic process//cellular macromolecule biosynthetic process//organic cyclic compound biosynthetic process//regulation of bi…	GO:0140110//GO:0003700	transcription regulator activity//DNA-binding transcription factor activity	--	--
Cluster-10534.0	GO:0032774//GO:0019222//GO:0031326//GO:0031323//GO:0090304//GO:0044249//GO:0034641//GO:0006807//GO:0034645//GO:1901362//GO:0050789//GO:0097659//GO:0080090//GO:0006139//GO:0044260//GO:2000112//GO:0071704//GO:0010467//GO:0065007//GO:1901360//GO:0060255//GO:0010468//GO:1901576//GO:0019219//GO:0006725//GO:0009987//GO:0009889//GO:1903506//GO:0050794//GO:0009058//GO:0009059//GO:0051171//GO:0008152//GO:…	RNA biosynthetic process//regulation of metabolic process//regulation of cellular biosynthetic process//regulation of cellular metabolic process//nucleic acid metabolic process//cellular biosynthetic process//cellular nitrogen compound metabolic process//nitrogen compound metabolic process//cellular macromolecule biosynthetic process//organic cyclic compound biosynthetic process//regulation of bi…	GO:0140110//GO:0003700	transcription regulator activity//DNA-binding transcription factor activity	--	--
Cluster-7867.0	--	--	GO:0016787//GO:0035639//GO:0017111//GO:0008144//GO:0036094//GO:0003824//GO:0005488//GO:0016887//GO:0000166//GO:1901363//GO:1901265//GO:0043168//GO:0016818//GO:0030554//GO:0097367//GO:0097159//GO:0016817//GO:0043167//GO:0016462//GO:0032559//GO:0032553//GO:0032555//GO:0017076//GO:0005524	hydrolase activity//purine ribonucleoside triphosphate binding//nucleoside-triphosphatase activity//drug binding//small molecule binding//catalytic activity//binding//ATPase activity//nucleotide binding//heterocyclic compound binding//nucleoside phosphate binding//anion binding//hydrolase activity, acting on acid anhydrides, in phosphorus-containing anhydrides//adenyl nucleotide binding//carbohyd…	--	--
Cluster-5747.15293	GO:0016310//GO:0023052//GO:0007165//GO:0051716//GO:0065007//GO:0007186//GO:0009987//GO:0050794//GO:0008152//GO:0007154//GO:0050896//GO:0007205//GO:0044237//GO:0050789//GO:0006796//GO:0006793	phosphorylation//signaling//signal transduction//cellular response to stimulus//biological regulation//G protein-coupled receptor signaling pathway//cellular process//regulation of cellular process//metabolic process//cell communication//response to stimulus//protein kinase C-activating G protein-coupled receptor signaling pathway//cellular metabolic process//regulation of biological process//pho…	GO:0035639//GO:0008144//GO:0000166//GO:1901363//GO:1901265//GO:0043168//GO:0043167//GO:0016740//GO:0017076//GO:0005524//GO:0016301//GO:0036094//GO:0003824//GO:0004143//GO:0030554//GO:0097367//GO:0016772//GO:0016773//GO:0032559//GO:0032555//GO:0097159//GO:0032553//GO:0005488	purine ribonucleoside triphosphate binding//drug binding//nucleotide binding//heterocyclic compound binding//nucleoside phosphate binding//anion binding//ion binding//transferase activity//purine nucleotide binding//ATP binding//kinase activity//small molecule binding//catalytic activity//diacylglycerol kinase activity//adenyl nucleotide binding//carbohydrate derivative binding//transferase activ…	--	--
Cluster-5747.15292	GO:0018904//GO:0042592//GO:0044281//GO:0050789//GO:0071704//GO:0065007//GO:0006662//GO:0065008//GO:0019725//GO:0009987//GO:0050794//GO:0008152//GO:0045454//GO:0055114	ether metabolic process//homeostatic process//small molecule metabolic process//regulation of biological process//organic substance metabolic process//biological regulation//glycerol ether metabolic process//regulation of biological quality//cellular homeostasis//cellular process//regulation of cellular process//metabolic process//cell redox homeostasis//oxidation-reduction process	GO:0016491//GO:0016667//GO:0016209//GO:0003824//GO:0015035//GO:0015036	oxidoreductase activity//oxidoreductase activity, acting on a sulfur group of donors//antioxidant activity//catalytic activity//protein disulfide oxidoreductase activity//disulfide oxidoreductase activity	GO:0031976//GO:0043229//GO:0043227//GO:0009579//GO:0009534//GO:0031984//GO:0043226//GO:0044436//GO:0044434//GO:0005737//GO:0044435//GO:0009536//GO:0009507//GO:0043231//GO:0044464//GO:0005623//GO:0005622//GO:0044446//GO:0044444//GO:0044424//GO:0044422	plastid thylakoid//intracellular organelle//membrane-bounded organelle//thylakoid//chloroplast thylakoid//organelle subcompartment//organelle//thylakoid part//chloroplast part//cytoplasm//plastid part//plastid//chloroplast//intracellular membrane-bounded organelle//cell part//cell//intracellular//intracellular organelle part//cytoplasmic part//intracellular part//organelle part
Cluster-5747.4728	GO:0071704//GO:0044238//GO:0005975//GO:0008152	organic substance metabolic process//primary metabolic process//carbohydrate metabolic process//metabolic process	GO:0003824	catalytic activity	--	--
Cluster-5747.4729	GO:0071704//GO:0044238//GO:0005975//GO:0008152	organic substance metabolic process//primary metabolic process//carbohydrate metabolic process//metabolic process	GO:0003824	catalytic activity	--	--
Cluster-5747.4721	GO:0050790//GO:0065007//GO:0044092//GO:0065009//GO:0043086	regulation of catalytic activity//biological regulation//negative regulation of molecular function//regulation of molecular function//negative regulation of catalytic activity	GO:0030234//GO:0004857//GO:0098772	enzyme regulator activity//enzyme inhibitor activity//molecular function regulator	--	--
Cluster-5747.4725	GO:0032774//GO:0019222//GO:0044249//GO:0034641//GO:0034645//GO:1901362//GO:1901360//GO:0080090//GO:0006139//GO:0060255//GO:0009987//GO:0006725//GO:1903506//GO:2001141//GO:0046483//GO:0051252//GO:0019438//GO:0031326//GO:0031323//GO:0090304//GO:0006807//GO:0043170//GO:0097659//GO:1901576//GO:0044260//GO:2000112//GO:0050789//GO:0071704//GO:0010467//GO:0006357//GO:0065007//GO:0006366//GO:0010468//GO:…	RNA biosynthetic process//regulation of metabolic process//cellular biosynthetic process//cellular nitrogen compound metabolic process//cellular macromolecule biosynthetic process//organic cyclic compound biosynthetic process//organic cyclic compound metabolic process//regulation of primary metabolic process//nucleobase-containing compound metabolic process//regulation of macromolecule metabolic …	GO:0003712//GO:0140110	transcription coregulator activity//transcription regulator activity	GO:0031974//GO:0016592//GO:0031981//GO:0005634//GO:0044451//GO:0032991//GO:0043231//GO:0043233//GO:0044464//GO:0005623//GO:0005622//GO:0044428//GO:0044424//GO:0044422//GO:0043229//GO:0043227//GO:0043226//GO:0070013//GO:0005654//GO:0044446	membrane-enclosed lumen//mediator complex//nuclear lumen//nucleus//nucleoplasm part//protein-containing complex//intracellular membrane-bounded organelle//organelle lumen//cell part//cell//intracellular//nuclear part//intracellular part//organelle part//intracellular organelle//membrane-bounded organelle//organelle//intracellular organelle lumen//nucleoplasm//intracellular organelle part
Cluster-5747.4891	GO:0032774//GO:0019222//GO:0044249//GO:0034641//GO:0023052//GO:0007165//GO:0034645//GO:0007154//GO:1901362//GO:1901360//GO:0080090//GO:0009719//GO:0006139//GO:0051716//GO:0071310//GO:0071495//GO:0060255//GO:0009987//GO:0006725//GO:1903506//GO:0032870//GO:2001141//GO:0010033//GO:0046483//GO:0071365//GO:0009725//GO:0051252//GO:0019438//GO:0070887//GO:0031326//GO:0031323//GO:0090304//GO:0006807//GO:…	RNA biosynthetic process//regulation of metabolic process//cellular biosynthetic process//cellular nitrogen compound metabolic process//signaling//signal transduction//cellular macromolecule biosynthetic process//cell communication//organic cyclic compound biosynthetic process//organic cyclic compound metabolic process//regulation of primary metabolic process//response to endogenous stimulus//nuc…	GO:1901363//GO:0005488//GO:0003676//GO:0003677//GO:0097159	heterocyclic compound binding//binding//nucleic acid binding//DNA binding//organic cyclic compound binding	GO:0005634//GO:0043231//GO:0044464//GO:0005623//GO:0005622//GO:0044424//GO:0043229//GO:0043227//GO:0043226	nucleus//intracellular membrane-bounded organelle//cell part//cell//intracellular//intracellular part//intracellular organelle//membrane-bounded organelle//organelle
Cluster-5747.4896	--	--	GO:0005488//GO:0005515	binding//protein binding	--	--
Cluster-5747.4897	--	--	GO:0005488//GO:0005515	binding//protein binding	--	--
Cluster-5747.4898	--	--	GO:0005488//GO:0005515	binding//protein binding	--	--
Cluster-5747.4899	--	--	GO:0005488//GO:0005515	binding//protein binding	--	--
Cluster-5747.19578	GO:0044238//GO:0044283//GO:0019752//GO:0006526//GO:0044249//GO:0006807//GO:0009064//GO:1901576//GO:0006520//GO:0006525//GO:0071704//GO:0043436//GO:0044237//GO:1901605//GO:1901607//GO:0009987//GO:0009058//GO:0008152//GO:0055114//GO:0008652//GO:1901564//GO:1901566//GO:0006082//GO:0046394//GO:0016053//GO:0009084//GO:0044281	primary metabolic process//small molecule biosynthetic process//carboxylic acid metabolic process//arginine biosynthetic process//cellular biosynthetic process//nitrogen compound metabolic process//glutamine family amino acid metabolic process//organic substance biosynthetic process//cellular amino acid metabolic process//arginine metabolic process//organic substance metabolic process//oxoacid me…	GO:0051287//GO:0005488//GO:1901363//GO:1901265//GO:0016491//GO:0016620//GO:0000166//GO:0050662//GO:0036094//GO:0003824//GO:0016903//GO:0048037//GO:0003942//GO:0097159//GO:0005515//GO:0046983	NAD binding//binding//heterocyclic compound binding//nucleoside phosphate binding//oxidoreductase activity//oxidoreductase activity, acting on the aldehyde or oxo group of donors, NAD or NADP as acceptor//nucleotide binding//coenzyme binding//small molecule binding//catalytic activity//oxidoreductase activity, acting on the aldehyde or oxo group of donors//cofactor binding//N-acetyl-gamma-glutamy…	GO:0005737//GO:0044464//GO:0005623//GO:0005622//GO:0044424	cytoplasm//cell part//cell//intracellular//intracellular part
Cluster-4319.0	--	--	GO:0043169//GO:0046914//GO:0043167//GO:0005488//GO:0046872//GO:0008270	cation binding//transition metal ion binding//ion binding//binding//metal ion binding//zinc ion binding	GO:0043231//GO:0005634//GO:0044464//GO:0005623//GO:0005622//GO:0043229//GO:0044424//GO:0043227//GO:0043226	intracellular membrane-bounded organelle//nucleus//cell part//cell//intracellular//intracellular organelle//intracellular part//membrane-bounded organelle//organelle
Cluster-5747.19579	GO:0044238//GO:0044283//GO:0019752//GO:0006526//GO:0044249//GO:0006807//GO:0009064//GO:1901576//GO:0006520//GO:0006525//GO:0071704//GO:0043436//GO:0044237//GO:1901605//GO:1901607//GO:0009987//GO:0009058//GO:0008152//GO:0055114//GO:0008652//GO:1901564//GO:1901566//GO:0006082//GO:0046394//GO:0016053//GO:0009084//GO:0044281	primary metabolic process//small molecule biosynthetic process//carboxylic acid metabolic process//arginine biosynthetic process//cellular biosynthetic process//nitrogen compound metabolic process//glutamine family amino acid metabolic process//organic substance biosynthetic process//cellular amino acid metabolic process//arginine metabolic process//organic substance metabolic process//oxoacid me…	GO:0051287//GO:0005488//GO:1901363//GO:1901265//GO:0016491//GO:0016620//GO:0000166//GO:0050662//GO:0036094//GO:0003824//GO:0016903//GO:0048037//GO:0003942//GO:0097159//GO:0005515//GO:0046983	NAD binding//binding//heterocyclic compound binding//nucleoside phosphate binding//oxidoreductase activity//oxidoreductase activity, acting on the aldehyde or oxo group of donors, NAD or NADP as acceptor//nucleotide binding//coenzyme binding//small molecule binding//catalytic activity//oxidoreductase activity, acting on the aldehyde or oxo group of donors//cofactor binding//N-acetyl-gamma-glutamy…	GO:0005737//GO:0044464//GO:0005623//GO:0005622//GO:0044424	cytoplasm//cell part//cell//intracellular//intracellular part
Cluster-12447.0	GO:0009987//GO:0044237//GO:0008152	cellular process//cellular metabolic process//metabolic process	--	--	--	--
Cluster-4627.0	GO:0044237//GO:0019752//GO:0006807//GO:0006520//GO:0071704//GO:0009987//GO:0009058//GO:0008152//GO:0043436//GO:0044238//GO:1901564//GO:0006082//GO:0044281	cellular metabolic process//carboxylic acid metabolic process//nitrogen compound metabolic process//cellular amino acid metabolic process//organic substance metabolic process//cellular process//biosynthetic process//metabolic process//oxoacid metabolic process//primary metabolic process//organonitrogen compound metabolic process//organic acid metabolic process//small molecule metabolic process	GO:0005488//GO:0008144//GO:0008483//GO:0030170//GO:1901363//GO:0043168//GO:0050662//GO:0004069//GO:0043167//GO:0016740//GO:0016769//GO:0008793//GO:0036094//GO:0003824//GO:0048037//GO:0019842//GO:0070279//GO:0080130//GO:0070546//GO:0097159	binding//drug binding//transaminase activity//pyridoxal phosphate binding//heterocyclic compound binding//anion binding//coenzyme binding//L-aspartate:2-oxoglutarate aminotransferase activity//ion binding//transferase activity//transferase activity, transferring nitrogenous groups//aromatic-amino-acid:2-oxoglutarate aminotransferase activity//small molecule binding//catalytic activity//cofactor b…	--	--
Cluster-4877.0	GO:0032774//GO:0019222//GO:0031326//GO:0031323//GO:0090304//GO:0044249//GO:0034641//GO:0006807//GO:1901576//GO:1901362//GO:0097659//GO:0080090//GO:0006139//GO:0044260//GO:2000112//GO:0050789//GO:0071704//GO:0010467//GO:0065007//GO:1901360//GO:0060255//GO:0010468//GO:0019219//GO:0006725//GO:0009987//GO:0009889//GO:1903506//GO:0050794//GO:0034645//GO:0009059//GO:0051171//GO:0008152//GO:2001141//GO:…	RNA biosynthetic process//regulation of metabolic process//regulation of cellular biosynthetic process//regulation of cellular metabolic process//nucleic acid metabolic process//cellular biosynthetic process//cellular nitrogen compound metabolic process//nitrogen compound metabolic process//organic substance biosynthetic process//organic cyclic compound biosynthetic process//nucleic acid-template…	GO:0005488//GO:0003676//GO:0003677//GO:1901363//GO:0140110//GO:0043565//GO:0003700//GO:0097159	binding//nucleic acid binding//DNA binding//heterocyclic compound binding//transcription regulator activity//sequence-specific DNA binding//DNA-binding transcription factor activity//organic cyclic compound binding	--	--
Cluster-9726.1	GO:0015976	carbon utilization	GO:0043169//GO:0004089//GO:0046914//GO:0016835//GO:0016829//GO:0043167//GO:0003824//GO:0005488//GO:0046872//GO:0016836//GO:0008270	cation binding//carbonate dehydratase activity//transition metal ion binding//carbon-oxygen lyase activity//lyase activity//ion binding//catalytic activity//binding//metal ion binding//hydro-lyase activity//zinc ion binding	--	--
Cluster-9726.0	GO:0015976	carbon utilization	GO:0043169//GO:0004089//GO:0046914//GO:0016835//GO:0016829//GO:0043167//GO:0003824//GO:0005488//GO:0046872//GO:0016836//GO:0008270	cation binding//carbonate dehydratase activity//transition metal ion binding//carbon-oxygen lyase activity//lyase activity//ion binding//catalytic activity//binding//metal ion binding//hydro-lyase activity//zinc ion binding	--	--
Cluster-787.0	GO:0044249//GO:0044281//GO:0044283//GO:1901362//GO:1901360//GO:0009094//GO:0009095//GO:1901605//GO:1901607//GO:0044238//GO:1902223//GO:1902221//GO:0006725//GO:0043436//GO:0009072//GO:1901564//GO:0006082//GO:1901566//GO:0016053//GO:0019438//GO:0017144//GO:0019752//GO:0006807//GO:1901576//GO:0006520//GO:0071704//GO:0009987//GO:0009058//GO:0008152//GO:0008652//GO:0006558//GO:0046394//GO:0044237//GO:…	cellular biosynthetic process//small molecule metabolic process//small molecule biosynthetic process//organic cyclic compound biosynthetic process//organic cyclic compound metabolic process//L-phenylalanine biosynthetic process//aromatic amino acid family biosynthetic process, prephenate pathway//alpha-amino acid metabolic process//alpha-amino acid biosynthetic process//primary metabolic process/…	GO:0043168//GO:0016829//GO:0043167//GO:0047769//GO:0043177//GO:0004664//GO:0005488//GO:0016597//GO:0036094//GO:0003824//GO:0016835//GO:0016836//GO:0031406	anion binding//lyase activity//ion binding//arogenate dehydratase activity//organic acid binding//prephenate dehydratase activity//binding//amino acid binding//small molecule binding//catalytic activity//carbon-oxygen lyase activity//hydro-lyase activity//carboxylic acid binding	GO:0043231//GO:0044464//GO:0005623//GO:0005622//GO:0044424//GO:0044422//GO:0043229//GO:0043227//GO:0043226//GO:0009536//GO:0009532//GO:0044435//GO:0044434//GO:0005737//GO:0009507//GO:0044446//GO:0044444//GO:0009570	intracellular membrane-bounded organelle//cell part//cell//intracellular//intracellular part//organelle part//intracellular organelle//membrane-bounded organelle//organelle//plastid//plastid stroma//plastid part//chloroplast part//cytoplasm//chloroplast//intracellular organelle part//cytoplasmic part//chloroplast stroma
Cluster-7504.2	--	--	GO:0005488//GO:0005515	binding//protein binding	--	--
Cluster-7504.0	--	--	GO:0005488//GO:0005515	binding//protein binding	--	--
Cluster-5747.12492	--	--	GO:0043169//GO:0005488//GO:0046914//GO:0046872//GO:0008270//GO:0043167	cation binding//binding//transition metal ion binding//metal ion binding//zinc ion binding//ion binding	--	--
Cluster-5747.17199	GO:0034645//GO:0090304//GO:0044249//GO:0034641//GO:0006807//GO:0044237//GO:0043170//GO:1901362//GO:0097659//GO:0032774//GO:0006139//GO:0044260//GO:0071704//GO:0010467//GO:1901360//GO:0018130//GO:1901576//GO:0009987//GO:0006725//GO:0009058//GO:0009059//GO:0008152//GO:0044271//GO:0046483//GO:0016070//GO:0044238//GO:0006351//GO:0019438//GO:0034654	cellular macromolecule biosynthetic process//nucleic acid metabolic process//cellular biosynthetic process//cellular nitrogen compound metabolic process//nitrogen compound metabolic process//cellular metabolic process//macromolecule metabolic process//organic cyclic compound biosynthetic process//nucleic acid-templated transcription//RNA biosynthetic process//nucleobase-containing compound metabo…	--	--	GO:0031974//GO:0070176//GO:0090571//GO:0043226//GO:0043227//GO:0005634//GO:0005654//GO:0044451//GO:0017053//GO:0090568//GO:0032991//GO:0043231//GO:0043233//GO:0031981//GO:0044464//GO:0043229//GO:0005623//GO:0005622//GO:0044446//GO:0070013//GO:0044428//GO:0044424//GO:0044422	membrane-enclosed lumen//DRM complex//RNA polymerase II transcription repressor complex//organelle//membrane-bounded organelle//nucleus//nucleoplasm//nucleoplasm part//transcriptional repressor complex//nuclear transcriptional repressor complex//protein-containing complex//intracellular membrane-bounded organelle//organelle lumen//nuclear lumen//cell part//intracellular organelle//cell//intracell…
Cluster-8882.1	--	--	GO:0003824	catalytic activity	--	--
Cluster-5747.17190	GO:0051716//GO:0050896//GO:0009987//GO:0050794//GO:0065007//GO:0007165//GO:0007154//GO:0023052//GO:0050789	cellular response to stimulus//response to stimulus//cellular process//regulation of cellular process//biological regulation//signal transduction//cell communication//signaling//regulation of biological process	--	--	--	--
Cluster-8882.2	--	--	GO:0003824	catalytic activity	--	--
Cluster-797.1	GO:0006812//GO:0006811//GO:0006810//GO:0030001//GO:0051234//GO:0051179	cation transport//ion transport//transport//metal ion transport//establishment of localization//localization	GO:0043169//GO:0046872//GO:0043167//GO:0005488	cation binding//metal ion binding//ion binding//binding	--	--
Cluster-797.0	GO:0006812//GO:0006811//GO:0006810//GO:0030001//GO:0051234//GO:0051179	cation transport//ion transport//transport//metal ion transport//establishment of localization//localization	GO:0043169//GO:0046872//GO:0043167//GO:0005488	cation binding//metal ion binding//ion binding//binding	--	--
Cluster-5747.17224	--	--	GO:0004659//GO:0003824//GO:0016765//GO:0016740	prenyltransferase activity//catalytic activity//transferase activity, transferring alkyl or aryl (other than methyl) groups//transferase activity	GO:0016021//GO:0016020//GO:0044425//GO:0031224	integral component of membrane//membrane//membrane part//intrinsic component of membrane
Cluster-5747.17228	GO:0008152//GO:0032259	metabolic process//methylation	GO:0003824//GO:0016740//GO:0016741//GO:0008168	catalytic activity//transferase activity//transferase activity, transferring one-carbon groups//methyltransferase activity	GO:0016021//GO:0016020//GO:0044425//GO:0031224	integral component of membrane//membrane//membrane part//intrinsic component of membrane
Cluster-5747.17229	GO:0008152//GO:0032259	metabolic process//methylation	GO:0003824//GO:0016740//GO:0016741//GO:0008168	catalytic activity//transferase activity//transferase activity, transferring one-carbon groups//methyltransferase activity	GO:0016021//GO:0016020//GO:0044425//GO:0031224	integral component of membrane//membrane//membrane part//intrinsic component of membrane
Cluster-10812.2	--	--	GO:0016787//GO:0035639//GO:0017111//GO:0008144//GO:0036094//GO:0003824//GO:0005488//GO:0003676//GO:0004386//GO:0000166//GO:1901363//GO:1901265//GO:0043168//GO:0016818//GO:0030554//GO:0097367//GO:0097159//GO:0016817//GO:0043167//GO:0016462//GO:0032559//GO:0032553//GO:0032555//GO:0017076//GO:0005524	hydrolase activity//purine ribonucleoside triphosphate binding//nucleoside-triphosphatase activity//drug binding//small molecule binding//catalytic activity//binding//nucleic acid binding//helicase activity//nucleotide binding//heterocyclic compound binding//nucleoside phosphate binding//anion binding//hydrolase activity, acting on acid anhydrides, in phosphorus-containing anhydrides//adenyl nucl…	--	--
Cluster-1072.0	--	--	--	--	GO:0044425//GO:0016021//GO:0016020//GO:0031224	membrane part//integral component of membrane//membrane//intrinsic component of membrane
Cluster-6745.1	GO:0008152//GO:0055114	metabolic process//oxidation-reduction process	GO:0020037//GO:0003824//GO:0048037//GO:0005488//GO:1901363//GO:0016491//GO:0043169//GO:0046914//GO:0046906//GO:0097159//GO:0016705//GO:0043167//GO:0005506//GO:0046872	heme binding//catalytic activity//cofactor binding//binding//heterocyclic compound binding//oxidoreductase activity//cation binding//transition metal ion binding//tetrapyrrole binding//organic cyclic compound binding//oxidoreductase activity, acting on paired donors, with incorporation or reduction of molecular oxygen//ion binding//iron ion binding//metal ion binding	--	--
Cluster-5286.0	GO:0016310//GO:0006807//GO:0044267//GO:0044260//GO:0071704//GO:0006468//GO:0009987//GO:0006464//GO:0043412//GO:0036211//GO:0008152//GO:0044238//GO:1901564//GO:0019538//GO:0044237//GO:0043170//GO:0006796//GO:0006793	phosphorylation//nitrogen compound metabolic process//cellular protein metabolic process//cellular macromolecule metabolic process//organic substance metabolic process//protein phosphorylation//cellular process//cellular protein modification process//macromolecule modification//protein modification process//metabolic process//primary metabolic process//organonitrogen compound metabolic process//p…	GO:0035639//GO:0008144//GO:0005488//GO:0043167//GO:1901363//GO:0043168//GO:0000166//GO:0004674//GO:0016740//GO:1901265//GO:0004672//GO:0017076//GO:0005524//GO:0016301//GO:0140096//GO:0036094//GO:0003824//GO:0030554//GO:0016772//GO:0097367//GO:0032559//GO:0032555//GO:0097159//GO:0016773//GO:0032553	purine ribonucleoside triphosphate binding//drug binding//binding//ion binding//heterocyclic compound binding//anion binding//nucleotide binding//protein serine/threonine kinase activity//transferase activity//nucleoside phosphate binding//protein kinase activity//purine nucleotide binding//ATP binding//kinase activity//catalytic activity, acting on a protein//small molecule binding//catalytic ac…	GO:0031224//GO:0016021//GO:0016020//GO:0044425	intrinsic component of membrane//integral component of membrane//membrane//membrane part
Cluster-5747.14751	GO:0032774//GO:0019222//GO:0031326//GO:0031323//GO:0090304//GO:0044249//GO:0034641//GO:0006807//GO:0034645//GO:1901362//GO:0050789//GO:0097659//GO:0080090//GO:0006139//GO:0044260//GO:2000112//GO:0071704//GO:0010467//GO:0065007//GO:1901360//GO:0060255//GO:0010468//GO:1901576//GO:0019219//GO:0006725//GO:0009987//GO:0009889//GO:1903506//GO:0050794//GO:0009058//GO:0009059//GO:0051171//GO:0008152//GO:…	RNA biosynthetic process//regulation of metabolic process//regulation of cellular biosynthetic process//regulation of cellular metabolic process//nucleic acid metabolic process//cellular biosynthetic process//cellular nitrogen compound metabolic process//nitrogen compound metabolic process//cellular macromolecule biosynthetic process//organic cyclic compound biosynthetic process//regulation of bi…	GO:0140110//GO:0003700	transcription regulator activity//DNA-binding transcription factor activity	--	--
Cluster-5747.14750	GO:0008152	metabolic process	GO:0003824//GO:0016740//GO:0016757//GO:0016758	catalytic activity//transferase activity//transferase activity, transferring glycosyl groups//transferase activity, transferring hexosyl groups	--	--
Cluster-5747.14753	GO:0046434//GO:0006732//GO:0016310//GO:0009166//GO:0009167//GO:0034641//GO:0009165//GO:0044281//GO:0044283//GO:0009123//GO:1901362//GO:0009127//GO:0009168//GO:1901361//GO:0006139//GO:0009135//GO:0046939//GO:0009199//GO:0006733//GO:0006096//GO:0019359//GO:0009206//GO:0009205//GO:0009201//GO:0072525//GO:0046034//GO:0009987//GO:0046031//GO:0032787//GO:0043436//GO:0005975//GO:0009132//GO:0009179//GO:…	organophosphate catabolic process//coenzyme metabolic process//phosphorylation//nucleotide catabolic process//purine ribonucleoside monophosphate metabolic process//cellular nitrogen compound metabolic process//nucleotide biosynthetic process//small molecule metabolic process//small molecule biosynthetic process//nucleoside monophosphate metabolic process//organic cyclic compound biosynthetic pro…	GO:0016829//GO:0003824//GO:0016830//GO:0016832//GO:0004332	lyase activity//catalytic activity//carbon-carbon lyase activity//aldehyde-lyase activity//fructose-bisphosphate aldolase activity	--	--
Cluster-5747.14752	GO:0032774//GO:0090304//GO:0044249//GO:0034641//GO:0006807//GO:0044237//GO:0034645//GO:0043170//GO:1901362//GO:0097659//GO:1901576//GO:0044260//GO:0010467//GO:0071704//GO:1901360//GO:0018130//GO:0009987//GO:0006725//GO:0009058//GO:0009059//GO:0034654//GO:0044271//GO:0008152//GO:0046483//GO:0016070//GO:0044238//GO:0006139//GO:0006351//GO:0006352//GO:0019438	RNA biosynthetic process//nucleic acid metabolic process//cellular biosynthetic process//cellular nitrogen compound metabolic process//nitrogen compound metabolic process//cellular metabolic process//cellular macromolecule biosynthetic process//macromolecule metabolic process//organic cyclic compound biosynthetic process//nucleic acid-templated transcription//organic substance biosynthetic proces…	GO:0034062//GO:1901363//GO:0000166//GO:0016740//GO:0140098//GO:1901265//GO:0036094//GO:0003824//GO:0003899//GO:0016779//GO:0097747//GO:0016772//GO:0097159//GO:0005488	5'-3' RNA polymerase activity//heterocyclic compound binding//nucleotide binding//transferase activity//catalytic activity, acting on RNA//nucleoside phosphate binding//small molecule binding//catalytic activity//DNA-directed 5'-3' RNA polymerase activity//nucleotidyltransferase activity//RNA polymerase activity//transferase activity, transferring phosphorus-containing groups//organic cyclic comp…	GO:0030880//GO:1902494//GO:0061695//GO:1990234//GO:0032991//GO:0044464//GO:0005623//GO:0005622//GO:0044424	RNA polymerase complex//catalytic complex//transferase complex, transferring phosphorus-containing groups//transferase complex//protein-containing complex//cell part//cell//intracellular//intracellular part
Cluster-5747.14754	GO:0006810//GO:0051179//GO:0051234//GO:0055085	transport//localization//establishment of localization//transmembrane transport	GO:0005215//GO:0022857//GO:0015267//GO:0022803	transporter activity//transmembrane transporter activity//channel activity//passive transmembrane transporter activity	GO:0016020	membrane
Cluster-5747.18476	--	--	GO:0005488//GO:0005515	binding//protein binding	--	--
Cluster-5747.14756	GO:0008104//GO:0009314//GO:0017038//GO:0006612//GO:0045038//GO:0015833//GO:0009416//GO:0051641//GO:0045036//GO:0042886//GO:0071806//GO:0070727//GO:0006886//GO:0051179//GO:0071705//GO:0065002//GO:0071702//GO:0033036//GO:0034613//GO:0072598//GO:0072594//GO:0006810//GO:0006605//GO:0045184//GO:0033365//GO:0072657//GO:0051649//GO:0051234//GO:0055085//GO:0044743//GO:0009628//GO:0046907//GO:0090150//GO:…	protein localization//response to radiation//protein import//protein targeting to membrane//protein import into chloroplast thylakoid membrane//peptide transport//response to light stimulus//cellular localization//protein targeting to chloroplast//amide transport//protein transmembrane transport//cellular macromolecule localization//intracellular protein transport//localization//nitrogen compound…	GO:0005488//GO:0005515	binding//protein binding	GO:0043227//GO:0043226//GO:0005737//GO:0009536//GO:0080085//GO:0009507//GO:0032991//GO:0043231//GO:1990904//GO:0043229//GO:0005623//GO:0005622//GO:0044444//GO:0048500//GO:0044424//GO:0044464	membrane-bounded organelle//organelle//cytoplasm//plastid//signal recognition particle, chloroplast targeting//chloroplast//protein-containing complex//intracellular membrane-bounded organelle//ribonucleoprotein complex//intracellular organelle//cell//intracellular//cytoplasmic part//signal recognition particle//intracellular part//cell part
Cluster-5417.0	GO:0019725//GO:0009987//GO:0050794//GO:0042592//GO:0008152//GO:0045454//GO:0050789//GO:0055114//GO:0065008//GO:0065007	cellular homeostasis//cellular process//regulation of cellular process//homeostatic process//metabolic process//cell redox homeostasis//regulation of biological process//oxidation-reduction process//regulation of biological quality//biological regulation	GO:0003824//GO:0009055//GO:0016667//GO:0016491//GO:0015035//GO:0015036	catalytic activity//electron transfer activity//oxidoreductase activity, acting on a sulfur group of donors//oxidoreductase activity//protein disulfide oxidoreductase activity//disulfide oxidoreductase activity	GO:0005623	cell
Cluster-7155.0	GO:0006950//GO:0008152//GO:0006979//GO:0050896//GO:0055114	response to stress//metabolic process//response to oxidative stress//response to stimulus//oxidation-reduction process	GO:0016209//GO:0004601//GO:0003824//GO:0004602//GO:0016684//GO:0016491	antioxidant activity//peroxidase activity//catalytic activity//glutathione peroxidase activity//oxidoreductase activity, acting on peroxide as acceptor//oxidoreductase activity	--	--
Cluster-5747.19702	GO:0044238//GO:0044249//GO:0034645//GO:1901576//GO:0044260//GO:0043043//GO:0071704//GO:0010467//GO:0044267//GO:0009987//GO:0009058//GO:0009059//GO:0008152//GO:1901564//GO:0043604//GO:0044271//GO:1901566//GO:0019538//GO:0034641//GO:0044237//GO:0043170//GO:0006807//GO:0043603//GO:0006518//GO:0006412	primary metabolic process//cellular biosynthetic process//cellular macromolecule biosynthetic process//organic substance biosynthetic process//cellular macromolecule metabolic process//peptide biosynthetic process//organic substance metabolic process//gene expression//cellular protein metabolic process//cellular process//biosynthetic process//macromolecule biosynthetic process//metabolic process/…	GO:0005198//GO:0003735	structural molecule activity//structural constituent of ribosome	GO:1990904//GO:0043232//GO:0043229//GO:0043228//GO:0005623//GO:0005622//GO:0043226//GO:0005737//GO:0032991//GO:0005840//GO:0044464//GO:0044444//GO:0044424	ribonucleoprotein complex//intracellular non-membrane-bounded organelle//intracellular organelle//non-membrane-bounded organelle//cell//intracellular//organelle//cytoplasm//protein-containing complex//ribosome//cell part//cytoplasmic part//intracellular part
Cluster-5747.19706	GO:0048193//GO:0006810//GO:0006807//GO:0008152//GO:0051234//GO:0051179//GO:0044238//GO:0006890//GO:1901564//GO:0016192//GO:0019538//GO:0043170//GO:0071704//GO:0006508	Golgi vesicle transport//transport//nitrogen compound metabolic process//metabolic process//establishment of localization//localization//primary metabolic process//retrograde vesicle-mediated transport, Golgi to ER//organonitrogen compound metabolic process//vesicle-mediated transport//protein metabolic process//macromolecule metabolic process//organic substance metabolic process//proteolysis	GO:0004252//GO:0004175//GO:0016787//GO:0140096//GO:0003824//GO:0008233//GO:0008236//GO:0017171//GO:0070011	serine-type endopeptidase activity//endopeptidase activity//hydrolase activity//catalytic activity, acting on a protein//catalytic activity//peptidase activity//serine-type peptidase activity//serine hydrolase activity//peptidase activity, acting on L-amino acid peptides	GO:0044425//GO:0031224//GO:0016021//GO:0016020//GO:0044464//GO:0005623//GO:0005622	membrane part//intrinsic component of membrane//integral component of membrane//membrane//cell part//cell//intracellular
Cluster-5747.19709	--	--	--	--	GO:0043231//GO:0005634//GO:0044464//GO:0005623//GO:0005622//GO:0043229//GO:0044424//GO:0043227//GO:0043226	intracellular membrane-bounded organelle//nucleus//cell part//cell//intracellular//intracellular organelle//intracellular part//membrane-bounded organelle//organelle
Cluster-4016.1	GO:0016310//GO:0006807//GO:0044267//GO:0044260//GO:0071704//GO:0006468//GO:0009987//GO:0006464//GO:0043412//GO:0036211//GO:0008152//GO:0044238//GO:1901564//GO:0019538//GO:0044237//GO:0043170//GO:0006796//GO:0006793	phosphorylation//nitrogen compound metabolic process//cellular protein metabolic process//cellular macromolecule metabolic process//organic substance metabolic process//protein phosphorylation//cellular process//cellular protein modification process//macromolecule modification//protein modification process//metabolic process//primary metabolic process//organonitrogen compound metabolic process//p…	GO:0035639//GO:0008144//GO:0005488//GO:0000166//GO:1901363//GO:1901265//GO:0043168//GO:0043167//GO:0016740//GO:0004672//GO:0017076//GO:0005524//GO:0016301//GO:0140096//GO:0036094//GO:0003824//GO:0030554//GO:0016772//GO:0097367//GO:0032559//GO:0032555//GO:0097159//GO:0016773//GO:0032553	purine ribonucleoside triphosphate binding//drug binding//binding//nucleotide binding//heterocyclic compound binding//nucleoside phosphate binding//anion binding//ion binding//transferase activity//protein kinase activity//purine nucleotide binding//ATP binding//kinase activity//catalytic activity, acting on a protein//small molecule binding//catalytic activity//adenyl nucleotide binding//transfe…	--	--
Cluster-5747.12638	GO:0016310//GO:0006807//GO:0044267//GO:0044260//GO:0071704//GO:0006468//GO:0009987//GO:0006464//GO:0043412//GO:0036211//GO:0008152//GO:0044238//GO:1901564//GO:0019538//GO:0044237//GO:0043170//GO:0006796//GO:0006793	phosphorylation//nitrogen compound metabolic process//cellular protein metabolic process//cellular macromolecule metabolic process//organic substance metabolic process//protein phosphorylation//cellular process//cellular protein modification process//macromolecule modification//protein modification process//metabolic process//primary metabolic process//organonitrogen compound metabolic process//p…	GO:0035639//GO:0008144//GO:0005488//GO:0000166//GO:1901363//GO:1901265//GO:0043168//GO:0043167//GO:0016740//GO:0004672//GO:0017076//GO:0005524//GO:0016301//GO:0140096//GO:0036094//GO:0003824//GO:0030554//GO:0016772//GO:0097367//GO:0032559//GO:0032555//GO:0097159//GO:0016773//GO:0032553	purine ribonucleoside triphosphate binding//drug binding//binding//nucleotide binding//heterocyclic compound binding//nucleoside phosphate binding//anion binding//ion binding//transferase activity//protein kinase activity//purine nucleotide binding//ATP binding//kinase activity//catalytic activity, acting on a protein//small molecule binding//catalytic activity//adenyl nucleotide binding//transfe…	--	--
Cluster-8304.1	GO:0044238//GO:0044249//GO:0034645//GO:1901576//GO:0044260//GO:0043043//GO:0071704//GO:0010467//GO:0044267//GO:0009987//GO:0009058//GO:0009059//GO:0008152//GO:1901564//GO:0043604//GO:0044271//GO:1901566//GO:0019538//GO:0034641//GO:0044237//GO:0043170//GO:0006807//GO:0043603//GO:0006518//GO:0006412	primary metabolic process//cellular biosynthetic process//cellular macromolecule biosynthetic process//organic substance biosynthetic process//cellular macromolecule metabolic process//peptide biosynthetic process//organic substance metabolic process//gene expression//cellular protein metabolic process//cellular process//biosynthetic process//macromolecule biosynthetic process//metabolic process/…	GO:0005198//GO:0003735	structural molecule activity//structural constituent of ribosome	GO:1990904//GO:0043232//GO:0043229//GO:0043228//GO:0005623//GO:0005622//GO:0043226//GO:0005737//GO:0032991//GO:0005840//GO:0044464//GO:0044444//GO:0044424	ribonucleoprotein complex//intracellular non-membrane-bounded organelle//intracellular organelle//non-membrane-bounded organelle//cell//intracellular//organelle//cytoplasm//protein-containing complex//ribosome//cell part//cytoplasmic part//intracellular part
Cluster-5747.12639	GO:0016310//GO:0006807//GO:0044267//GO:0044260//GO:0071704//GO:0006468//GO:0009987//GO:0006464//GO:0043412//GO:0036211//GO:0008152//GO:0044238//GO:1901564//GO:0019538//GO:0044237//GO:0043170//GO:0006796//GO:0006793	phosphorylation//nitrogen compound metabolic process//cellular protein metabolic process//cellular macromolecule metabolic process//organic substance metabolic process//protein phosphorylation//cellular process//cellular protein modification process//macromolecule modification//protein modification process//metabolic process//primary metabolic process//organonitrogen compound metabolic process//p…	GO:0035639//GO:0008144//GO:0005488//GO:0000166//GO:1901363//GO:1901265//GO:0043168//GO:0043167//GO:0016740//GO:0004672//GO:0017076//GO:0005524//GO:0016301//GO:0140096//GO:0036094//GO:0003824//GO:0030554//GO:0016772//GO:0097367//GO:0032559//GO:0032555//GO:0097159//GO:0016773//GO:0032553	purine ribonucleoside triphosphate binding//drug binding//binding//nucleotide binding//heterocyclic compound binding//nucleoside phosphate binding//anion binding//ion binding//transferase activity//protein kinase activity//purine nucleotide binding//ATP binding//kinase activity//catalytic activity, acting on a protein//small molecule binding//catalytic activity//adenyl nucleotide binding//transfe…	--	--
Cluster-5747.10112	GO:0017001//GO:0044248//GO:0042744//GO:0042743//GO:0070887//GO:0098754//GO:0051187//GO:0051186//GO:0016999//GO:0009636//GO:0098869//GO:0097237//GO:0009987//GO:0051716//GO:0072593//GO:1990748//GO:0008152//GO:0042221//GO:0009056//GO:0006979//GO:0055114//GO:0042737//GO:0050896//GO:0006950//GO:0044237//GO:0017144	antibiotic catabolic process//cellular catabolic process//hydrogen peroxide catabolic process//hydrogen peroxide metabolic process//cellular response to chemical stimulus//detoxification//cofactor catabolic process//cofactor metabolic process//antibiotic metabolic process//response to toxic substance//cellular oxidant detoxification//cellular response to toxic substance//cellular process//cellula…	GO:0005488//GO:1901363//GO:0016491//GO:0043169//GO:0043167//GO:0046872//GO:0020037//GO:0016209//GO:0003824//GO:0048037//GO:0016684//GO:0046906//GO:0097159//GO:0004601	binding//heterocyclic compound binding//oxidoreductase activity//cation binding//ion binding//metal ion binding//heme binding//antioxidant activity//catalytic activity//cofactor binding//oxidoreductase activity, acting on peroxide as acceptor//tetrapyrrole binding//organic cyclic compound binding//peroxidase activity	GO:0005576	extracellular region
Cluster-5543.0	GO:0006739//GO:0006732//GO:0006733//GO:0034641//GO:0006807//GO:0072524//GO:1901360//GO:0006139//GO:0051186//GO:0019362//GO:0019682//GO:0071704//GO:0044281//GO:0009987//GO:0006725//GO:0009117//GO:0008152//GO:0005975//GO:0055086//GO:0046483//GO:0044238//GO:1901564//GO:0006081//GO:1901135//GO:0019693//GO:0006796//GO:0006098//GO:0006793//GO:0019637//GO:0051156//GO:0044237//GO:0006753//GO:0046496	NADP metabolic process//coenzyme metabolic process//oxidoreduction coenzyme metabolic process//cellular nitrogen compound metabolic process//nitrogen compound metabolic process//pyridine-containing compound metabolic process//organic cyclic compound metabolic process//nucleobase-containing compound metabolic process//cofactor metabolic process//pyridine nucleotide metabolic process//glyceraldehyd…	GO:0005488//GO:0043167//GO:0004750//GO:0046872//GO:0043169//GO:0003824//GO:0016854//GO:0016853//GO:0016857	binding//ion binding//ribulose-phosphate 3-epimerase activity//metal ion binding//cation binding//catalytic activity//racemase and epimerase activity//isomerase activity//racemase and epimerase activity, acting on carbohydrates and derivatives	--	--
Cluster-4481.0	GO:0016310//GO:0006807//GO:0044267//GO:0044260//GO:0071704//GO:0006468//GO:0009987//GO:0006464//GO:0043412//GO:0036211//GO:0008152//GO:0044238//GO:1901564//GO:0044237//GO:0043170//GO:0019538//GO:0006796//GO:0006793	phosphorylation//nitrogen compound metabolic process//cellular protein metabolic process//cellular macromolecule metabolic process//organic substance metabolic process//protein phosphorylation//cellular process//cellular protein modification process//macromolecule modification//protein modification process//metabolic process//primary metabolic process//organonitrogen compound metabolic process//c…	GO:0035639//GO:0008144//GO:0005488//GO:0000166//GO:1901363//GO:0043168//GO:0043167//GO:0016740//GO:1901265//GO:0004672//GO:0017076//GO:0005524//GO:0016301//GO:0140096//GO:0036094//GO:0003824//GO:0030554//GO:0097367//GO:0016772//GO:0032559//GO:0005515//GO:0032555//GO:0097159//GO:0016773//GO:0032553	purine ribonucleoside triphosphate binding//drug binding//binding//nucleotide binding//heterocyclic compound binding//anion binding//ion binding//transferase activity//nucleoside phosphate binding//protein kinase activity//purine nucleotide binding//ATP binding//kinase activity//catalytic activity, acting on a protein//small molecule binding//catalytic activity//adenyl nucleotide binding//carbohy…	GO:0031224//GO:0016021//GO:0016020//GO:0044425	intrinsic component of membrane//integral component of membrane//membrane//membrane part
Cluster-8100.1	--	--	GO:0005488//GO:0005515	binding//protein binding	--	--
Cluster-5747.10117	GO:0006807//GO:1901575//GO:1901564//GO:0071704//GO:0043170//GO:0030163//GO:0008152//GO:0009056//GO:0009057//GO:0044238//GO:1901565//GO:0019538	nitrogen compound metabolic process//organic substance catabolic process//organonitrogen compound metabolic process//organic substance metabolic process//macromolecule metabolic process//protein catabolic process//metabolic process//catabolic process//macromolecule catabolic process//primary metabolic process//organonitrogen compound catabolic process//protein metabolic process	GO:0035639//GO:0008144//GO:0005488//GO:0000166//GO:1901363//GO:1901265//GO:0043167//GO:0032555//GO:0017076//GO:0005524//GO:0016787//GO:0036094//GO:0003824//GO:0030554//GO:0097159//GO:0097367//GO:0032559//GO:0043168//GO:0032553	purine ribonucleoside triphosphate binding//drug binding//binding//nucleotide binding//heterocyclic compound binding//nucleoside phosphate binding//ion binding//purine ribonucleotide binding//purine nucleotide binding//ATP binding//hydrolase activity//small molecule binding//catalytic activity//adenyl nucleotide binding//organic cyclic compound binding//carbohydrate derivative binding//adenyl rib…	GO:0005737//GO:1902494//GO:1905368//GO:1905369//GO:0000502//GO:0032991//GO:0044464//GO:0005623//GO:0005622//GO:0044424	cytoplasm//catalytic complex//peptidase complex//endopeptidase complex//proteasome complex//protein-containing complex//cell part//cell//intracellular//intracellular part
Cluster-5747.10116	GO:0044238//GO:0044249//GO:0034641//GO:0006807//GO:0044237//GO:0034645//GO:0043170//GO:1901576//GO:0044271//GO:0044260//GO:0043043//GO:0071704//GO:0010467//GO:1901566//GO:0044267//GO:0009987//GO:0009058//GO:0009059//GO:0008152//GO:1901564//GO:0043604//GO:0019538//GO:0043603//GO:0006518//GO:0006412	primary metabolic process//cellular biosynthetic process//cellular nitrogen compound metabolic process//nitrogen compound metabolic process//cellular metabolic process//cellular macromolecule biosynthetic process//macromolecule metabolic process//organic substance biosynthetic process//cellular nitrogen compound biosynthetic process//cellular macromolecule metabolic process//peptide biosynthetic …	GO:0005198//GO:0003735	structural molecule activity//structural constituent of ribosome	GO:0022626//GO:0022627//GO:0044464//GO:0043228//GO:0043226//GO:0015935//GO:0005737//GO:0044391//GO:0032991//GO:0005840//GO:0043232//GO:0005829//GO:1990904//GO:0043229//GO:0005623//GO:0005622//GO:0044446//GO:0044444//GO:0044445//GO:0044424//GO:0044422	cytosolic ribosome//cytosolic small ribosomal subunit//cell part//non-membrane-bounded organelle//organelle//small ribosomal subunit//cytoplasm//ribosomal subunit//protein-containing complex//ribosome//intracellular non-membrane-bounded organelle//cytosol//ribonucleoprotein complex//intracellular organelle//cell//intracellular//intracellular organelle part//cytoplasmic part//cytosolic part//intra…
Cluster-5747.10114	GO:0017001//GO:0044248//GO:0042744//GO:0042743//GO:0070887//GO:0098754//GO:0051187//GO:0051186//GO:0016999//GO:0009636//GO:0098869//GO:0097237//GO:0009987//GO:0051716//GO:0072593//GO:1990748//GO:0008152//GO:0042221//GO:0009056//GO:0006979//GO:0055114//GO:0042737//GO:0050896//GO:0006950//GO:0044237//GO:0017144	antibiotic catabolic process//cellular catabolic process//hydrogen peroxide catabolic process//hydrogen peroxide metabolic process//cellular response to chemical stimulus//detoxification//cofactor catabolic process//cofactor metabolic process//antibiotic metabolic process//response to toxic substance//cellular oxidant detoxification//cellular response to toxic substance//cellular process//cellula…	GO:0005488//GO:1901363//GO:0016491//GO:0043169//GO:0043167//GO:0046872//GO:0020037//GO:0016209//GO:0003824//GO:0048037//GO:0016684//GO:0046906//GO:0097159//GO:0004601	binding//heterocyclic compound binding//oxidoreductase activity//cation binding//ion binding//metal ion binding//heme binding//antioxidant activity//catalytic activity//cofactor binding//oxidoreductase activity, acting on peroxide as acceptor//tetrapyrrole binding//organic cyclic compound binding//peroxidase activity	GO:0005576	extracellular region
Cluster-3461.1	GO:0006810//GO:0055085//GO:0051234//GO:0051179	transport//transmembrane transport//establishment of localization//localization	--	--	GO:0016020//GO:0016021//GO:0044425//GO:0031224	membrane//integral component of membrane//membrane part//intrinsic component of membrane
Cluster-9795.5	GO:0016310//GO:0006807//GO:0044267//GO:0044260//GO:0071704//GO:0006468//GO:0009987//GO:0006464//GO:0043412//GO:0036211//GO:0008152//GO:0044238//GO:1901564//GO:0044237//GO:0043170//GO:0019538//GO:0006796//GO:0006793	phosphorylation//nitrogen compound metabolic process//cellular protein metabolic process//cellular macromolecule metabolic process//organic substance metabolic process//protein phosphorylation//cellular process//cellular protein modification process//macromolecule modification//protein modification process//metabolic process//primary metabolic process//organonitrogen compound metabolic process//c…	GO:0035639//GO:0008144//GO:0005488//GO:0043167//GO:1901363//GO:1901265//GO:0043168//GO:0000166//GO:0004674//GO:0016740//GO:0004672//GO:0017076//GO:0005524//GO:0016301//GO:0140096//GO:0036094//GO:0003824//GO:0030554//GO:0097367//GO:0016772//GO:0004683//GO:0032559//GO:0032555//GO:0097159//GO:0016773//GO:0032553	purine ribonucleoside triphosphate binding//drug binding//binding//ion binding//heterocyclic compound binding//nucleoside phosphate binding//anion binding//nucleotide binding//protein serine/threonine kinase activity//transferase activity//protein kinase activity//purine nucleotide binding//ATP binding//kinase activity//catalytic activity, acting on a protein//small molecule binding//catalytic ac…	--	--
Cluster-12500.2	GO:0006811//GO:0006810//GO:0055085//GO:0030001//GO:0006812//GO:0051234//GO:0051179	ion transport//transport//transmembrane transport//metal ion transport//cation transport//establishment of localization//localization	GO:0022890//GO:0015318//GO:0005215//GO:0015075//GO:0022857//GO:0046873//GO:0008324	inorganic cation transmembrane transporter activity//inorganic molecular entity transmembrane transporter activity//transporter activity//ion transmembrane transporter activity//transmembrane transporter activity//metal ion transmembrane transporter activity//cation transmembrane transporter activity	GO:0016020	membrane
Cluster-12500.0	GO:0006811//GO:0006810//GO:0055085//GO:0030001//GO:0006812//GO:0051234//GO:0051179	ion transport//transport//transmembrane transport//metal ion transport//cation transport//establishment of localization//localization	GO:0022890//GO:0015318//GO:0005215//GO:0015075//GO:0022857//GO:0046873//GO:0008324	inorganic cation transmembrane transporter activity//inorganic molecular entity transmembrane transporter activity//transporter activity//ion transmembrane transporter activity//transmembrane transporter activity//metal ion transmembrane transporter activity//cation transmembrane transporter activity	GO:0016020	membrane
Cluster-12500.1	GO:0006810//GO:0006812//GO:0006811//GO:0030001//GO:0051234//GO:0055085//GO:0051179	transport//cation transport//ion transport//metal ion transport//establishment of localization//transmembrane transport//localization	GO:0008324//GO:0022890//GO:0015318//GO:0015075//GO:0022857//GO:0005215//GO:0046873	cation transmembrane transporter activity//inorganic cation transmembrane transporter activity//inorganic molecular entity transmembrane transporter activity//ion transmembrane transporter activity//transmembrane transporter activity//transporter activity//metal ion transmembrane transporter activity	GO:0031224//GO:0016021//GO:0016020//GO:0044425	intrinsic component of membrane//integral component of membrane//membrane//membrane part
Cluster-9795.0	GO:0016310//GO:0006807//GO:0044267//GO:0044260//GO:0071704//GO:0006468//GO:0009987//GO:0006464//GO:0043412//GO:0036211//GO:0008152//GO:0044238//GO:1901564//GO:0044237//GO:0043170//GO:0019538//GO:0006796//GO:0006793	phosphorylation//nitrogen compound metabolic process//cellular protein metabolic process//cellular macromolecule metabolic process//organic substance metabolic process//protein phosphorylation//cellular process//cellular protein modification process//macromolecule modification//protein modification process//metabolic process//primary metabolic process//organonitrogen compound metabolic process//c…	GO:0035639//GO:0008144//GO:0005488//GO:0043167//GO:1901363//GO:1901265//GO:0043168//GO:0000166//GO:0004674//GO:0016740//GO:0004672//GO:0017076//GO:0005524//GO:0016301//GO:0140096//GO:0036094//GO:0003824//GO:0030554//GO:0097367//GO:0016772//GO:0004683//GO:0032559//GO:0032555//GO:0097159//GO:0016773//GO:0032553	purine ribonucleoside triphosphate binding//drug binding//binding//ion binding//heterocyclic compound binding//nucleoside phosphate binding//anion binding//nucleotide binding//protein serine/threonine kinase activity//transferase activity//protein kinase activity//purine nucleotide binding//ATP binding//kinase activity//catalytic activity, acting on a protein//small molecule binding//catalytic ac…	--	--
Cluster-9795.3	GO:0016310//GO:0006807//GO:0044267//GO:0044260//GO:0071704//GO:0006468//GO:0009987//GO:0006464//GO:0043412//GO:0036211//GO:0008152//GO:0044238//GO:1901564//GO:0044237//GO:0043170//GO:0019538//GO:0006796//GO:0006793	phosphorylation//nitrogen compound metabolic process//cellular protein metabolic process//cellular macromolecule metabolic process//organic substance metabolic process//protein phosphorylation//cellular process//cellular protein modification process//macromolecule modification//protein modification process//metabolic process//primary metabolic process//organonitrogen compound metabolic process//c…	GO:0035639//GO:0008144//GO:0005488//GO:0043167//GO:1901363//GO:1901265//GO:0043168//GO:0000166//GO:0004674//GO:0016740//GO:0004672//GO:0017076//GO:0005524//GO:0016301//GO:0140096//GO:0036094//GO:0003824//GO:0030554//GO:0097367//GO:0016772//GO:0004683//GO:0032559//GO:0032555//GO:0097159//GO:0016773//GO:0032553	purine ribonucleoside triphosphate binding//drug binding//binding//ion binding//heterocyclic compound binding//nucleoside phosphate binding//anion binding//nucleotide binding//protein serine/threonine kinase activity//transferase activity//protein kinase activity//purine nucleotide binding//ATP binding//kinase activity//catalytic activity, acting on a protein//small molecule binding//catalytic ac…	--	--
Cluster-6211.1	GO:0044249//GO:0006807//GO:0044237//GO:0034645//GO:0043170//GO:0009100//GO:0009101//GO:0044267//GO:0006486//GO:0006487//GO:0071704//GO:0006629//GO:1901576//GO:0044260//GO:0009987//GO:0070085//GO:0006464//GO:0043412//GO:0043413//GO:0008152//GO:0044255//GO:0009059//GO:0044238//GO:1901564//GO:1901566//GO:0019538//GO:1901135//GO:0006490//GO:0009058//GO:1901137//GO:0036211	cellular biosynthetic process//nitrogen compound metabolic process//cellular metabolic process//cellular macromolecule biosynthetic process//macromolecule metabolic process//glycoprotein metabolic process//glycoprotein biosynthetic process//cellular protein metabolic process//protein glycosylation//protein N-linked glycosylation//organic substance metabolic process//lipid metabolic process//organ…	GO:0016740//GO:0046527//GO:0042281//GO:0003824//GO:0016758//GO:0016757	transferase activity//glucosyltransferase activity//dolichyl pyrophosphate Man9GlcNAc2 alpha-1,3-glucosyltransferase activity//catalytic activity//transferase activity, transferring hexosyl groups//transferase activity, transferring glycosyl groups	GO:0005783//GO:0005789//GO:0043229//GO:0031224//GO:0005737//GO:0031984//GO:0043227//GO:0016021//GO:0016020//GO:0043226//GO:0098827//GO:0012505//GO:0044432//GO:0043231//GO:0042175//GO:0044464//GO:0005623//GO:0005622//GO:0044446//GO:0044444//GO:0044424//GO:0044425//GO:0044422	endoplasmic reticulum//endoplasmic reticulum membrane//intracellular organelle//intrinsic component of membrane//cytoplasm//organelle subcompartment//membrane-bounded organelle//integral component of membrane//membrane//organelle//endoplasmic reticulum subcompartment//endomembrane system//endoplasmic reticulum part//intracellular membrane-bounded organelle//nuclear outer membrane-endoplasmic reti…
Cluster-6211.3	GO:0044249//GO:0006807//GO:0044237//GO:0034645//GO:0043170//GO:0009100//GO:0009101//GO:0044267//GO:0006486//GO:0006487//GO:0071704//GO:0006629//GO:1901576//GO:0044260//GO:0009987//GO:0070085//GO:0006464//GO:0043412//GO:0043413//GO:0008152//GO:0044255//GO:0009059//GO:0044238//GO:1901564//GO:1901566//GO:0019538//GO:1901135//GO:0006490//GO:0009058//GO:1901137//GO:0036211	cellular biosynthetic process//nitrogen compound metabolic process//cellular metabolic process//cellular macromolecule biosynthetic process//macromolecule metabolic process//glycoprotein metabolic process//glycoprotein biosynthetic process//cellular protein metabolic process//protein glycosylation//protein N-linked glycosylation//organic substance metabolic process//lipid metabolic process//organ…	GO:0016740//GO:0046527//GO:0042281//GO:0003824//GO:0016758//GO:0016757	transferase activity//glucosyltransferase activity//dolichyl pyrophosphate Man9GlcNAc2 alpha-1,3-glucosyltransferase activity//catalytic activity//transferase activity, transferring hexosyl groups//transferase activity, transferring glycosyl groups	GO:0005783//GO:0005789//GO:0043229//GO:0031224//GO:0005737//GO:0031984//GO:0043227//GO:0016021//GO:0016020//GO:0043226//GO:0098827//GO:0012505//GO:0044432//GO:0043231//GO:0042175//GO:0044464//GO:0005623//GO:0005622//GO:0044446//GO:0044444//GO:0044424//GO:0044425//GO:0044422	endoplasmic reticulum//endoplasmic reticulum membrane//intracellular organelle//intrinsic component of membrane//cytoplasm//organelle subcompartment//membrane-bounded organelle//integral component of membrane//membrane//organelle//endoplasmic reticulum subcompartment//endomembrane system//endoplasmic reticulum part//intracellular membrane-bounded organelle//nuclear outer membrane-endoplasmic reti…
Cluster-6211.2	--	--	GO:0016758//GO:0003824//GO:0016740//GO:0016757	transferase activity, transferring hexosyl groups//catalytic activity//transferase activity//transferase activity, transferring glycosyl groups	GO:0005783//GO:0044444//GO:0005789//GO:0042175//GO:0043229//GO:0012505//GO:0043227//GO:0043226//GO:0005737//GO:0031984//GO:0043231//GO:0016020//GO:0044464//GO:0098827//GO:0005623//GO:0005622//GO:0044446//GO:0044432//GO:0044424//GO:0044425//GO:0044422	endoplasmic reticulum//cytoplasmic part//endoplasmic reticulum membrane//nuclear outer membrane-endoplasmic reticulum membrane network//intracellular organelle//endomembrane system//membrane-bounded organelle//organelle//cytoplasm//organelle subcompartment//intracellular membrane-bounded organelle//membrane//cell part//endoplasmic reticulum subcompartment//cell//intracellular//intracellular organ…
Cluster-282.2	GO:0008152	metabolic process	GO:0003824//GO:0016874	catalytic activity//ligase activity	--	--
Cluster-2742.0	--	--	GO:0043169//GO:0046914//GO:0043167//GO:0005488//GO:0046872//GO:0008270	cation binding//transition metal ion binding//ion binding//binding//metal ion binding//zinc ion binding	GO:0016021//GO:0016020//GO:0044425//GO:0031224	integral component of membrane//membrane//membrane part//intrinsic component of membrane
Cluster-5834.0	--	--	GO:0043168//GO:0030554//GO:0097367//GO:0097159//GO:0043167//GO:0036094//GO:0032553//GO:0032559//GO:0005488//GO:0043531//GO:0032555//GO:0017076//GO:0000166//GO:1901363//GO:1901265	anion binding//adenyl nucleotide binding//carbohydrate derivative binding//organic cyclic compound binding//ion binding//small molecule binding//ribonucleotide binding//adenyl ribonucleotide binding//binding//ADP binding//purine ribonucleotide binding//purine nucleotide binding//nucleotide binding//heterocyclic compound binding//nucleoside phosphate binding	--	--
Cluster-11621.1	GO:0016310//GO:0006807//GO:0044267//GO:0044260//GO:0032446//GO:0070647//GO:0071704//GO:0006468//GO:0009987//GO:0006464//GO:0043412//GO:0036211//GO:0008152//GO:0044238//GO:1901564//GO:0044237//GO:0043170//GO:0016567//GO:0006796//GO:0006793//GO:0019538	phosphorylation//nitrogen compound metabolic process//cellular protein metabolic process//cellular macromolecule metabolic process//protein modification by small protein conjugation//protein modification by small protein conjugation or removal//organic substance metabolic process//protein phosphorylation//cellular process//cellular protein modification process//macromolecule modification//protein…	GO:0035639//GO:0008144//GO:0005488//GO:0000166//GO:1901363//GO:1901265//GO:0043168//GO:0043167//GO:0016740//GO:0004672//GO:0017076//GO:0005524//GO:0019787//GO:0016301//GO:0140096//GO:0036094//GO:0003824//GO:0004842//GO:0030554//GO:0097367//GO:0016772//GO:0032559//GO:0032555//GO:0097159//GO:0016773//GO:0032553	purine ribonucleoside triphosphate binding//drug binding//binding//nucleotide binding//heterocyclic compound binding//nucleoside phosphate binding//anion binding//ion binding//transferase activity//protein kinase activity//purine nucleotide binding//ATP binding//ubiquitin-like protein transferase activity//kinase activity//catalytic activity, acting on a protein//small molecule binding//catalytic…	--	--
Cluster-11621.0	GO:0016310//GO:0006807//GO:0044267//GO:0044260//GO:0032446//GO:0070647//GO:0071704//GO:0006468//GO:0009987//GO:0006464//GO:0043412//GO:0036211//GO:0008152//GO:0044238//GO:1901564//GO:0044237//GO:0043170//GO:0016567//GO:0006796//GO:0006793//GO:0019538	phosphorylation//nitrogen compound metabolic process//cellular protein metabolic process//cellular macromolecule metabolic process//protein modification by small protein conjugation//protein modification by small protein conjugation or removal//organic substance metabolic process//protein phosphorylation//cellular process//cellular protein modification process//macromolecule modification//protein…	GO:0035639//GO:0008144//GO:0005488//GO:0043167//GO:1901363//GO:1901265//GO:0019787//GO:0000166//GO:0016740//GO:0004672//GO:0017076//GO:0005524//GO:0043168//GO:0016301//GO:0140096//GO:0036094//GO:0003824//GO:0004842//GO:0030554//GO:0097367//GO:0016772//GO:0032559//GO:0032555//GO:0097159//GO:0016773//GO:0032553	purine ribonucleoside triphosphate binding//drug binding//binding//ion binding//heterocyclic compound binding//nucleoside phosphate binding//ubiquitin-like protein transferase activity//nucleotide binding//transferase activity//protein kinase activity//purine nucleotide binding//ATP binding//anion binding//kinase activity//catalytic activity, acting on a protein//small molecule binding//catalytic…	--	--
Cluster-11760.1	--	--	GO:0003824//GO:0016787	catalytic activity//hydrolase activity	--	--
Cluster-11760.0	--	--	GO:0003824//GO:0016787	catalytic activity//hydrolase activity	--	--
Cluster-3620.1	--	--	GO:0005488//GO:0043169//GO:0008270//GO:0046914//GO:0046872//GO:0043167	binding//cation binding//zinc ion binding//transition metal ion binding//metal ion binding//ion binding	--	--
Cluster-3698.0	--	--	GO:0003824//GO:0016788//GO:0016787	catalytic activity//hydrolase activity, acting on ester bonds//hydrolase activity	--	--
Cluster-3068.4	--	--	GO:0043168//GO:0030554//GO:0097367//GO:0097159//GO:0043167//GO:0036094//GO:0032553//GO:0032559//GO:0005488//GO:0043531//GO:0032555//GO:0017076//GO:0000166//GO:1901363//GO:1901265	anion binding//adenyl nucleotide binding//carbohydrate derivative binding//organic cyclic compound binding//ion binding//small molecule binding//ribonucleotide binding//adenyl ribonucleotide binding//binding//ADP binding//purine ribonucleotide binding//purine nucleotide binding//nucleotide binding//heterocyclic compound binding//nucleoside phosphate binding	--	--
Cluster-5747.19327	GO:0008152//GO:0055114	metabolic process//oxidation-reduction process	GO:0020037//GO:0003824//GO:0048037//GO:0005488//GO:1901363//GO:0016491//GO:0043169//GO:0046914//GO:0046906//GO:0097159//GO:0016705//GO:0043167//GO:0005506//GO:0046872	heme binding//catalytic activity//cofactor binding//binding//heterocyclic compound binding//oxidoreductase activity//cation binding//transition metal ion binding//tetrapyrrole binding//organic cyclic compound binding//oxidoreductase activity, acting on paired donors, with incorporation or reduction of molecular oxygen//ion binding//iron ion binding//metal ion binding	GO:0016020	membrane
Cluster-3068.6	--	--	GO:0043168//GO:0030554//GO:0097367//GO:0097159//GO:0043167//GO:0036094//GO:0032553//GO:0032559//GO:0005488//GO:0043531//GO:0032555//GO:0017076//GO:0000166//GO:1901363//GO:1901265	anion binding//adenyl nucleotide binding//carbohydrate derivative binding//organic cyclic compound binding//ion binding//small molecule binding//ribonucleotide binding//adenyl ribonucleotide binding//binding//ADP binding//purine ribonucleotide binding//purine nucleotide binding//nucleotide binding//heterocyclic compound binding//nucleoside phosphate binding	--	--
Cluster-3068.3	--	--	GO:0043168//GO:0030554//GO:0097367//GO:0097159//GO:0043167//GO:0036094//GO:0032553//GO:0032559//GO:0005488//GO:0043531//GO:0032555//GO:0017076//GO:0000166//GO:1901363//GO:1901265	anion binding//adenyl nucleotide binding//carbohydrate derivative binding//organic cyclic compound binding//ion binding//small molecule binding//ribonucleotide binding//adenyl ribonucleotide binding//binding//ADP binding//purine ribonucleotide binding//purine nucleotide binding//nucleotide binding//heterocyclic compound binding//nucleoside phosphate binding	--	--
Cluster-10377.0	GO:0010393//GO:0045229//GO:0044237//GO:0043170//GO:0071840//GO:1901576//GO:0071555//GO:0016043//GO:0071554//GO:0071704//GO:0009987//GO:0000271//GO:0009058//GO:0009059//GO:0008152//GO:0045489//GO:0044238//GO:0005975//GO:0005976//GO:0016051//GO:0045488//GO:0017144	galacturonan metabolic process//external encapsulating structure organization//cellular metabolic process//macromolecule metabolic process//cellular component organization or biogenesis//organic substance biosynthetic process//cell wall organization//cellular component organization//cell wall organization or biogenesis//organic substance metabolic process//cellular process//polysaccharide biosynt…	GO:0016740//GO:0047262//GO:0016757//GO:0003824//GO:0008194//GO:0016758	transferase activity//polygalacturonate 4-alpha-galacturonosyltransferase activity//transferase activity, transferring glycosyl groups//catalytic activity//UDP-glycosyltransferase activity//transferase activity, transferring hexosyl groups	GO:0043229//GO:0043227//GO:0043226//GO:0005737//GO:0031984//GO:0031090//GO:0016021//GO:0016020//GO:0044431//GO:0031224//GO:0005794//GO:0005622//GO:0098588//GO:0012505//GO:0044425//GO:0043231//GO:0044464//GO:0005623//GO:0044446//GO:0044444//GO:0098791//GO:0044424//GO:0044422//GO:0000139	intracellular organelle//membrane-bounded organelle//organelle//cytoplasm//organelle subcompartment//organelle membrane//integral component of membrane//membrane//Golgi apparatus part//intrinsic component of membrane//Golgi apparatus//intracellular//bounding membrane of organelle//endomembrane system//membrane part//intracellular membrane-bounded organelle//cell part//cell//intracellular organell…
Cluster-3367.0	GO:0008152//GO:0055114	metabolic process//oxidation-reduction process	GO:0020037//GO:0003824//GO:0048037//GO:0005488//GO:1901363//GO:0016491//GO:0043169//GO:0046914//GO:0046906//GO:0097159//GO:0016705//GO:0043167//GO:0005506//GO:0046872	heme binding//catalytic activity//cofactor binding//binding//heterocyclic compound binding//oxidoreductase activity//cation binding//transition metal ion binding//tetrapyrrole binding//organic cyclic compound binding//oxidoreductase activity, acting on paired donors, with incorporation or reduction of molecular oxygen//ion binding//iron ion binding//metal ion binding	--	--
Cluster-3367.1	GO:0008152//GO:0055114	metabolic process//oxidation-reduction process	GO:0020037//GO:0003824//GO:0048037//GO:0005488//GO:1901363//GO:0016491//GO:0043169//GO:0046914//GO:0046906//GO:0097159//GO:0016705//GO:0043167//GO:0005506//GO:0046872	heme binding//catalytic activity//cofactor binding//binding//heterocyclic compound binding//oxidoreductase activity//cation binding//transition metal ion binding//tetrapyrrole binding//organic cyclic compound binding//oxidoreductase activity, acting on paired donors, with incorporation or reduction of molecular oxygen//ion binding//iron ion binding//metal ion binding	--	--
Cluster-3367.2	GO:0008152//GO:0055114	metabolic process//oxidation-reduction process	GO:0020037//GO:0003824//GO:0048037//GO:0005488//GO:1901363//GO:0016491//GO:0043169//GO:0046914//GO:0046906//GO:0097159//GO:0016705//GO:0043167//GO:0005506//GO:0046872	heme binding//catalytic activity//cofactor binding//binding//heterocyclic compound binding//oxidoreductase activity//cation binding//transition metal ion binding//tetrapyrrole binding//organic cyclic compound binding//oxidoreductase activity, acting on paired donors, with incorporation or reduction of molecular oxygen//ion binding//iron ion binding//metal ion binding	--	--
Cluster-5747.1516	GO:0019752//GO:0006099//GO:0009060//GO:0044281//GO:0006091//GO:0072350//GO:0044262//GO:0016999//GO:0006097//GO:0071704//GO:0044238//GO:0009987//GO:0032787//GO:0045333//GO:0008152//GO:0043436//GO:0046487//GO:0055114//GO:0043648//GO:0005975//GO:0006081//GO:0006082//GO:0044237//GO:0015980//GO:0006101//GO:0017144//GO:0006108	carboxylic acid metabolic process//tricarboxylic acid cycle//aerobic respiration//small molecule metabolic process//generation of precursor metabolites and energy//tricarboxylic acid metabolic process//cellular carbohydrate metabolic process//antibiotic metabolic process//glyoxylate cycle//organic substance metabolic process//primary metabolic process//cellular process//monocarboxylic acid metabo…	GO:0016491//GO:0016616//GO:0003824//GO:0030060//GO:0016614//GO:0016615	oxidoreductase activity//oxidoreductase activity, acting on the CH-OH group of donors, NAD or NADP as acceptor//catalytic activity//L-malate dehydrogenase activity//oxidoreductase activity, acting on CH-OH group of donors//malate dehydrogenase activity	GO:0043231//GO:0042579//GO:0043227//GO:0043226//GO:0005737//GO:0009514//GO:0005623//GO:0005777//GO:0044464//GO:0043229//GO:0005622//GO:0044444//GO:0044424	intracellular membrane-bounded organelle//microbody//membrane-bounded organelle//organelle//cytoplasm//glyoxysome//cell//peroxisome//cell part//intracellular organelle//intracellular//cytoplasmic part//intracellular part
Cluster-5747.9296	GO:0019220//GO:0080090//GO:0019222//GO:0016310//GO:0031323//GO:0043170//GO:0006807//GO:0050789//GO:0044267//GO:0044260//GO:0043549//GO:0051246//GO:0071704//GO:0065007//GO:0031399//GO:0065009//GO:0006468//GO:0050790//GO:0060255//GO:0009987//GO:0006464//GO:0050794//GO:0051174//GO:0045859//GO:0036211//GO:0051171//GO:0008152//GO:1901564//GO:0042325//GO:0044238//GO:0032268//GO:0019538//GO:0043412//GO:…	regulation of phosphate metabolic process//regulation of primary metabolic process//regulation of metabolic process//phosphorylation//regulation of cellular metabolic process//macromolecule metabolic process//nitrogen compound metabolic process//regulation of biological process//cellular protein metabolic process//cellular macromolecule metabolic process//regulation of kinase activity//regulation…	GO:0098772//GO:0019207//GO:0019887//GO:0030234	molecular function regulator//kinase regulator activity//protein kinase regulator activity//enzyme regulator activity	GO:0005623//GO:0005956//GO:0032991//GO:0044464//GO:0005622//GO:0044424	cell//protein kinase CK2 complex//protein-containing complex//cell part//intracellular//intracellular part
Cluster-7737.0	GO:0008152//GO:0009058	metabolic process//biosynthetic process	GO:0016844//GO:0016840//GO:0016843//GO:0003824//GO:0016829	strictosidine synthase activity//carbon-nitrogen lyase activity//amine-lyase activity//catalytic activity//lyase activity	--	--
Cluster-6033.1	GO:0019673//GO:0009298//GO:0044249//GO:0034641//GO:0006807//GO:1901576//GO:1901362//GO:0071704//GO:1901360//GO:0018130//GO:0009226//GO:0006139//GO:0009225//GO:0009987//GO:0006725//GO:0009058//GO:0008152//GO:0034654//GO:0044271//GO:0055086//GO:0046483//GO:0044238//GO:0005975//GO:1901137//GO:1901135//GO:0044237//GO:0019438//GO:0044281	GDP-mannose metabolic process//GDP-mannose biosynthetic process//cellular biosynthetic process//cellular nitrogen compound metabolic process//nitrogen compound metabolic process//organic substance biosynthetic process//organic cyclic compound biosynthetic process//organic substance metabolic process//organic cyclic compound metabolic process//heterocycle biosynthetic process//nucleotide-sugar bio…	GO:0008270//GO:0016861//GO:0016860//GO:0043169//GO:0046914//GO:0043167//GO:0046872//GO:0005488//GO:0003824//GO:0016853//GO:0004476	zinc ion binding//intramolecular oxidoreductase activity, interconverting aldoses and ketoses//intramolecular oxidoreductase activity//cation binding//transition metal ion binding//ion binding//metal ion binding//binding//catalytic activity//isomerase activity//mannose-6-phosphate isomerase activity	--	--
Cluster-6033.0	GO:0019673//GO:0009298//GO:0044249//GO:0034641//GO:0006807//GO:1901576//GO:1901362//GO:0071704//GO:1901360//GO:0018130//GO:0009226//GO:0006139//GO:0009225//GO:0009987//GO:0006725//GO:0009058//GO:0008152//GO:0034654//GO:0044271//GO:0055086//GO:0046483//GO:0044238//GO:0005975//GO:1901137//GO:1901135//GO:0044237//GO:0019438//GO:0044281	GDP-mannose metabolic process//GDP-mannose biosynthetic process//cellular biosynthetic process//cellular nitrogen compound metabolic process//nitrogen compound metabolic process//organic substance biosynthetic process//organic cyclic compound biosynthetic process//organic substance metabolic process//organic cyclic compound metabolic process//heterocycle biosynthetic process//nucleotide-sugar bio…	GO:0008270//GO:0016861//GO:0016860//GO:0043169//GO:0046914//GO:0043167//GO:0046872//GO:0005488//GO:0003824//GO:0016853//GO:0004476	zinc ion binding//intramolecular oxidoreductase activity, interconverting aldoses and ketoses//intramolecular oxidoreductase activity//cation binding//transition metal ion binding//ion binding//metal ion binding//binding//catalytic activity//isomerase activity//mannose-6-phosphate isomerase activity	--	--
Cluster-12047.1	--	--	GO:0016787//GO:0035639//GO:0017111//GO:0008144//GO:0036094//GO:0003824//GO:0005488//GO:0016887//GO:0000166//GO:1901363//GO:1901265//GO:0043168//GO:0016818//GO:0030554//GO:0097367//GO:0097159//GO:0016817//GO:0043167//GO:0016462//GO:0032559//GO:0032553//GO:0032555//GO:0017076//GO:0005524	hydrolase activity//purine ribonucleoside triphosphate binding//nucleoside-triphosphatase activity//drug binding//small molecule binding//catalytic activity//binding//ATPase activity//nucleotide binding//heterocyclic compound binding//nucleoside phosphate binding//anion binding//hydrolase activity, acting on acid anhydrides, in phosphorus-containing anhydrides//adenyl nucleotide binding//carbohyd…	--	--
Cluster-5747.444	GO:0006650//GO:0044249//GO:0006807//GO:1901576//GO:0046486//GO:0071704//GO:0010467//GO:0006508//GO:0006646//GO:0006644//GO:0006629//GO:0045017//GO:0009987//GO:0009058//GO:0046337//GO:0008152//GO:0016485//GO:0044255//GO:0090407//GO:0008610//GO:0044238//GO:1901564//GO:0051604//GO:0008654//GO:0019538//GO:0044237//GO:0043170//GO:0016540//GO:0006796//GO:0006793//GO:0019637//GO:0046474	glycerophospholipid metabolic process//cellular biosynthetic process//nitrogen compound metabolic process//organic substance biosynthetic process//glycerolipid metabolic process//organic substance metabolic process//gene expression//proteolysis//phosphatidylethanolamine biosynthetic process//phospholipid metabolic process//lipid metabolic process//glycerolipid biosynthetic process//cellular proce…	GO:0005488//GO:0043169//GO:0016829//GO:0043167//GO:0005509//GO:0046872//GO:0003824//GO:0016830//GO:0016831//GO:0004609	binding//cation binding//lyase activity//ion binding//calcium ion binding//metal ion binding//catalytic activity//carbon-carbon lyase activity//carboxy-lyase activity//phosphatidylserine decarboxylase activity	GO:0016020	membrane
Cluster-5747.442	GO:0015840//GO:0019755//GO:0006810//GO:0051234//GO:0051179//GO:0042886//GO:0071918//GO:0055085//GO:0071705//GO:0071702	urea transport//one-carbon compound transport//transport//establishment of localization//localization//amide transport//urea transmembrane transport//transmembrane transport//nitrogen compound transport//organic substance transport	GO:0015291//GO:0015293//GO:0042887//GO:0005215//GO:0022857//GO:0015204//GO:0022804	secondary active transmembrane transporter activity//symporter activity//amide transmembrane transporter activity//transporter activity//transmembrane transporter activity//urea transmembrane transporter activity//active transmembrane transporter activity	GO:0044425//GO:0071944//GO:0005623//GO:0005887//GO:0005886//GO:0031226//GO:0031224//GO:0016021//GO:0016020//GO:0044464//GO:0044459	membrane part//cell periphery//cell//integral component of plasma membrane//plasma membrane//intrinsic component of plasma membrane//intrinsic component of membrane//integral component of membrane//membrane//cell part//plasma membrane part
Cluster-5747.440	GO:0032774//GO:0019222//GO:0031326//GO:0031323//GO:0090304//GO:0044249//GO:0034641//GO:0006807//GO:0034645//GO:1901362//GO:0050789//GO:0097659//GO:0080090//GO:0006139//GO:0044260//GO:2000112//GO:0071704//GO:0010467//GO:0065007//GO:1901360//GO:0060255//GO:0010468//GO:1901576//GO:0019219//GO:0006725//GO:0009987//GO:0009889//GO:1903506//GO:0050794//GO:0009058//GO:0009059//GO:0051171//GO:0008152//GO:…	RNA biosynthetic process//regulation of metabolic process//regulation of cellular biosynthetic process//regulation of cellular metabolic process//nucleic acid metabolic process//cellular biosynthetic process//cellular nitrogen compound metabolic process//nitrogen compound metabolic process//cellular macromolecule biosynthetic process//organic cyclic compound biosynthetic process//regulation of bi…	GO:0140110//GO:0003700	transcription regulator activity//DNA-binding transcription factor activity	--	--
Cluster-5747.441	GO:0032774//GO:0019222//GO:0031326//GO:0031323//GO:0090304//GO:0044249//GO:0034641//GO:0006807//GO:0034645//GO:1901362//GO:0050789//GO:0097659//GO:0080090//GO:0006139//GO:0044260//GO:2000112//GO:0071704//GO:0010467//GO:0065007//GO:1901360//GO:0060255//GO:0010468//GO:1901576//GO:0019219//GO:0006725//GO:0009987//GO:0009889//GO:1903506//GO:0050794//GO:0009058//GO:0009059//GO:0051171//GO:0008152//GO:…	RNA biosynthetic process//regulation of metabolic process//regulation of cellular biosynthetic process//regulation of cellular metabolic process//nucleic acid metabolic process//cellular biosynthetic process//cellular nitrogen compound metabolic process//nitrogen compound metabolic process//cellular macromolecule biosynthetic process//organic cyclic compound biosynthetic process//regulation of bi…	GO:0140110//GO:0003700	transcription regulator activity//DNA-binding transcription factor activity	--	--
Cluster-12344.0	GO:0006810//GO:0051179//GO:0051234//GO:0055085	transport//localization//establishment of localization//transmembrane transport	GO:0005215//GO:0022857	transporter activity//transmembrane transporter activity	GO:0016020//GO:0016021//GO:0044425//GO:0031224	membrane//integral component of membrane//membrane part//intrinsic component of membrane
Cluster-7727.0	GO:0044238//GO:0044249//GO:0034645//GO:1901576//GO:0044260//GO:0043043//GO:0071704//GO:0010467//GO:0044267//GO:0009987//GO:0009058//GO:0009059//GO:0008152//GO:1901564//GO:0043604//GO:0044271//GO:1901566//GO:0019538//GO:0034641//GO:0044237//GO:0043170//GO:0006807//GO:0043603//GO:0006518//GO:0006412	primary metabolic process//cellular biosynthetic process//cellular macromolecule biosynthetic process//organic substance biosynthetic process//cellular macromolecule metabolic process//peptide biosynthetic process//organic substance metabolic process//gene expression//cellular protein metabolic process//cellular process//biosynthetic process//macromolecule biosynthetic process//metabolic process/…	GO:0005198//GO:0003735	structural molecule activity//structural constituent of ribosome	GO:1990904//GO:0043232//GO:0043229//GO:0043228//GO:0005623//GO:0005622//GO:0043226//GO:0005737//GO:0032991//GO:0005840//GO:0044464//GO:0044444//GO:0044424	ribonucleoprotein complex//intracellular non-membrane-bounded organelle//intracellular organelle//non-membrane-bounded organelle//cell//intracellular//organelle//cytoplasm//protein-containing complex//ribosome//cell part//cytoplasmic part//intracellular part
Cluster-7727.1	GO:0044238//GO:0044249//GO:0034641//GO:0006807//GO:0044237//GO:0034645//GO:0043170//GO:1901576//GO:0044271//GO:0044260//GO:0043043//GO:0071704//GO:0010467//GO:1901566//GO:0044267//GO:0009987//GO:0009058//GO:0009059//GO:0008152//GO:1901564//GO:0043604//GO:0019538//GO:0043603//GO:0006518//GO:0006412	primary metabolic process//cellular biosynthetic process//cellular nitrogen compound metabolic process//nitrogen compound metabolic process//cellular metabolic process//cellular macromolecule biosynthetic process//macromolecule metabolic process//organic substance biosynthetic process//cellular nitrogen compound biosynthetic process//cellular macromolecule metabolic process//peptide biosynthetic …	GO:0005198//GO:0003735	structural molecule activity//structural constituent of ribosome	GO:0044464//GO:0043226//GO:0005737//GO:0032991//GO:0005840//GO:0043232//GO:1990904//GO:0043229//GO:0005623//GO:0005622//GO:0044444//GO:0043228//GO:0044424	cell part//organelle//cytoplasm//protein-containing complex//ribosome//intracellular non-membrane-bounded organelle//ribonucleoprotein complex//intracellular organelle//cell//intracellular//cytoplasmic part//non-membrane-bounded organelle//intracellular part
Cluster-7727.2	GO:0044238//GO:0044249//GO:0034645//GO:1901576//GO:0044260//GO:0043043//GO:0071704//GO:0010467//GO:0044267//GO:0009987//GO:0009058//GO:0009059//GO:0008152//GO:1901564//GO:0043604//GO:0044271//GO:1901566//GO:0019538//GO:0034641//GO:0044237//GO:0043170//GO:0006807//GO:0043603//GO:0006518//GO:0006412	primary metabolic process//cellular biosynthetic process//cellular macromolecule biosynthetic process//organic substance biosynthetic process//cellular macromolecule metabolic process//peptide biosynthetic process//organic substance metabolic process//gene expression//cellular protein metabolic process//cellular process//biosynthetic process//macromolecule biosynthetic process//metabolic process/…	GO:0005198//GO:0003735	structural molecule activity//structural constituent of ribosome	GO:1990904//GO:0043232//GO:0043229//GO:0043228//GO:0005623//GO:0005622//GO:0043226//GO:0005737//GO:0032991//GO:0005840//GO:0044464//GO:0044444//GO:0044424	ribonucleoprotein complex//intracellular non-membrane-bounded organelle//intracellular organelle//non-membrane-bounded organelle//cell//intracellular//organelle//cytoplasm//protein-containing complex//ribosome//cell part//cytoplasmic part//intracellular part
Cluster-7727.3	GO:0044238//GO:0044249//GO:0034645//GO:1901576//GO:0044260//GO:0043043//GO:0071704//GO:0010467//GO:0044267//GO:0009987//GO:0009058//GO:0009059//GO:0008152//GO:1901564//GO:0043604//GO:0044271//GO:1901566//GO:0019538//GO:0034641//GO:0044237//GO:0043170//GO:0006807//GO:0043603//GO:0006518//GO:0006412	primary metabolic process//cellular biosynthetic process//cellular macromolecule biosynthetic process//organic substance biosynthetic process//cellular macromolecule metabolic process//peptide biosynthetic process//organic substance metabolic process//gene expression//cellular protein metabolic process//cellular process//biosynthetic process//macromolecule biosynthetic process//metabolic process/…	GO:0005198//GO:0003735	structural molecule activity//structural constituent of ribosome	GO:1990904//GO:0043232//GO:0043229//GO:0043228//GO:0005623//GO:0005622//GO:0043226//GO:0005737//GO:0032991//GO:0005840//GO:0044464//GO:0044444//GO:0044424	ribonucleoprotein complex//intracellular non-membrane-bounded organelle//intracellular organelle//non-membrane-bounded organelle//cell//intracellular//organelle//cytoplasm//protein-containing complex//ribosome//cell part//cytoplasmic part//intracellular part
Cluster-5747.6966	GO:0008283	cell proliferation	GO:0008083//GO:0030545//GO:0048018//GO:0005488//GO:0005515//GO:0005102//GO:0098772	growth factor activity//receptor regulator activity//receptor ligand activity//binding//protein binding//signaling receptor binding//molecular function regulator	GO:0005576	extracellular region
Cluster-5747.6967	--	--	GO:0005488//GO:0005515	binding//protein binding	--	--
Cluster-5747.6960	GO:0044238//GO:1901575//GO:1901564//GO:1901565//GO:0019538//GO:0043170//GO:0071704//GO:0006807//GO:0030163//GO:0008152//GO:0009056//GO:0009057	primary metabolic process//organic substance catabolic process//organonitrogen compound metabolic process//organonitrogen compound catabolic process//protein metabolic process//macromolecule metabolic process//organic substance metabolic process//nitrogen compound metabolic process//protein catabolic process//metabolic process//catabolic process//macromolecule catabolic process	--	--	--	--
Cluster-1250.0	GO:0008152	metabolic process	GO:0016787//GO:0003824	hydrolase activity//catalytic activity	GO:0044425//GO:0016021//GO:0016020//GO:0031224	membrane part//integral component of membrane//membrane//intrinsic component of membrane
Cluster-10007.0	--	--	GO:0036094//GO:0005488//GO:0003676//GO:0097159//GO:1901363//GO:1901265//GO:0000166	small molecule binding//binding//nucleic acid binding//organic cyclic compound binding//heterocyclic compound binding//nucleoside phosphate binding//nucleotide binding	--	--
Cluster-3066.2	GO:0008152	metabolic process	GO:0043169//GO:0015924//GO:0015923//GO:0016787//GO:0016798//GO:0043167//GO:0003824//GO:0004571//GO:0005488//GO:0004553//GO:0046872//GO:0004559//GO:0005509	cation binding//mannosyl-oligosaccharide mannosidase activity//mannosidase activity//hydrolase activity//hydrolase activity, acting on glycosyl bonds//ion binding//catalytic activity//mannosyl-oligosaccharide 1,2-alpha-mannosidase activity//binding//hydrolase activity, hydrolyzing O-glycosyl compounds//metal ion binding//alpha-mannosidase activity//calcium ion binding	GO:0016020	membrane
Cluster-3066.0	GO:0008152	metabolic process	GO:0043169//GO:0015924//GO:0015923//GO:0016787//GO:0016798//GO:0043167//GO:0003824//GO:0004571//GO:0005488//GO:0004553//GO:0046872//GO:0004559//GO:0005509	cation binding//mannosyl-oligosaccharide mannosidase activity//mannosidase activity//hydrolase activity//hydrolase activity, acting on glycosyl bonds//ion binding//catalytic activity//mannosyl-oligosaccharide 1,2-alpha-mannosidase activity//binding//hydrolase activity, hydrolyzing O-glycosyl compounds//metal ion binding//alpha-mannosidase activity//calcium ion binding	GO:0016020	membrane
Cluster-3066.1	GO:0008152	metabolic process	GO:0043169//GO:0015924//GO:0015923//GO:0016787//GO:0016798//GO:0043167//GO:0003824//GO:0004571//GO:0005488//GO:0004553//GO:0046872//GO:0004559//GO:0005509	cation binding//mannosyl-oligosaccharide mannosidase activity//mannosidase activity//hydrolase activity//hydrolase activity, acting on glycosyl bonds//ion binding//catalytic activity//mannosyl-oligosaccharide 1,2-alpha-mannosidase activity//binding//hydrolase activity, hydrolyzing O-glycosyl compounds//metal ion binding//alpha-mannosidase activity//calcium ion binding	GO:0016020	membrane
Cluster-11909.0	GO:0006820//GO:0072337//GO:0042886//GO:0051181//GO:0071705//GO:0015849//GO:0006811//GO:0006810//GO:0015711//GO:0006835//GO:0051234//GO:0051179//GO:0046942//GO:0071702//GO:0055085	anion transport//modified amino acid transport//amide transport//cofactor transport//nitrogen compound transport//organic acid transport//ion transport//transport//organic anion transport//dicarboxylic acid transport//establishment of localization//localization//carboxylic acid transport//organic substance transport//transmembrane transport	GO:0005342//GO:0042887//GO:0015318//GO:0008509//GO:0015238//GO:0005310//GO:0005215//GO:0046943//GO:0008514//GO:0008517//GO:0072349//GO:0015075//GO:0090482//GO:0022857	organic acid transmembrane transporter activity//amide transmembrane transporter activity//inorganic molecular entity transmembrane transporter activity//anion transmembrane transporter activity//drug transmembrane transporter activity//dicarboxylic acid transmembrane transporter activity//transporter activity//carboxylic acid transmembrane transporter activity//organic anion transmembrane transp…	GO:0031224//GO:0016020//GO:0044425//GO:0016021	intrinsic component of membrane//membrane//membrane part//integral component of membrane
Cluster-11909.1	GO:0006820//GO:0072337//GO:0042886//GO:0051181//GO:0071705//GO:0015849//GO:0006811//GO:0006810//GO:0015711//GO:0006835//GO:0051234//GO:0051179//GO:0046942//GO:0071702//GO:0055085	anion transport//modified amino acid transport//amide transport//cofactor transport//nitrogen compound transport//organic acid transport//ion transport//transport//organic anion transport//dicarboxylic acid transport//establishment of localization//localization//carboxylic acid transport//organic substance transport//transmembrane transport	GO:0005342//GO:0042887//GO:0015318//GO:0008509//GO:0015238//GO:0005310//GO:0005215//GO:0046943//GO:0008514//GO:0008517//GO:0072349//GO:0015075//GO:0090482//GO:0022857	organic acid transmembrane transporter activity//amide transmembrane transporter activity//inorganic molecular entity transmembrane transporter activity//anion transmembrane transporter activity//drug transmembrane transporter activity//dicarboxylic acid transmembrane transporter activity//transporter activity//carboxylic acid transmembrane transporter activity//organic anion transmembrane transp…	GO:0031224//GO:0016020//GO:0044425//GO:0016021	intrinsic component of membrane//membrane//membrane part//integral component of membrane
Cluster-5747.994	GO:0044238//GO:0008652//GO:0009987//GO:0019752//GO:0044249//GO:0009058//GO:0006807//GO:0044281//GO:0008152//GO:0044283//GO:0043436//GO:1901576//GO:1901564//GO:0006082//GO:1901566//GO:0046394//GO:0009081//GO:0006520//GO:0016053//GO:0044237//GO:0006551//GO:0071704//GO:0009098//GO:1901605//GO:1901607//GO:0009082	primary metabolic process//cellular amino acid biosynthetic process//cellular process//carboxylic acid metabolic process//cellular biosynthetic process//biosynthetic process//nitrogen compound metabolic process//small molecule metabolic process//metabolic process//small molecule biosynthetic process//oxoacid metabolic process//organic substance biosynthetic process//organonitrogen compound metabo…	GO:0003852//GO:0046912//GO:0003824//GO:0016740//GO:0016746	2-isopropylmalate synthase activity//transferase activity, transferring acyl groups, acyl groups converted into alkyl on transfer//catalytic activity//transferase activity//transferase activity, transferring acyl groups	--	--
Cluster-5747.995	GO:0044238//GO:0008652//GO:0009987//GO:0019752//GO:0044249//GO:0009058//GO:0006807//GO:0044281//GO:0008152//GO:0044283//GO:0043436//GO:1901576//GO:1901564//GO:0006082//GO:1901566//GO:0046394//GO:0009081//GO:0006520//GO:0016053//GO:0044237//GO:0006551//GO:0071704//GO:0009098//GO:1901605//GO:1901607//GO:0009082	primary metabolic process//cellular amino acid biosynthetic process//cellular process//carboxylic acid metabolic process//cellular biosynthetic process//biosynthetic process//nitrogen compound metabolic process//small molecule metabolic process//metabolic process//small molecule biosynthetic process//oxoacid metabolic process//organic substance biosynthetic process//organonitrogen compound metabo…	GO:0003852//GO:0046912//GO:0003824//GO:0016740//GO:0016746	2-isopropylmalate synthase activity//transferase activity, transferring acyl groups, acyl groups converted into alkyl on transfer//catalytic activity//transferase activity//transferase activity, transferring acyl groups	--	--
Cluster-5747.996	GO:0032774//GO:0019222//GO:0031326//GO:0031323//GO:0090304//GO:0044249//GO:0034641//GO:0006807//GO:0034645//GO:1901362//GO:0050789//GO:0097659//GO:0080090//GO:0006139//GO:0044260//GO:2000112//GO:0071704//GO:0010467//GO:0065007//GO:1901360//GO:0010468//GO:0018130//GO:1901576//GO:0019219//GO:0006725//GO:0009987//GO:0009889//GO:1903506//GO:0050794//GO:0009058//GO:0009059//GO:0051171//GO:0008152//GO:…	RNA biosynthetic process//regulation of metabolic process//regulation of cellular biosynthetic process//regulation of cellular metabolic process//nucleic acid metabolic process//cellular biosynthetic process//cellular nitrogen compound metabolic process//nitrogen compound metabolic process//cellular macromolecule biosynthetic process//organic cyclic compound biosynthetic process//regulation of bi…	GO:0005488//GO:0005515	binding//protein binding	--	--
Cluster-5747.997	GO:0032774//GO:0019222//GO:0031326//GO:0031323//GO:0090304//GO:0044249//GO:0034641//GO:0006807//GO:0034645//GO:1901362//GO:0050789//GO:0097659//GO:0080090//GO:0006139//GO:0044260//GO:2000112//GO:0071704//GO:0010467//GO:0065007//GO:1901360//GO:0010468//GO:0018130//GO:1901576//GO:0019219//GO:0006725//GO:0009987//GO:0009889//GO:1903506//GO:0050794//GO:0009058//GO:0009059//GO:0051171//GO:0008152//GO:…	RNA biosynthetic process//regulation of metabolic process//regulation of cellular biosynthetic process//regulation of cellular metabolic process//nucleic acid metabolic process//cellular biosynthetic process//cellular nitrogen compound metabolic process//nitrogen compound metabolic process//cellular macromolecule biosynthetic process//organic cyclic compound biosynthetic process//regulation of bi…	GO:0005488//GO:0005515	binding//protein binding	--	--
Cluster-5747.990	GO:0032774//GO:0019222//GO:0031326//GO:0031323//GO:0090304//GO:0044249//GO:0034641//GO:0006807//GO:1901576//GO:1901362//GO:0097659//GO:0080090//GO:0006139//GO:0044260//GO:2000112//GO:0050789//GO:0071704//GO:0010467//GO:0065007//GO:1901360//GO:0060255//GO:0010468//GO:0019219//GO:0006725//GO:0009987//GO:0009889//GO:1903506//GO:0050794//GO:0034645//GO:0009059//GO:0051171//GO:0008152//GO:2001141//GO:…	RNA biosynthetic process//regulation of metabolic process//regulation of cellular biosynthetic process//regulation of cellular metabolic process//nucleic acid metabolic process//cellular biosynthetic process//cellular nitrogen compound metabolic process//nitrogen compound metabolic process//organic substance biosynthetic process//organic cyclic compound biosynthetic process//nucleic acid-template…	GO:0005488//GO:0003676//GO:0003677//GO:1901363//GO:0140110//GO:0043565//GO:0003700//GO:0097159	binding//nucleic acid binding//DNA binding//heterocyclic compound binding//transcription regulator activity//sequence-specific DNA binding//DNA-binding transcription factor activity//organic cyclic compound binding	--	--
Cluster-5747.992	--	--	GO:0003824	catalytic activity	--	--
Cluster-5747.993	GO:0044238//GO:0008652//GO:0009987//GO:0019752//GO:0044249//GO:0009058//GO:0006807//GO:0044281//GO:0008152//GO:0044283//GO:0043436//GO:1901576//GO:1901564//GO:1901566//GO:0006082//GO:0046394//GO:0009081//GO:0006520//GO:0016053//GO:0044237//GO:0006551//GO:0071704//GO:0009098//GO:1901605//GO:1901607//GO:0009082	primary metabolic process//cellular amino acid biosynthetic process//cellular process//carboxylic acid metabolic process//cellular biosynthetic process//biosynthetic process//nitrogen compound metabolic process//small molecule metabolic process//metabolic process//small molecule biosynthetic process//oxoacid metabolic process//organic substance biosynthetic process//organonitrogen compound metabo…	GO:0003852//GO:0046912//GO:0003824//GO:0016740//GO:0016746	2-isopropylmalate synthase activity//transferase activity, transferring acyl groups, acyl groups converted into alkyl on transfer//catalytic activity//transferase activity//transferase activity, transferring acyl groups	--	--
Cluster-5747.998	GO:0032774//GO:0019222//GO:0031326//GO:0031323//GO:0090304//GO:0044249//GO:0034641//GO:0006807//GO:0034645//GO:1901362//GO:0050789//GO:0097659//GO:0080090//GO:0006139//GO:0044260//GO:2000112//GO:0071704//GO:0010467//GO:0065007//GO:1901360//GO:0010468//GO:0018130//GO:1901576//GO:0019219//GO:0006725//GO:0009987//GO:0009889//GO:1903506//GO:0050794//GO:0009058//GO:0009059//GO:0051171//GO:0008152//GO:…	RNA biosynthetic process//regulation of metabolic process//regulation of cellular biosynthetic process//regulation of cellular metabolic process//nucleic acid metabolic process//cellular biosynthetic process//cellular nitrogen compound metabolic process//nitrogen compound metabolic process//cellular macromolecule biosynthetic process//organic cyclic compound biosynthetic process//regulation of bi…	GO:0005488//GO:0005515	binding//protein binding	--	--
Cluster-5747.999	GO:0016310//GO:0006807//GO:0044267//GO:0044260//GO:0071704//GO:0006468//GO:0009987//GO:0006464//GO:0043412//GO:0036211//GO:0008152//GO:0044238//GO:1901564//GO:0019538//GO:0044237//GO:0043170//GO:0006796//GO:0006793	phosphorylation//nitrogen compound metabolic process//cellular protein metabolic process//cellular macromolecule metabolic process//organic substance metabolic process//protein phosphorylation//cellular process//cellular protein modification process//macromolecule modification//protein modification process//metabolic process//primary metabolic process//organonitrogen compound metabolic process//p…	GO:0035639//GO:0030246//GO:0008144//GO:0005488//GO:0043167//GO:1901363//GO:0043168//GO:0000166//GO:0004674//GO:0016740//GO:1901265//GO:0004672//GO:0017076//GO:0005524//GO:0016301//GO:0140096//GO:0036094//GO:0003824//GO:0030554//GO:0016772//GO:0097367//GO:0032559//GO:0032555//GO:0097159//GO:0016773//GO:0032553	purine ribonucleoside triphosphate binding//carbohydrate binding//drug binding//binding//ion binding//heterocyclic compound binding//anion binding//nucleotide binding//protein serine/threonine kinase activity//transferase activity//nucleoside phosphate binding//protein kinase activity//purine nucleotide binding//ATP binding//kinase activity//catalytic activity, acting on a protein//small molecule…	GO:0031224//GO:0016021//GO:0016020//GO:0044425	intrinsic component of membrane//integral component of membrane//membrane//membrane part
Cluster-5747.10423	GO:0006082//GO:0009987//GO:0019752//GO:0008152//GO:0043648//GO:0043436//GO:0044237//GO:0071704//GO:0055114//GO:0006108//GO:0044281	organic acid metabolic process//cellular process//carboxylic acid metabolic process//metabolic process//dicarboxylic acid metabolic process//oxoacid metabolic process//cellular metabolic process//organic substance metabolic process//oxidation-reduction process//malate metabolic process//small molecule metabolic process	GO:0050662//GO:0051287//GO:0036094//GO:0003824//GO:0048037//GO:0005488//GO:0000166//GO:1901363//GO:1901265//GO:0016491//GO:0043169//GO:0016614//GO:0016615//GO:0016616//GO:0097159//GO:0004471//GO:0004470//GO:0043167//GO:0046872	coenzyme binding//NAD binding//small molecule binding//catalytic activity//cofactor binding//binding//nucleotide binding//heterocyclic compound binding//nucleoside phosphate binding//oxidoreductase activity//cation binding//oxidoreductase activity, acting on CH-OH group of donors//malate dehydrogenase activity//oxidoreductase activity, acting on the CH-OH group of donors, NAD or NADP as acceptor/…	--	--
Cluster-5747.10422	GO:0019752//GO:0071704//GO:0009987//GO:0008152//GO:0043436//GO:0055114//GO:0043648//GO:0006082//GO:0044237//GO:0006108//GO:0044281	carboxylic acid metabolic process//organic substance metabolic process//cellular process//metabolic process//oxoacid metabolic process//oxidation-reduction process//dicarboxylic acid metabolic process//organic acid metabolic process//cellular metabolic process//malate metabolic process//small molecule metabolic process	GO:0051287//GO:0005488//GO:0000166//GO:1901363//GO:1901265//GO:0016491//GO:0043169//GO:0016616//GO:0043167//GO:0046872//GO:0050662//GO:0036094//GO:0003824//GO:0048037//GO:0016614//GO:0016615//GO:0097159//GO:0004471//GO:0004470	NAD binding//binding//nucleotide binding//heterocyclic compound binding//nucleoside phosphate binding//oxidoreductase activity//cation binding//oxidoreductase activity, acting on the CH-OH group of donors, NAD or NADP as acceptor//ion binding//metal ion binding//coenzyme binding//small molecule binding//catalytic activity//cofactor binding//oxidoreductase activity, acting on CH-OH group of donors…	GO:0016021//GO:0016020//GO:0031224//GO:0044425	integral component of membrane//membrane//intrinsic component of membrane//membrane part
Cluster-5747.10421	GO:0006082//GO:0009987//GO:0019752//GO:0008152//GO:0043648//GO:0043436//GO:0044237//GO:0071704//GO:0055114//GO:0006108//GO:0044281	organic acid metabolic process//cellular process//carboxylic acid metabolic process//metabolic process//dicarboxylic acid metabolic process//oxoacid metabolic process//cellular metabolic process//organic substance metabolic process//oxidation-reduction process//malate metabolic process//small molecule metabolic process	GO:0050662//GO:0051287//GO:0036094//GO:0003824//GO:0048037//GO:0005488//GO:0000166//GO:1901363//GO:1901265//GO:0016491//GO:0043169//GO:0016614//GO:0016615//GO:0016616//GO:0097159//GO:0004471//GO:0004470//GO:0043167//GO:0046872	coenzyme binding//NAD binding//small molecule binding//catalytic activity//cofactor binding//binding//nucleotide binding//heterocyclic compound binding//nucleoside phosphate binding//oxidoreductase activity//cation binding//oxidoreductase activity, acting on CH-OH group of donors//malate dehydrogenase activity//oxidoreductase activity, acting on the CH-OH group of donors, NAD or NADP as acceptor/…	--	--
Cluster-5747.10420	GO:0023052//GO:0007165//GO:0035556//GO:0050789//GO:0051716//GO:0043207//GO:0009615//GO:0065007//GO:0009987//GO:0050794//GO:0006950//GO:0098542//GO:0007154//GO:0007264//GO:0051707//GO:0051704//GO:0006952//GO:0009607//GO:0051607//GO:0009605//GO:0050896//GO:0002376//GO:0002252	signaling//signal transduction//intracellular signal transduction//regulation of biological process//cellular response to stimulus//response to external biotic stimulus//response to virus//biological regulation//cellular process//regulation of cellular process//response to stress//defense response to other organism//cell communication//small GTPase mediated signal transduction//response to other …	GO:0035639//GO:1901363//GO:0043167//GO:1901265//GO:0001882//GO:0043168//GO:0019001//GO:0000166//GO:0032561//GO:0001883//GO:0032549//GO:0017076//GO:0005525//GO:0016787//GO:0003924//GO:0017111//GO:0036094//GO:0003824//GO:0016818//GO:0097367//GO:0097159//GO:0016817//GO:0016462//GO:0032555//GO:0032550//GO:0032553//GO:0005488	purine ribonucleoside triphosphate binding//heterocyclic compound binding//ion binding//nucleoside phosphate binding//nucleoside binding//anion binding//guanyl nucleotide binding//nucleotide binding//guanyl ribonucleotide binding//purine nucleoside binding//ribonucleoside binding//purine nucleotide binding//GTP binding//hydrolase activity//GTPase activity//nucleoside-triphosphatase activity//smal…	GO:0044464//GO:0005623//GO:0005622	cell part//cell//intracellular
Cluster-5747.10427	GO:0046434//GO:0006732//GO:0016310//GO:0046939//GO:0009166//GO:0009167//GO:0034641//GO:0009165//GO:0044281//GO:0044283//GO:0009123//GO:1901362//GO:0009127//GO:0009168//GO:1901361//GO:0006139//GO:0009132//GO:0009135//GO:0009199//GO:0006733//GO:0006096//GO:0019359//GO:0009206//GO:0009205//GO:0009201//GO:0072525//GO:0046034//GO:0009987//GO:0046031//GO:0032787//GO:0043436//GO:0005975//GO:0009260//GO:…	organophosphate catabolic process//coenzyme metabolic process//phosphorylation//nucleotide phosphorylation//nucleotide catabolic process//purine ribonucleoside monophosphate metabolic process//cellular nitrogen compound metabolic process//nucleotide biosynthetic process//small molecule metabolic process//small molecule biosynthetic process//nucleoside monophosphate metabolic process//organic cycl…	GO:0031420//GO:0030955//GO:0000287//GO:0016740//GO:0043167//GO:0046872//GO:0016773//GO:0004743//GO:0005488//GO:0043169//GO:0016301//GO:0003824//GO:0016772	alkali metal ion binding//potassium ion binding//magnesium ion binding//transferase activity//ion binding//metal ion binding//phosphotransferase activity, alcohol group as acceptor//pyruvate kinase activity//binding//cation binding//kinase activity//catalytic activity//transferase activity, transferring phosphorus-containing groups	--	--
Cluster-5747.10424	GO:0006082//GO:0009987//GO:0019752//GO:0008152//GO:0043648//GO:0043436//GO:0044237//GO:0071704//GO:0055114//GO:0006108//GO:0044281	organic acid metabolic process//cellular process//carboxylic acid metabolic process//metabolic process//dicarboxylic acid metabolic process//oxoacid metabolic process//cellular metabolic process//organic substance metabolic process//oxidation-reduction process//malate metabolic process//small molecule metabolic process	GO:0050662//GO:0051287//GO:0036094//GO:0003824//GO:0048037//GO:0005488//GO:0000166//GO:1901363//GO:1901265//GO:0016491//GO:0043169//GO:0016614//GO:0016615//GO:0016616//GO:0097159//GO:0004471//GO:0004470//GO:0043167//GO:0046872	coenzyme binding//NAD binding//small molecule binding//catalytic activity//cofactor binding//binding//nucleotide binding//heterocyclic compound binding//nucleoside phosphate binding//oxidoreductase activity//cation binding//oxidoreductase activity, acting on CH-OH group of donors//malate dehydrogenase activity//oxidoreductase activity, acting on the CH-OH group of donors, NAD or NADP as acceptor/…	--	--
Cluster-5747.10428	GO:0009987//GO:0008152//GO:0015979//GO:0044237	cellular process//metabolic process//photosynthesis//cellular metabolic process	--	--	GO:0034357//GO:0005623//GO:0032991//GO:0009579//GO:0009522//GO:0009521//GO:0016020//GO:0044464//GO:0005622//GO:0098796//GO:0044436//GO:0044424//GO:0044425	photosynthetic membrane//cell//protein-containing complex//thylakoid//photosystem I//photosystem//membrane//cell part//intracellular//membrane protein complex//thylakoid part//intracellular part//membrane part
Cluster-4870.0	GO:0044238//GO:0044249//GO:0034641//GO:0006807//GO:0034645//GO:0044267//GO:0044260//GO:0043043//GO:0071704//GO:0010467//GO:1901576//GO:0009987//GO:0009058//GO:0009059//GO:0008152//GO:1901564//GO:0043604//GO:0044271//GO:0043603//GO:1901566//GO:0019538//GO:0044237//GO:0043170//GO:0006518//GO:0006413//GO:0006412	primary metabolic process//cellular biosynthetic process//cellular nitrogen compound metabolic process//nitrogen compound metabolic process//cellular macromolecule biosynthetic process//cellular protein metabolic process//cellular macromolecule metabolic process//peptide biosynthetic process//organic substance metabolic process//gene expression//organic substance biosynthetic process//cellular pr…	GO:0003676//GO:0005488//GO:1901363//GO:0008135//GO:0097159//GO:0003723//GO:0003743	nucleic acid binding//binding//heterocyclic compound binding//translation factor activity, RNA binding//organic cyclic compound binding//RNA binding//translation initiation factor activity	--	--
Cluster-5747.16869	GO:0071804//GO:0071805//GO:0051179//GO:0098662//GO:0098660//GO:0006810//GO:0006813//GO:0006811//GO:0009987//GO:0034220//GO:0030001//GO:0051234//GO:0055085//GO:0098655//GO:0015672//GO:0006812	cellular potassium ion transport//potassium ion transmembrane transport//localization//inorganic cation transmembrane transport//inorganic ion transmembrane transport//transport//potassium ion transport//ion transport//cellular process//ion transmembrane transport//metal ion transport//establishment of localization//transmembrane transport//cation transmembrane transport//monovalent inorganic cat…	GO:0005267//GO:0005261//GO:0015318//GO:0015077//GO:0022803//GO:0046873//GO:0005216//GO:0022843//GO:0005215//GO:0008324//GO:0022890//GO:0005244//GO:0015075//GO:0022832//GO:0022857//GO:0015267//GO:0022836//GO:0005249//GO:0022838//GO:0015079//GO:0022839	potassium channel activity//cation channel activity//inorganic molecular entity transmembrane transporter activity//monovalent inorganic cation transmembrane transporter activity//passive transmembrane transporter activity//metal ion transmembrane transporter activity//ion channel activity//voltage-gated cation channel activity//transporter activity//cation transmembrane transporter activity//ino…	GO:0031224//GO:0016021//GO:0016020//GO:0044425	intrinsic component of membrane//integral component of membrane//membrane//membrane part
Cluster-5747.12375	GO:0006810//GO:0051234//GO:0006812//GO:0006811//GO:0050790//GO:0072593//GO:0030001//GO:0008152//GO:0051179//GO:0043085//GO:0009987//GO:0044237//GO:0065007//GO:0055114//GO:0044093//GO:0065009//GO:0006801	transport//establishment of localization//cation transport//ion transport//regulation of catalytic activity//reactive oxygen species metabolic process//metal ion transport//metabolic process//localization//positive regulation of catalytic activity//cellular process//cellular metabolic process//biological regulation//oxidation-reduction process//positive regulation of molecular function//regulatio…	GO:0005488//GO:0008047//GO:0098772//GO:0043169//GO:0016532//GO:0046914//GO:0005507//GO:0043167//GO:0016531//GO:0016530//GO:0046872//GO:0140104//GO:0030234	binding//enzyme activator activity//molecular function regulator//cation binding//superoxide dismutase copper chaperone activity//transition metal ion binding//copper ion binding//ion binding//copper chaperone activity//metallochaperone activity//metal ion binding//molecular carrier activity//enzyme regulator activity	--	--
Cluster-5747.12374	GO:0008152//GO:0032259	metabolic process//methylation	GO:0008171//GO:0005515//GO:0003824//GO:0016740//GO:0016741//GO:0005488//GO:0008168//GO:0046983	O-methyltransferase activity//protein binding//catalytic activity//transferase activity//transferase activity, transferring one-carbon groups//binding//methyltransferase activity//protein dimerization activity	--	--
Cluster-5747.12370	--	--	GO:0005488//GO:0005515	binding//protein binding	GO:0016020//GO:0044464//GO:0005623	membrane//cell part//cell
Cluster-5747.12373	--	--	GO:0008171//GO:0003824//GO:0016740//GO:0016741//GO:0005488//GO:0005515//GO:0008168//GO:0046983	O-methyltransferase activity//catalytic activity//transferase activity//transferase activity, transferring one-carbon groups//binding//protein binding//methyltransferase activity//protein dimerization activity	--	--
Cluster-5747.12372	GO:0008152//GO:0032259	metabolic process//methylation	GO:0008171//GO:0005515//GO:0003824//GO:0016740//GO:0016741//GO:0005488//GO:0008168//GO:0046983	O-methyltransferase activity//protein binding//catalytic activity//transferase activity//transferase activity, transferring one-carbon groups//binding//methyltransferase activity//protein dimerization activity	--	--
Cluster-5747.12379	GO:0032774//GO:0019222//GO:0031326//GO:0031323//GO:0090304//GO:0044249//GO:0034641//GO:0006807//GO:0034645//GO:1901362//GO:0050789//GO:0097659//GO:0080090//GO:0006139//GO:0044260//GO:2000112//GO:0071704//GO:0010467//GO:0065007//GO:1901360//GO:0060255//GO:0010468//GO:1901576//GO:0019219//GO:0006725//GO:0009987//GO:0009889//GO:1903506//GO:0050794//GO:0009058//GO:0009059//GO:0051171//GO:0008152//GO:…	RNA biosynthetic process//regulation of metabolic process//regulation of cellular biosynthetic process//regulation of cellular metabolic process//nucleic acid metabolic process//cellular biosynthetic process//cellular nitrogen compound metabolic process//nitrogen compound metabolic process//cellular macromolecule biosynthetic process//organic cyclic compound biosynthetic process//regulation of bi…	GO:0140110//GO:0003700	transcription regulator activity//DNA-binding transcription factor activity	--	--
Cluster-5747.12378	GO:0032774//GO:0019222//GO:0031326//GO:0031323//GO:0090304//GO:0044249//GO:0034641//GO:0006807//GO:0034645//GO:1901362//GO:0050789//GO:0097659//GO:0080090//GO:0006139//GO:0044260//GO:2000112//GO:0071704//GO:0010467//GO:0065007//GO:1901360//GO:0060255//GO:0010468//GO:1901576//GO:0019219//GO:0006725//GO:0009987//GO:0009889//GO:1903506//GO:0050794//GO:0009058//GO:0009059//GO:0051171//GO:0008152//GO:…	RNA biosynthetic process//regulation of metabolic process//regulation of cellular biosynthetic process//regulation of cellular metabolic process//nucleic acid metabolic process//cellular biosynthetic process//cellular nitrogen compound metabolic process//nitrogen compound metabolic process//cellular macromolecule biosynthetic process//organic cyclic compound biosynthetic process//regulation of bi…	GO:0140110//GO:0003700	transcription regulator activity//DNA-binding transcription factor activity	--	--
Cluster-5247.0	--	--	GO:0005488//GO:0043169//GO:0008270//GO:0046914//GO:0005515//GO:0046872//GO:0043167	binding//cation binding//zinc ion binding//transition metal ion binding//protein binding//metal ion binding//ion binding	--	--
Cluster-5747.20836	GO:0023052//GO:0007165//GO:0007166//GO:0050789//GO:0051716//GO:0007215//GO:0065007//GO:0006811//GO:0035235//GO:0006810//GO:0050794//GO:0007154//GO:0051234//GO:0051179//GO:0050896//GO:0009987	signaling//signal transduction//cell surface receptor signaling pathway//regulation of biological process//cellular response to stimulus//glutamate receptor signaling pathway//biological regulation//ion transport//ionotropic glutamate receptor signaling pathway//transport//regulation of cellular process//cell communication//establishment of localization//localization//response to stimulus//cellul…	GO:0038023//GO:0060089//GO:0008066//GO:0015318//GO:0015276//GO:0004970//GO:0022824//GO:0022803//GO:0030594//GO:0005215//GO:0005230//GO:0005216//GO:0015075//GO:0022857//GO:0015267//GO:0022836//GO:0022835//GO:0022834//GO:0022838//GO:0022839//GO:0004888	signaling receptor activity//molecular transducer activity//glutamate receptor activity//inorganic molecular entity transmembrane transporter activity//ligand-gated ion channel activity//ionotropic glutamate receptor activity//transmitter-gated ion channel activity//passive transmembrane transporter activity//neurotransmitter receptor activity//transporter activity//extracellular ligand-gated ion…	GO:0031224//GO:0016021//GO:0016020//GO:0044425	intrinsic component of membrane//integral component of membrane//membrane//membrane part
Cluster-5747.20835	--	--	GO:0005488//GO:0005515	binding//protein binding	--	--
Cluster-62.8	--	--	GO:0043168//GO:0030554//GO:0097367//GO:0097159//GO:0043167//GO:0036094//GO:0032553//GO:0032559//GO:0005488//GO:0043531//GO:0032555//GO:0017076//GO:0000166//GO:1901363//GO:1901265	anion binding//adenyl nucleotide binding//carbohydrate derivative binding//organic cyclic compound binding//ion binding//small molecule binding//ribonucleotide binding//adenyl ribonucleotide binding//binding//ADP binding//purine ribonucleotide binding//purine nucleotide binding//nucleotide binding//heterocyclic compound binding//nucleoside phosphate binding	--	--
Cluster-62.1	--	--	GO:0043168//GO:0030554//GO:0097367//GO:0097159//GO:0043167//GO:0036094//GO:0032553//GO:0032559//GO:0005488//GO:0043531//GO:0032555//GO:0017076//GO:0000166//GO:1901363//GO:1901265	anion binding//adenyl nucleotide binding//carbohydrate derivative binding//organic cyclic compound binding//ion binding//small molecule binding//ribonucleotide binding//adenyl ribonucleotide binding//binding//ADP binding//purine ribonucleotide binding//purine nucleotide binding//nucleotide binding//heterocyclic compound binding//nucleoside phosphate binding	--	--
Cluster-62.0	--	--	GO:0043168//GO:0030554//GO:0097367//GO:0097159//GO:0043167//GO:0036094//GO:0032553//GO:0032559//GO:0005488//GO:0043531//GO:0032555//GO:0017076//GO:0000166//GO:1901363//GO:1901265	anion binding//adenyl nucleotide binding//carbohydrate derivative binding//organic cyclic compound binding//ion binding//small molecule binding//ribonucleotide binding//adenyl ribonucleotide binding//binding//ADP binding//purine ribonucleotide binding//purine nucleotide binding//nucleotide binding//heterocyclic compound binding//nucleoside phosphate binding	--	--
Cluster-62.3	--	--	GO:0035639//GO:0008144//GO:0036094//GO:0005488//GO:0043531//GO:0043167//GO:1901363//GO:1901265//GO:0043168//GO:0030554//GO:0097367//GO:0097159//GO:0000166//GO:0032559//GO:0032553//GO:0032555//GO:0017076//GO:0005524	purine ribonucleoside triphosphate binding//drug binding//small molecule binding//binding//ADP binding//ion binding//heterocyclic compound binding//nucleoside phosphate binding//anion binding//adenyl nucleotide binding//carbohydrate derivative binding//organic cyclic compound binding//nucleotide binding//adenyl ribonucleotide binding//ribonucleotide binding//purine ribonucleotide binding//purine …	--	--
Cluster-62.2	--	--	GO:0043168//GO:0030554//GO:0097367//GO:0097159//GO:0043167//GO:0036094//GO:0032553//GO:0032559//GO:0005488//GO:0043531//GO:0032555//GO:0017076//GO:0000166//GO:1901363//GO:1901265	anion binding//adenyl nucleotide binding//carbohydrate derivative binding//organic cyclic compound binding//ion binding//small molecule binding//ribonucleotide binding//adenyl ribonucleotide binding//binding//ADP binding//purine ribonucleotide binding//purine nucleotide binding//nucleotide binding//heterocyclic compound binding//nucleoside phosphate binding	--	--
Cluster-8711.2	--	--	GO:0046983//GO:0005488//GO:0005515	protein dimerization activity//binding//protein binding	--	--
Cluster-62.7	--	--	GO:0035639//GO:0008144//GO:0036094//GO:0005488//GO:0043531//GO:0043167//GO:1901363//GO:1901265//GO:0043168//GO:0030554//GO:0097367//GO:0097159//GO:0000166//GO:0032559//GO:0032553//GO:0032555//GO:0017076//GO:0005524	purine ribonucleoside triphosphate binding//drug binding//small molecule binding//binding//ADP binding//ion binding//heterocyclic compound binding//nucleoside phosphate binding//anion binding//adenyl nucleotide binding//carbohydrate derivative binding//organic cyclic compound binding//nucleotide binding//adenyl ribonucleotide binding//ribonucleotide binding//purine ribonucleotide binding//purine …	--	--
Cluster-62.6	--	--	GO:0043168//GO:0030554//GO:0097367//GO:0097159//GO:0043167//GO:0036094//GO:0032553//GO:0032559//GO:0005488//GO:0043531//GO:0032555//GO:0017076//GO:0000166//GO:1901363//GO:1901265	anion binding//adenyl nucleotide binding//carbohydrate derivative binding//organic cyclic compound binding//ion binding//small molecule binding//ribonucleotide binding//adenyl ribonucleotide binding//binding//ADP binding//purine ribonucleotide binding//purine nucleotide binding//nucleotide binding//heterocyclic compound binding//nucleoside phosphate binding	--	--
Cluster-9711.1	--	--	--	--	GO:0044425//GO:0016021//GO:0016020//GO:0031224	membrane part//integral component of membrane//membrane//intrinsic component of membrane
Cluster-9711.0	--	--	--	--	GO:0044425//GO:0016021//GO:0016020//GO:0031224	membrane part//integral component of membrane//membrane//intrinsic component of membrane
Cluster-5747.13420	GO:0055114//GO:0008152	oxidation-reduction process//metabolic process	GO:0003824//GO:0016491	catalytic activity//oxidoreductase activity	--	--
Cluster-5747.13426	GO:0044238//GO:0006629//GO:0008152//GO:0071704	primary metabolic process//lipid metabolic process//metabolic process//organic substance metabolic process	--	--	--	--
Cluster-5747.13427	--	--	GO:0036094//GO:0005488//GO:0043531//GO:0000166//GO:1901363//GO:1901265//GO:0043168//GO:0030554//GO:0097367//GO:0097159//GO:0043167//GO:0032559//GO:0005515//GO:0032555//GO:0017076//GO:0032553	small molecule binding//binding//ADP binding//nucleotide binding//heterocyclic compound binding//nucleoside phosphate binding//anion binding//adenyl nucleotide binding//carbohydrate derivative binding//organic cyclic compound binding//ion binding//adenyl ribonucleotide binding//protein binding//purine ribonucleotide binding//purine nucleotide binding//ribonucleotide binding	--	--
Cluster-5747.13425	GO:0008152	metabolic process	GO:0003824//GO:0016740//GO:0016746//GO:0016747	catalytic activity//transferase activity//transferase activity, transferring acyl groups//transferase activity, transferring acyl groups other than amino-acyl groups	--	--
Cluster-5747.16281	--	--	GO:0097159//GO:0005488//GO:0003676//GO:1901363	organic cyclic compound binding//binding//nucleic acid binding//heterocyclic compound binding	--	--
Cluster-5747.16280	--	--	GO:0097159//GO:0005488//GO:0003676//GO:1901363	organic cyclic compound binding//binding//nucleic acid binding//heterocyclic compound binding	--	--
Cluster-5747.16282	--	--	GO:0097159//GO:0005488//GO:0003676//GO:1901363	organic cyclic compound binding//binding//nucleic acid binding//heterocyclic compound binding	--	--
Cluster-5747.16285	GO:0023052//GO:0007165//GO:0035556//GO:0051716//GO:0065007//GO:0009987//GO:0050794//GO:0007154//GO:0007264//GO:0050896//GO:0050789	signaling//signal transduction//intracellular signal transduction//cellular response to stimulus//biological regulation//cellular process//regulation of cellular process//cell communication//small GTPase mediated signal transduction//response to stimulus//regulation of biological process	GO:0035639//GO:0043167//GO:1901363//GO:1901265//GO:0001882//GO:0043168//GO:0016462//GO:0000166//GO:0032561//GO:0001883//GO:0032549//GO:0017076//GO:0005525//GO:0016787//GO:0003924//GO:0017111//GO:0036094//GO:0003824//GO:0016818//GO:0097367//GO:0097159//GO:0016817//GO:0019001//GO:0032555//GO:0032550//GO:0032553//GO:0005488	purine ribonucleoside triphosphate binding//ion binding//heterocyclic compound binding//nucleoside phosphate binding//nucleoside binding//anion binding//pyrophosphatase activity//nucleotide binding//guanyl ribonucleotide binding//purine nucleoside binding//ribonucleoside binding//purine nucleotide binding//GTP binding//hydrolase activity//GTPase activity//nucleoside-triphosphatase activity//small…	GO:0044464//GO:0005623//GO:0005622	cell part//cell//intracellular
Cluster-5747.16284	--	--	--	--	GO:0031967//GO:0031975//GO:0043229//GO:0005623//GO:0031966//GO:0043227//GO:0043226//GO:0031224//GO:0043231//GO:0005737//GO:0031090//GO:0016021//GO:0016020//GO:0044464//GO:0044444//GO:0005739//GO:0005622//GO:0044446//GO:0005740//GO:0044429//GO:0044424//GO:0044425//GO:0044422	organelle envelope//envelope//intracellular organelle//cell//mitochondrial membrane//membrane-bounded organelle//organelle//intrinsic component of membrane//intracellular membrane-bounded organelle//cytoplasm//organelle membrane//integral component of membrane//membrane//cell part//cytoplasmic part//mitochondrion//intracellular//intracellular organelle part//mitochondrial envelope//mitochondrial …
Cluster-5747.16287	--	--	GO:0036094//GO:0005488//GO:0003676//GO:0097159//GO:1901363//GO:1901265//GO:0000166	small molecule binding//binding//nucleic acid binding//organic cyclic compound binding//heterocyclic compound binding//nucleoside phosphate binding//nucleotide binding	--	--
Cluster-5747.16286	--	--	GO:0036094//GO:0005488//GO:0003676//GO:0097159//GO:1901363//GO:1901265//GO:0000166	small molecule binding//binding//nucleic acid binding//organic cyclic compound binding//heterocyclic compound binding//nucleoside phosphate binding//nucleotide binding	--	--
Cluster-540.2	GO:0008037//GO:0032501//GO:0000003//GO:0022414//GO:0009987//GO:0009875//GO:0048544//GO:0009856//GO:0007154//GO:0044706//GO:0051704	cell recognition//multicellular organismal process//reproduction//reproductive process//cellular process//pollen-pistil interaction//recognition of pollen//pollination//cell communication//multi-multicellular organism process//multi-organism process	--	--	--	--
Cluster-540.1	GO:0016310//GO:0006807//GO:0044267//GO:0044260//GO:0071704//GO:0006468//GO:0009987//GO:0006464//GO:0043412//GO:0036211//GO:0008152//GO:0044238//GO:1901564//GO:0019538//GO:0044237//GO:0043170//GO:0006796//GO:0006793	phosphorylation//nitrogen compound metabolic process//cellular protein metabolic process//cellular macromolecule metabolic process//organic substance metabolic process//protein phosphorylation//cellular process//cellular protein modification process//macromolecule modification//protein modification process//metabolic process//primary metabolic process//organonitrogen compound metabolic process//p…	GO:0035639//GO:0008144//GO:0005488//GO:0000166//GO:1901363//GO:1901265//GO:0043168//GO:0043167//GO:0016740//GO:0004672//GO:0017076//GO:0005524//GO:0016301//GO:0140096//GO:0036094//GO:0003824//GO:0030554//GO:0016772//GO:0097367//GO:0032559//GO:0032555//GO:0097159//GO:0016773//GO:0032553	purine ribonucleoside triphosphate binding//drug binding//binding//nucleotide binding//heterocyclic compound binding//nucleoside phosphate binding//anion binding//ion binding//transferase activity//protein kinase activity//purine nucleotide binding//ATP binding//kinase activity//catalytic activity, acting on a protein//small molecule binding//catalytic activity//adenyl nucleotide binding//transfe…	--	--
Cluster-540.0	GO:0016310//GO:0006807//GO:0044267//GO:0044260//GO:0071704//GO:0006468//GO:0009987//GO:0006464//GO:0043412//GO:0036211//GO:0008152//GO:0044238//GO:1901564//GO:0019538//GO:0044237//GO:0043170//GO:0006796//GO:0006793	phosphorylation//nitrogen compound metabolic process//cellular protein metabolic process//cellular macromolecule metabolic process//organic substance metabolic process//protein phosphorylation//cellular process//cellular protein modification process//macromolecule modification//protein modification process//metabolic process//primary metabolic process//organonitrogen compound metabolic process//p…	GO:0035639//GO:0008144//GO:0005488//GO:0000166//GO:1901363//GO:1901265//GO:0043168//GO:0043167//GO:0016740//GO:0004672//GO:0017076//GO:0005524//GO:0016301//GO:0140096//GO:0036094//GO:0003824//GO:0030554//GO:0016772//GO:0097367//GO:0032559//GO:0032555//GO:0097159//GO:0016773//GO:0032553	purine ribonucleoside triphosphate binding//drug binding//binding//nucleotide binding//heterocyclic compound binding//nucleoside phosphate binding//anion binding//ion binding//transferase activity//protein kinase activity//purine nucleotide binding//ATP binding//kinase activity//catalytic activity, acting on a protein//small molecule binding//catalytic activity//adenyl nucleotide binding//transfe…	--	--
Cluster-7959.0	GO:0008283	cell proliferation	GO:0008083//GO:0030545//GO:0048018//GO:0005488//GO:0005515//GO:0005102//GO:0098772	growth factor activity//receptor regulator activity//receptor ligand activity//binding//protein binding//signaling receptor binding//molecular function regulator	GO:0016020//GO:0005576	membrane//extracellular region
Cluster-5747.11489	GO:0044237//GO:0034641//GO:0006807//GO:1901362//GO:1901360//GO:1901576//GO:0071704//GO:0033014//GO:0033013//GO:0018130//GO:0009987//GO:0006725//GO:0009058//GO:0008152//GO:0044271//GO:0046483//GO:1901564//GO:1901566//GO:0044249//GO:0019438	cellular metabolic process//cellular nitrogen compound metabolic process//nitrogen compound metabolic process//organic cyclic compound biosynthetic process//organic cyclic compound metabolic process//organic substance biosynthetic process//organic substance metabolic process//tetrapyrrole biosynthetic process//tetrapyrrole metabolic process//heterocycle biosynthetic process//cellular process//cel…	GO:0008144//GO:0008483//GO:0030170//GO:0016869//GO:0016866//GO:1901363//GO:0043168//GO:0043167//GO:0016740//GO:0016769//GO:0050662//GO:0042286//GO:0036094//GO:0003824//GO:0048037//GO:0070279//GO:0016853//GO:0097159//GO:0019842//GO:0005488	drug binding//transaminase activity//pyridoxal phosphate binding//intramolecular transferase activity, transferring amino groups//intramolecular transferase activity//heterocyclic compound binding//anion binding//ion binding//transferase activity//transferase activity, transferring nitrogenous groups//coenzyme binding//glutamate-1-semialdehyde 2,1-aminomutase activity//small molecule binding//cat…	--	--
Cluster-5747.11483	GO:0009593//GO:0051239//GO:0009314//GO:0010099//GO:0048583//GO:0007275//GO:0048580//GO:0009791//GO:0023052//GO:0019932//GO:0042221//GO:0035556//GO:0050789//GO:0051716//GO:0009639//GO:2000030//GO:0065007//GO:0032502//GO:0032501//GO:0019722//GO:0050793//GO:0009987//GO:0050794//GO:0051592//GO:0010038//GO:0007154//GO:0010035//GO:0009640//GO:0009628//GO:0051606//GO:0050896//GO:0048856//GO:0005513//GO:…	detection of chemical stimulus//regulation of multicellular organismal process//response to radiation//regulation of photomorphogenesis//regulation of response to stimulus//multicellular organism development//regulation of post-embryonic development//post-embryonic development//signaling//second-messenger-mediated signaling//response to chemical//intracellular signal transduction//regulation of b…	GO:0005488//GO:0043169//GO:0043167//GO:0005509//GO:0046872//GO:0005515	binding//cation binding//ion binding//calcium ion binding//metal ion binding//protein binding	GO:0005737//GO:0044464//GO:0005623//GO:0005622//GO:0044444//GO:0044424//GO:0005829	cytoplasm//cell part//cell//intracellular//cytoplasmic part//intracellular part//cytosol
Cluster-5747.11486	GO:0009117//GO:0009167//GO:0034641//GO:0009165//GO:0044281//GO:0009161//GO:0009123//GO:1901362//GO:0009124//GO:0006139//GO:0009987//GO:0006725//GO:0055086//GO:0046483//GO:1901564//GO:1901566//GO:0044249//GO:1901137//GO:1901135//GO:0006163//GO:0006164//GO:0019637//GO:0019438//GO:0044237//GO:0009127//GO:0006807//GO:0046040//GO:0072521//GO:0072522//GO:1901576//GO:0009126//GO:0009259//GO:0071704//GO:…	nucleotide metabolic process//purine ribonucleoside monophosphate metabolic process//cellular nitrogen compound metabolic process//nucleotide biosynthetic process//small molecule metabolic process//ribonucleoside monophosphate metabolic process//nucleoside monophosphate metabolic process//organic cyclic compound biosynthetic process//nucleoside monophosphate biosynthetic process//nucleobase-conta…	GO:0035639//GO:0008144//GO:0000166//GO:1901363//GO:0043168//GO:0016874//GO:0043167//GO:0030554//GO:0097367//GO:0016881//GO:0005488//GO:1901265//GO:0017076//GO:0005524//GO:0036094//GO:0016879//GO:0008716//GO:0097159//GO:0003824//GO:0032559//GO:0032555//GO:0032553	purine ribonucleoside triphosphate binding//drug binding//nucleotide binding//heterocyclic compound binding//anion binding//ligase activity//ion binding//adenyl nucleotide binding//carbohydrate derivative binding//acid-amino acid ligase activity//binding//nucleoside phosphate binding//purine nucleotide binding//ATP binding//small molecule binding//ligase activity, forming carbon-nitrogen bonds//D…	--	--
Cluster-5747.11487	GO:0032774//GO:0019222//GO:0031326//GO:0031323//GO:0090304//GO:0044249//GO:0034641//GO:0006807//GO:0044237//GO:0034645//GO:0043170//GO:1901362//GO:0050789//GO:0097659//GO:0080090//GO:0006139//GO:0044260//GO:2000112//GO:0071704//GO:0010467//GO:0065007//GO:1901360//GO:0060255//GO:0010468//GO:1901576//GO:0019219//GO:0006725//GO:0009987//GO:0009889//GO:1903506//GO:0050794//GO:0009058//GO:0009059//GO:…	RNA biosynthetic process//regulation of metabolic process//regulation of cellular biosynthetic process//regulation of cellular metabolic process//nucleic acid metabolic process//cellular biosynthetic process//cellular nitrogen compound metabolic process//nitrogen compound metabolic process//cellular metabolic process//cellular macromolecule biosynthetic process//macromolecule metabolic process//o…	GO:0003677//GO:0003676//GO:0140110//GO:0003700//GO:0097159//GO:1901363//GO:0005488	DNA binding//nucleic acid binding//transcription regulator activity//DNA-binding transcription factor activity//organic cyclic compound binding//heterocyclic compound binding//binding	GO:0043227//GO:0005634//GO:0043226//GO:0043231//GO:0044464//GO:0043229//GO:0005623//GO:0005622//GO:0044424	membrane-bounded organelle//nucleus//organelle//intracellular membrane-bounded organelle//cell part//intracellular organelle//cell//intracellular//intracellular part
Cluster-5747.11484	GO:0032774//GO:0090304//GO:0044249//GO:0034641//GO:0006807//GO:0044237//GO:0034645//GO:0043170//GO:1901362//GO:0097659//GO:1901576//GO:0044260//GO:0010467//GO:0071704//GO:1901360//GO:0018130//GO:0009987//GO:0006725//GO:0009058//GO:0009059//GO:0034654//GO:0044271//GO:0008152//GO:0046483//GO:0016070//GO:0044238//GO:0006139//GO:0006351//GO:0006352//GO:0019438	RNA biosynthetic process//nucleic acid metabolic process//cellular biosynthetic process//cellular nitrogen compound metabolic process//nitrogen compound metabolic process//cellular metabolic process//cellular macromolecule biosynthetic process//macromolecule metabolic process//organic cyclic compound biosynthetic process//nucleic acid-templated transcription//organic substance biosynthetic proces…	GO:0034062//GO:1901363//GO:0000166//GO:0016740//GO:0140098//GO:1901265//GO:0036094//GO:0003824//GO:0003899//GO:0016779//GO:0097747//GO:0016772//GO:0097159//GO:0005488	5'-3' RNA polymerase activity//heterocyclic compound binding//nucleotide binding//transferase activity//catalytic activity, acting on RNA//nucleoside phosphate binding//small molecule binding//catalytic activity//DNA-directed 5'-3' RNA polymerase activity//nucleotidyltransferase activity//RNA polymerase activity//transferase activity, transferring phosphorus-containing groups//organic cyclic comp…	GO:0030880//GO:1902494//GO:0061695//GO:1990234//GO:0032991//GO:0044464//GO:0005623//GO:0005622//GO:0044424	RNA polymerase complex//catalytic complex//transferase complex, transferring phosphorus-containing groups//transferase complex//protein-containing complex//cell part//cell//intracellular//intracellular part
Cluster-6746.0	GO:0009892//GO:0019222//GO:0010629//GO:0050789//GO:0010605//GO:0010608//GO:0040029//GO:0071704//GO:0016458//GO:0065007//GO:1901360//GO:0048519//GO:0060968//GO:0010468//GO:0016125//GO:0006629//GO:0060255//GO:0009987//GO:0050794//GO:0060147//GO:0060964//GO:0031047//GO:0008152//GO:0008202//GO:0010467//GO:0044238//GO:0060966//GO:0035194//GO:0035195//GO:0043170//GO:0016441//GO:1901615	negative regulation of metabolic process//regulation of metabolic process//negative regulation of gene expression//regulation of biological process//negative regulation of macromolecule metabolic process//posttranscriptional regulation of gene expression//regulation of gene expression, epigenetic//organic substance metabolic process//gene silencing//biological regulation//organic cyclic compound …	GO:0000247//GO:0047750//GO:0016863//GO:0016860//GO:0003824//GO:0016853	C-8 sterol isomerase activity//cholestenol delta-isomerase activity//intramolecular oxidoreductase activity, transposing C=C bonds//intramolecular oxidoreductase activity//catalytic activity//isomerase activity	GO:0071944//GO:0031224//GO:0016021//GO:0016020//GO:0005886//GO:0044464//GO:0005623//GO:0044425	cell periphery//intrinsic component of membrane//integral component of membrane//membrane//plasma membrane//cell part//cell//membrane part
Cluster-2908.0	GO:0016310//GO:0009987//GO:0008152//GO:0006796//GO:0006793//GO:0044237	phosphorylation//cellular process//metabolic process//phosphate-containing compound metabolic process//phosphorus metabolic process//cellular metabolic process	GO:0035639//GO:0008144//GO:0005488//GO:0000166//GO:1901363//GO:1901265//GO:0043168//GO:0043167//GO:0016740//GO:0017076//GO:0005524//GO:0016301//GO:0036094//GO:0003824//GO:0030554//GO:0016773//GO:0016772//GO:0097367//GO:0032559//GO:0032555//GO:0097159//GO:0032553	purine ribonucleoside triphosphate binding//drug binding//binding//nucleotide binding//heterocyclic compound binding//nucleoside phosphate binding//anion binding//ion binding//transferase activity//purine nucleotide binding//ATP binding//kinase activity//small molecule binding//catalytic activity//adenyl nucleotide binding//phosphotransferase activity, alcohol group as acceptor//transferase activ…	GO:0044424//GO:0005737//GO:0044464//GO:0005623//GO:0005622	intracellular part//cytoplasm//cell part//cell//intracellular
Cluster-10561.0	GO:0032774//GO:0019222//GO:0044249//GO:0034641//GO:0034645//GO:1901362//GO:1901360//GO:0080090//GO:0006139//GO:0060255//GO:0009987//GO:0006725//GO:1903506//GO:2001141//GO:0046483//GO:0051252//GO:0019438//GO:0031326//GO:0031323//GO:0090304//GO:0006807//GO:0043170//GO:0097659//GO:1901576//GO:0044260//GO:2000112//GO:0050789//GO:0071704//GO:0010467//GO:0006357//GO:0065007//GO:0006366//GO:0010468//GO:…	RNA biosynthetic process//regulation of metabolic process//cellular biosynthetic process//cellular nitrogen compound metabolic process//cellular macromolecule biosynthetic process//organic cyclic compound biosynthetic process//organic cyclic compound metabolic process//regulation of primary metabolic process//nucleobase-containing compound metabolic process//regulation of macromolecule metabolic …	GO:0003712//GO:0140110	transcription coregulator activity//transcription regulator activity	GO:0031974//GO:0016592//GO:0031981//GO:0005634//GO:0044451//GO:0032991//GO:0043231//GO:0043233//GO:0044464//GO:0005623//GO:0005622//GO:0044428//GO:0044424//GO:0044422//GO:0043229//GO:0043227//GO:0043226//GO:0070013//GO:0005654//GO:0044446	membrane-enclosed lumen//mediator complex//nuclear lumen//nucleus//nucleoplasm part//protein-containing complex//intracellular membrane-bounded organelle//organelle lumen//cell part//cell//intracellular//nuclear part//intracellular part//organelle part//intracellular organelle//membrane-bounded organelle//organelle//intracellular organelle lumen//nucleoplasm//intracellular organelle part
Cluster-5747.16139	--	--	GO:0003824//GO:0009055//GO:0016491	catalytic activity//electron transfer activity//oxidoreductase activity	--	--
Cluster-5747.16138	--	--	GO:0003824//GO:0009055//GO:0016491	catalytic activity//electron transfer activity//oxidoreductase activity	GO:0044425//GO:0016021//GO:0016020//GO:0031224	membrane part//integral component of membrane//membrane//intrinsic component of membrane
Cluster-5747.16133	GO:0006811//GO:0035434//GO:0034220//GO:0030001//GO:0006825//GO:0051234//GO:0051179//GO:0000041//GO:0055085//GO:0098662//GO:0006810//GO:0098660//GO:0006812//GO:0098655	ion transport//copper ion transmembrane transport//ion transmembrane transport//metal ion transport//copper ion transport//establishment of localization//localization//transition metal ion transport//transmembrane transport//inorganic cation transmembrane transport//transport//inorganic ion transmembrane transport//cation transport//cation transmembrane transport	GO:0005215//GO:0008324//GO:0022890//GO:0046915//GO:0015318//GO:0015075//GO:0022857//GO:0046873//GO:0005375	transporter activity//cation transmembrane transporter activity//inorganic cation transmembrane transporter activity//transition metal ion transmembrane transporter activity//inorganic molecular entity transmembrane transporter activity//ion transmembrane transporter activity//transmembrane transporter activity//metal ion transmembrane transporter activity//copper ion transmembrane transporter ac…	GO:0016020//GO:0031224//GO:0016021//GO:0044425	membrane//intrinsic component of membrane//integral component of membrane//membrane part
Cluster-5747.16132	GO:0006644//GO:0006650//GO:0044238//GO:0009987//GO:0044237//GO:0008152//GO:0046486//GO:0006629//GO:0006796//GO:0071704//GO:0006793//GO:0019637//GO:0044255	phospholipid metabolic process//glycerophospholipid metabolic process//primary metabolic process//cellular process//cellular metabolic process//metabolic process//glycerolipid metabolic process//lipid metabolic process//phosphate-containing compound metabolic process//organic substance metabolic process//phosphorus metabolic process//organophosphate metabolic process//cellular lipid metabolic pro…	GO:0003824//GO:0008374//GO:0004366//GO:0016740//GO:0016746//GO:0016747	catalytic activity//O-acyltransferase activity//glycerol-3-phosphate O-acyltransferase activity//transferase activity//transferase activity, transferring acyl groups//transferase activity, transferring acyl groups other than amino-acyl groups	GO:0043229//GO:0043227//GO:0043226//GO:0005737//GO:0009536//GO:0043231//GO:0044464//GO:0005623//GO:0005622//GO:0044444//GO:0044424//GO:0009507	intracellular organelle//membrane-bounded organelle//organelle//cytoplasm//plastid//intracellular membrane-bounded organelle//cell part//cell//intracellular//cytoplasmic part//intracellular part//chloroplast
Cluster-5747.16131	GO:0006655//GO:0006650//GO:0044249//GO:0046486//GO:0044237//GO:1901576//GO:0006796//GO:0071704//GO:0019637//GO:0008610//GO:0006644//GO:0006629//GO:0009987//GO:0009058//GO:0045017//GO:0008152//GO:0044255//GO:0090407//GO:0044238//GO:0008654//GO:0006793//GO:0046474//GO:0046471	phosphatidylglycerol biosynthetic process//glycerophospholipid metabolic process//cellular biosynthetic process//glycerolipid metabolic process//cellular metabolic process//organic substance biosynthetic process//phosphate-containing compound metabolic process//organic substance metabolic process//organophosphate metabolic process//lipid biosynthetic process//phospholipid metabolic process//lipid…	GO:0008374//GO:0016740//GO:0016746//GO:0016747//GO:0004366//GO:0003824	O-acyltransferase activity//transferase activity//transferase activity, transferring acyl groups//transferase activity, transferring acyl groups other than amino-acyl groups//glycerol-3-phosphate O-acyltransferase activity//catalytic activity	GO:0043229//GO:0043227//GO:0043226//GO:0005737//GO:0009536//GO:0009532//GO:0009570//GO:0044435//GO:0044434//GO:0009507//GO:0043231//GO:0044464//GO:0005623//GO:0005622//GO:0044446//GO:0044444//GO:0044424//GO:0044422	intracellular organelle//membrane-bounded organelle//organelle//cytoplasm//plastid//plastid stroma//chloroplast stroma//plastid part//chloroplast part//chloroplast//intracellular membrane-bounded organelle//cell part//cell//intracellular//intracellular organelle part//cytoplasmic part//intracellular part//organelle part
Cluster-5747.16130	GO:0006655//GO:0006650//GO:0044249//GO:0046486//GO:0044237//GO:1901576//GO:0006796//GO:0071704//GO:0019637//GO:0008610//GO:0006644//GO:0006629//GO:0009987//GO:0009058//GO:0045017//GO:0008152//GO:0044255//GO:0090407//GO:0044238//GO:0008654//GO:0006793//GO:0046474//GO:0046471	phosphatidylglycerol biosynthetic process//glycerophospholipid metabolic process//cellular biosynthetic process//glycerolipid metabolic process//cellular metabolic process//organic substance biosynthetic process//phosphate-containing compound metabolic process//organic substance metabolic process//organophosphate metabolic process//lipid biosynthetic process//phospholipid metabolic process//lipid…	GO:0008374//GO:0016740//GO:0016746//GO:0016747//GO:0004366//GO:0003824	O-acyltransferase activity//transferase activity//transferase activity, transferring acyl groups//transferase activity, transferring acyl groups other than amino-acyl groups//glycerol-3-phosphate O-acyltransferase activity//catalytic activity	GO:0043229//GO:0043227//GO:0043226//GO:0005737//GO:0009536//GO:0009532//GO:0009570//GO:0044435//GO:0044434//GO:0009507//GO:0043231//GO:0044464//GO:0005623//GO:0005622//GO:0044446//GO:0044444//GO:0044424//GO:0044422	intracellular organelle//membrane-bounded organelle//organelle//cytoplasm//plastid//plastid stroma//chloroplast stroma//plastid part//chloroplast part//chloroplast//intracellular membrane-bounded organelle//cell part//cell//intracellular//intracellular organelle part//cytoplasmic part//intracellular part//organelle part
Cluster-5747.16137	--	--	GO:0003824//GO:0009055//GO:0016491	catalytic activity//electron transfer activity//oxidoreductase activity	--	--
Cluster-5747.16136	--	--	GO:0003824//GO:0009055//GO:0016491	catalytic activity//electron transfer activity//oxidoreductase activity	--	--
Cluster-5747.16134	--	--	GO:0016787//GO:0035639//GO:0017111//GO:0008144//GO:0036094//GO:0003824//GO:0005488//GO:0016887//GO:0000166//GO:1901363//GO:1901265//GO:0043168//GO:0016818//GO:0030554//GO:0097367//GO:0097159//GO:0016817//GO:0043167//GO:0016462//GO:0032559//GO:0032553//GO:0032555//GO:0017076//GO:0005524	hydrolase activity//purine ribonucleoside triphosphate binding//nucleoside-triphosphatase activity//drug binding//small molecule binding//catalytic activity//binding//ATPase activity//nucleotide binding//heterocyclic compound binding//nucleoside phosphate binding//anion binding//hydrolase activity, acting on acid anhydrides, in phosphorus-containing anhydrides//adenyl nucleotide binding//carbohyd…	--	--
Cluster-10237.0	GO:0044238//GO:0044249//GO:0034641//GO:0006807//GO:0044237//GO:0034645//GO:0043170//GO:1901576//GO:0044271//GO:0044260//GO:0043043//GO:0071704//GO:0010467//GO:1901566//GO:0044267//GO:0009987//GO:0009058//GO:0009059//GO:0008152//GO:1901564//GO:0043604//GO:0019538//GO:0043603//GO:0006518//GO:0006412	primary metabolic process//cellular biosynthetic process//cellular nitrogen compound metabolic process//nitrogen compound metabolic process//cellular metabolic process//cellular macromolecule biosynthetic process//macromolecule metabolic process//organic substance biosynthetic process//cellular nitrogen compound biosynthetic process//cellular macromolecule metabolic process//peptide biosynthetic …	GO:0005198//GO:0003735	structural molecule activity//structural constituent of ribosome	GO:0044464//GO:0043226//GO:0005737//GO:0032991//GO:0005840//GO:0043232//GO:1990904//GO:0043229//GO:0005623//GO:0005622//GO:0044444//GO:0043228//GO:0044424	cell part//organelle//cytoplasm//protein-containing complex//ribosome//intracellular non-membrane-bounded organelle//ribonucleoprotein complex//intracellular organelle//cell//intracellular//cytoplasmic part//non-membrane-bounded organelle//intracellular part
Cluster-6532.4	GO:0044238//GO:0044267//GO:0016311//GO:0006470//GO:0009987//GO:0043412//GO:0006807//GO:0008152//GO:0043170//GO:1901564//GO:0044260//GO:0019538//GO:0071704//GO:0006796//GO:0036211//GO:0006793//GO:0006464//GO:0044237	primary metabolic process//cellular protein metabolic process//dephosphorylation//protein dephosphorylation//cellular process//macromolecule modification//nitrogen compound metabolic process//metabolic process//macromolecule metabolic process//organonitrogen compound metabolic process//cellular macromolecule metabolic process//protein metabolic process//organic substance metabolic process//phosph…	GO:0016787//GO:0016791//GO:0140096//GO:0016788//GO:0042578//GO:0003824//GO:0005488//GO:0043169//GO:0004722//GO:0004721//GO:0043167//GO:0046872	hydrolase activity//phosphatase activity//catalytic activity, acting on a protein//hydrolase activity, acting on ester bonds//phosphoric ester hydrolase activity//catalytic activity//binding//cation binding//protein serine/threonine phosphatase activity//phosphoprotein phosphatase activity//ion binding//metal ion binding	--	--
Cluster-5934.0	GO:0090304//GO:0034641//GO:0006807//GO:0008033//GO:0034660//GO:0006139//GO:0071704//GO:0010467//GO:1901360//GO:0034470//GO:0009987//GO:0006725//GO:0008152//GO:0046483//GO:0016070//GO:0044238//GO:0044237//GO:0043170//GO:0006399//GO:0006396	nucleic acid metabolic process//cellular nitrogen compound metabolic process//nitrogen compound metabolic process//tRNA processing//ncRNA metabolic process//nucleobase-containing compound metabolic process//organic substance metabolic process//gene expression//organic cyclic compound metabolic process//ncRNA processing//cellular process//cellular aromatic compound metabolic process//metabolic pro…	GO:0035639//GO:0008144//GO:0005488//GO:0043167//GO:1901363//GO:1901265//GO:0043168//GO:0016740//GO:0000166//GO:0017076//GO:0005524//GO:0036094//GO:0003824//GO:0030554//GO:0097367//GO:0097159//GO:0032559//GO:0032555//GO:0032553	purine ribonucleoside triphosphate binding//drug binding//binding//ion binding//heterocyclic compound binding//nucleoside phosphate binding//anion binding//transferase activity//nucleotide binding//purine nucleotide binding//ATP binding//small molecule binding//catalytic activity//adenyl nucleotide binding//carbohydrate derivative binding//organic cyclic compound binding//adenyl ribonucleotide bi…	--	--
Cluster-6299.0	GO:0006810//GO:0051179//GO:0051234//GO:0055085	transport//localization//establishment of localization//transmembrane transport	GO:0005215//GO:0022857	transporter activity//transmembrane transporter activity	GO:0016020//GO:0016021//GO:0044425//GO:0031224	membrane//integral component of membrane//membrane part//intrinsic component of membrane
Cluster-5747.10999	GO:0044238//GO:0034645//GO:0044249//GO:0006807//GO:0044267//GO:0044260//GO:0043043//GO:0071704//GO:0010467//GO:0043170//GO:0009987//GO:0009058//GO:0009059//GO:0008152//GO:1901564//GO:0006518//GO:0043604//GO:0044271//GO:0043603//GO:1901566//GO:0019538//GO:0034641//GO:0044237//GO:1901576//GO:0006412	primary metabolic process//cellular macromolecule biosynthetic process//cellular biosynthetic process//nitrogen compound metabolic process//cellular protein metabolic process//cellular macromolecule metabolic process//peptide biosynthetic process//organic substance metabolic process//gene expression//macromolecule metabolic process//cellular process//biosynthetic process//macromolecule biosynthet…	GO:0005488//GO:0003676//GO:0005198//GO:1901363//GO:0043167//GO:0003735//GO:0046872//GO:0043169//GO:0097159//GO:0003723//GO:0019843	binding//nucleic acid binding//structural molecule activity//heterocyclic compound binding//ion binding//structural constituent of ribosome//metal ion binding//cation binding//organic cyclic compound binding//RNA binding//rRNA binding	GO:0015934//GO:0022625//GO:1990904//GO:0043232//GO:0043226//GO:0043229//GO:0022626//GO:0005737//GO:0044445//GO:0032991//GO:0044391//GO:0005840//GO:0005829//GO:0044464//GO:0005623//GO:0005622//GO:0044446//GO:0044444//GO:0043228//GO:0044424//GO:0044422	large ribosomal subunit//cytosolic large ribosomal subunit//ribonucleoprotein complex//intracellular non-membrane-bounded organelle//organelle//intracellular organelle//cytosolic ribosome//cytoplasm//cytosolic part//protein-containing complex//ribosomal subunit//ribosome//cytosol//cell part//cell//intracellular//intracellular organelle part//cytoplasmic part//non-membrane-bounded organelle//intra…
Cluster-5747.10993	GO:0006807//GO:1901575//GO:0071704//GO:0006508//GO:0043170//GO:0030163//GO:0008152//GO:0009056//GO:0009057//GO:0044238//GO:1901564//GO:1901565//GO:0019538	nitrogen compound metabolic process//organic substance catabolic process//organic substance metabolic process//proteolysis//macromolecule metabolic process//protein catabolic process//metabolic process//catabolic process//macromolecule catabolic process//primary metabolic process//organonitrogen compound metabolic process//organonitrogen compound catabolic process//protein metabolic process	GO:0016787//GO:0035639//GO:0008144//GO:0005488//GO:0016887//GO:0008233//GO:0043167//GO:1901363//GO:1901265//GO:0043168//GO:0042623//GO:0008568//GO:0000166//GO:0005524//GO:0140096//GO:0017111//GO:0036094//GO:0003824//GO:0017076//GO:0016818//GO:0030554//GO:0097367//GO:0097159//GO:0016817//GO:0032559//GO:0032555//GO:0016462//GO:0032553	hydrolase activity//purine ribonucleoside triphosphate binding//drug binding//binding//ATPase activity//peptidase activity//ion binding//heterocyclic compound binding//nucleoside phosphate binding//anion binding//ATPase activity, coupled//microtubule-severing ATPase activity//nucleotide binding//ATP binding//catalytic activity, acting on a protein//nucleoside-triphosphatase activity//small molecu…	GO:0044424//GO:0032991//GO:0005737//GO:1902494//GO:1905368//GO:1905369//GO:0000502//GO:0044464//GO:0005623//GO:0005622	intracellular part//protein-containing complex//cytoplasm//catalytic complex//peptidase complex//endopeptidase complex//proteasome complex//cell part//cell//intracellular
Cluster-5747.10992	GO:0006807//GO:1901575//GO:1901564//GO:0071704//GO:0043170//GO:0030163//GO:0008152//GO:0009056//GO:0009057//GO:0044238//GO:1901565//GO:0019538	nitrogen compound metabolic process//organic substance catabolic process//organonitrogen compound metabolic process//organic substance metabolic process//macromolecule metabolic process//protein catabolic process//metabolic process//catabolic process//macromolecule catabolic process//primary metabolic process//organonitrogen compound catabolic process//protein metabolic process	GO:0035639//GO:0008144//GO:0005488//GO:0000166//GO:1901363//GO:1901265//GO:0043167//GO:0032555//GO:0017076//GO:0005524//GO:0016787//GO:0036094//GO:0003824//GO:0030554//GO:0097159//GO:0097367//GO:0032559//GO:0043168//GO:0032553	purine ribonucleoside triphosphate binding//drug binding//binding//nucleotide binding//heterocyclic compound binding//nucleoside phosphate binding//ion binding//purine ribonucleotide binding//purine nucleotide binding//ATP binding//hydrolase activity//small molecule binding//catalytic activity//adenyl nucleotide binding//organic cyclic compound binding//carbohydrate derivative binding//adenyl rib…	GO:0005737//GO:1902494//GO:1905368//GO:1905369//GO:0000502//GO:0032991//GO:0044464//GO:0005623//GO:0005622//GO:0044424	cytoplasm//catalytic complex//peptidase complex//endopeptidase complex//proteasome complex//protein-containing complex//cell part//cell//intracellular//intracellular part
Cluster-5747.10991	GO:0006807//GO:1901575//GO:0071704//GO:0006508//GO:0043170//GO:0030163//GO:0008152//GO:0009056//GO:0009057//GO:0044238//GO:1901564//GO:1901565//GO:0019538	nitrogen compound metabolic process//organic substance catabolic process//organic substance metabolic process//proteolysis//macromolecule metabolic process//protein catabolic process//metabolic process//catabolic process//macromolecule catabolic process//primary metabolic process//organonitrogen compound metabolic process//organonitrogen compound catabolic process//protein metabolic process	GO:0016787//GO:0035639//GO:0008144//GO:0005488//GO:0016887//GO:0008233//GO:0043167//GO:1901363//GO:1901265//GO:0043168//GO:0042623//GO:0008568//GO:0000166//GO:0005524//GO:0140096//GO:0017111//GO:0036094//GO:0003824//GO:0017076//GO:0016818//GO:0030554//GO:0097367//GO:0097159//GO:0016817//GO:0032559//GO:0032555//GO:0016462//GO:0032553	hydrolase activity//purine ribonucleoside triphosphate binding//drug binding//binding//ATPase activity//peptidase activity//ion binding//heterocyclic compound binding//nucleoside phosphate binding//anion binding//ATPase activity, coupled//microtubule-severing ATPase activity//nucleotide binding//ATP binding//catalytic activity, acting on a protein//nucleoside-triphosphatase activity//small molecu…	GO:0044424//GO:0032991//GO:0005737//GO:1902494//GO:1905368//GO:1905369//GO:0000502//GO:0044464//GO:0005623//GO:0005622	intracellular part//protein-containing complex//cytoplasm//catalytic complex//peptidase complex//endopeptidase complex//proteasome complex//cell part//cell//intracellular
Cluster-5747.10990	GO:0006807//GO:1901575//GO:0071704//GO:0006508//GO:0043170//GO:0030163//GO:0008152//GO:0009056//GO:0009057//GO:0044238//GO:1901564//GO:1901565//GO:0019538	nitrogen compound metabolic process//organic substance catabolic process//organic substance metabolic process//proteolysis//macromolecule metabolic process//protein catabolic process//metabolic process//catabolic process//macromolecule catabolic process//primary metabolic process//organonitrogen compound metabolic process//organonitrogen compound catabolic process//protein metabolic process	GO:0016787//GO:0035639//GO:0008144//GO:0005488//GO:0016887//GO:0008233//GO:0043167//GO:1901363//GO:1901265//GO:0043168//GO:0042623//GO:0008568//GO:0000166//GO:0005524//GO:0140096//GO:0017111//GO:0036094//GO:0003824//GO:0017076//GO:0016818//GO:0030554//GO:0097367//GO:0097159//GO:0016817//GO:0032559//GO:0032555//GO:0016462//GO:0032553	hydrolase activity//purine ribonucleoside triphosphate binding//drug binding//binding//ATPase activity//peptidase activity//ion binding//heterocyclic compound binding//nucleoside phosphate binding//anion binding//ATPase activity, coupled//microtubule-severing ATPase activity//nucleotide binding//ATP binding//catalytic activity, acting on a protein//nucleoside-triphosphatase activity//small molecu…	GO:0044424//GO:0032991//GO:0005737//GO:1902494//GO:1905368//GO:1905369//GO:0000502//GO:0044464//GO:0005623//GO:0005622	intracellular part//protein-containing complex//cytoplasm//catalytic complex//peptidase complex//endopeptidase complex//proteasome complex//cell part//cell//intracellular
Cluster-5747.10995	GO:0015936//GO:0006732//GO:0034641//GO:0044281//GO:0009259//GO:1901360//GO:0006139//GO:0071704//GO:0033875//GO:0055086//GO:0006720//GO:0009987//GO:0006725//GO:0044255//GO:0034032//GO:0046483//GO:1901564//GO:0044249//GO:1901135//GO:0006163//GO:0044237//GO:0006807//GO:0072521//GO:0051186//GO:0055114//GO:0006796//GO:0019637//GO:0006629//GO:1901576//GO:0009150//GO:0009058//GO:0009117//GO:0008152//GO:…	coenzyme A metabolic process//coenzyme metabolic process//cellular nitrogen compound metabolic process//small molecule metabolic process//ribonucleotide metabolic process//organic cyclic compound metabolic process//nucleobase-containing compound metabolic process//organic substance metabolic process//ribonucleoside bisphosphate metabolic process//nucleobase-containing small molecule metabolic pro…	GO:0016491//GO:0000166//GO:0048037//GO:0016614//GO:0016616//GO:0005488//GO:1901265//GO:0004420//GO:0050662//GO:0050661//GO:1901363//GO:0036094//GO:0003824//GO:0097159	oxidoreductase activity//nucleotide binding//cofactor binding//oxidoreductase activity, acting on CH-OH group of donors//oxidoreductase activity, acting on the CH-OH group of donors, NAD or NADP as acceptor//binding//nucleoside phosphate binding//hydroxymethylglutaryl-CoA reductase (NADPH) activity//coenzyme binding//NADP binding//heterocyclic compound binding//small molecule binding//catalytic a…	GO:0005783//GO:0044444//GO:0005789//GO:0042175//GO:0005737//GO:0031984//GO:0016021//GO:0016020//GO:0098827//GO:0043231//GO:0044464//GO:0005623//GO:0005622//GO:0044424//GO:0044425//GO:0044422//GO:0043229//GO:0043227//GO:0043226//GO:0044432//GO:0031224//GO:0012505//GO:0044446	endoplasmic reticulum//cytoplasmic part//endoplasmic reticulum membrane//nuclear outer membrane-endoplasmic reticulum membrane network//cytoplasm//organelle subcompartment//integral component of membrane//membrane//endoplasmic reticulum subcompartment//intracellular membrane-bounded organelle//cell part//cell//intracellular//intracellular part//membrane part//organelle part//intracellular organel…
Cluster-5747.10994	GO:0006807//GO:1901575//GO:0071704//GO:0006508//GO:0043170//GO:0030163//GO:0008152//GO:0009056//GO:0009057//GO:0044238//GO:1901564//GO:1901565//GO:0019538	nitrogen compound metabolic process//organic substance catabolic process//organic substance metabolic process//proteolysis//macromolecule metabolic process//protein catabolic process//metabolic process//catabolic process//macromolecule catabolic process//primary metabolic process//organonitrogen compound metabolic process//organonitrogen compound catabolic process//protein metabolic process	GO:0016787//GO:0035639//GO:0008144//GO:0005488//GO:0016887//GO:0008233//GO:0043167//GO:1901363//GO:1901265//GO:0043168//GO:0042623//GO:0008568//GO:0000166//GO:0005524//GO:0140096//GO:0017111//GO:0036094//GO:0003824//GO:0017076//GO:0016818//GO:0030554//GO:0097367//GO:0097159//GO:0016817//GO:0032559//GO:0032555//GO:0016462//GO:0032553	hydrolase activity//purine ribonucleoside triphosphate binding//drug binding//binding//ATPase activity//peptidase activity//ion binding//heterocyclic compound binding//nucleoside phosphate binding//anion binding//ATPase activity, coupled//microtubule-severing ATPase activity//nucleotide binding//ATP binding//catalytic activity, acting on a protein//nucleoside-triphosphatase activity//small molecu…	GO:0044424//GO:0032991//GO:0005737//GO:1902494//GO:1905368//GO:1905369//GO:0000502//GO:0044464//GO:0005623//GO:0005622	intracellular part//protein-containing complex//cytoplasm//catalytic complex//peptidase complex//endopeptidase complex//proteasome complex//cell part//cell//intracellular
Cluster-7541.0	GO:0006812//GO:0006811//GO:0006810//GO:0034220//GO:0051234//GO:0051179//GO:0055085//GO:0098655	cation transport//ion transport//transport//ion transmembrane transport//establishment of localization//localization//transmembrane transport//cation transmembrane transport	GO:0008324//GO:0015075//GO:0022857//GO:0005215	cation transmembrane transporter activity//ion transmembrane transporter activity//transmembrane transporter activity//transporter activity	GO:0031224//GO:0016021//GO:0016020//GO:0044425	intrinsic component of membrane//integral component of membrane//membrane//membrane part
Cluster-7573.0	--	--	GO:0003824//GO:0016787	catalytic activity//hydrolase activity	--	--
Cluster-5747.6791	--	--	GO:0043169//GO:0046914//GO:0097159//GO:0043167//GO:0005488//GO:0003676//GO:0046872//GO:1901363//GO:0008270	cation binding//transition metal ion binding//organic cyclic compound binding//ion binding//binding//nucleic acid binding//metal ion binding//heterocyclic compound binding//zinc ion binding	--	--
Cluster-5747.6790	--	--	GO:0043169//GO:0046914//GO:0097159//GO:0043167//GO:0005488//GO:0003676//GO:0046872//GO:1901363//GO:0008270	cation binding//transition metal ion binding//organic cyclic compound binding//ion binding//binding//nucleic acid binding//metal ion binding//heterocyclic compound binding//zinc ion binding	--	--
Cluster-5747.17426	--	--	GO:0043169//GO:0046872//GO:0005488//GO:0043167	cation binding//metal ion binding//binding//ion binding	--	--
Cluster-7113.1	--	--	GO:0097159//GO:0005488//GO:0003676//GO:1901363	organic cyclic compound binding//binding//nucleic acid binding//heterocyclic compound binding	--	--
Cluster-5747.17420	GO:0006811//GO:0006810//GO:0006817//GO:0006820//GO:0051234//GO:0055085//GO:0051179//GO:0015698	ion transport//transport//phosphate ion transport//anion transport//establishment of localization//transmembrane transport//localization//inorganic anion transport	GO:0015291//GO:0005315//GO:0015318//GO:0022857//GO:0005215//GO:0022804	secondary active transmembrane transporter activity//inorganic phosphate transmembrane transporter activity//inorganic molecular entity transmembrane transporter activity//transmembrane transporter activity//transporter activity//active transmembrane transporter activity	GO:0044425//GO:0031224//GO:0016021//GO:0016020	membrane part//intrinsic component of membrane//integral component of membrane//membrane
Cluster-5747.17421	--	--	GO:0043169//GO:0046872//GO:0046914//GO:0005488//GO:0005515//GO:0043167//GO:0008270	cation binding//metal ion binding//transition metal ion binding//binding//protein binding//ion binding//zinc ion binding	GO:0044464//GO:0005623//GO:0005622	cell part//cell//intracellular
Cluster-5747.6792	--	--	--	--	GO:0031974//GO:0044424//GO:0043229//GO:0005623//GO:0043227//GO:0043226//GO:0005737//GO:0043231//GO:0043233//GO:0044464//GO:0005739//GO:0005622//GO:0044446//GO:0070013//GO:0044444//GO:0044429//GO:0005759//GO:0044422	membrane-enclosed lumen//intracellular part//intracellular organelle//cell//membrane-bounded organelle//organelle//cytoplasm//intracellular membrane-bounded organelle//organelle lumen//cell part//mitochondrion//intracellular//intracellular organelle part//intracellular organelle lumen//cytoplasmic part//mitochondrial part//mitochondrial matrix//organelle part
Cluster-10489.0	GO:0008152//GO:0032259	metabolic process//methylation	GO:0003824//GO:0016740//GO:0016741//GO:0008168	catalytic activity//transferase activity//transferase activity, transferring one-carbon groups//methyltransferase activity	--	--
Cluster-10489.1	GO:0008152//GO:0032259	metabolic process//methylation	GO:0003824//GO:0016740//GO:0016741//GO:0008168	catalytic activity//transferase activity//transferase activity, transferring one-carbon groups//methyltransferase activity	--	--
Cluster-5747.19347	--	--	GO:0016787//GO:0016818//GO:0003824//GO:0004386//GO:0016462//GO:0017111//GO:0016817	hydrolase activity//hydrolase activity, acting on acid anhydrides, in phosphorus-containing anhydrides//catalytic activity//helicase activity//pyrophosphatase activity//nucleoside-triphosphatase activity//hydrolase activity, acting on acid anhydrides	--	--
Cluster-10495.1	--	--	GO:0016787//GO:0016791//GO:0043169//GO:0140096//GO:0016788//GO:0043167//GO:0042578//GO:0003824//GO:0004721//GO:0005488	hydrolase activity//phosphatase activity//cation binding//catalytic activity, acting on a protein//hydrolase activity, acting on ester bonds//ion binding//phosphoric ester hydrolase activity//catalytic activity//phosphoprotein phosphatase activity//binding	--	--
Cluster-10495.0	--	--	GO:0016787//GO:0016791//GO:0043169//GO:0140096//GO:0016788//GO:0043167//GO:0042578//GO:0003824//GO:0004721//GO:0005488	hydrolase activity//phosphatase activity//cation binding//catalytic activity, acting on a protein//hydrolase activity, acting on ester bonds//ion binding//phosphoric ester hydrolase activity//catalytic activity//phosphoprotein phosphatase activity//binding	--	--
Cluster-11719.0	GO:0044249//GO:0006807//GO:0044237//GO:0034645//GO:0009100//GO:0009101//GO:0044267//GO:0044260//GO:0071704//GO:0006486//GO:1901576//GO:0009987//GO:0070085//GO:0006464//GO:0043412//GO:0036211//GO:0008152//GO:0009059//GO:0044238//GO:1901564//GO:1901566//GO:0019538//GO:1901135//GO:0009058//GO:0043170//GO:1901137//GO:0043413	cellular biosynthetic process//nitrogen compound metabolic process//cellular metabolic process//cellular macromolecule biosynthetic process//glycoprotein metabolic process//glycoprotein biosynthetic process//cellular protein metabolic process//cellular macromolecule metabolic process//organic substance metabolic process//protein glycosylation//organic substance biosynthetic process//cellular proc…	GO:0008378//GO:0016740//GO:0016757//GO:0003824//GO:0016758	galactosyltransferase activity//transferase activity//transferase activity, transferring glycosyl groups//catalytic activity//transferase activity, transferring hexosyl groups	GO:0043229//GO:0005622//GO:0031224//GO:0005737//GO:0031984//GO:0031090//GO:0043227//GO:0016021//GO:0016020//GO:0043226//GO:0044431//GO:0005794//GO:0098588//GO:0012505//GO:0043231//GO:0044464//GO:0005623//GO:0044446//GO:0044444//GO:0098791//GO:0044424//GO:0044425//GO:0044422//GO:0000139	intracellular organelle//intracellular//intrinsic component of membrane//cytoplasm//organelle subcompartment//organelle membrane//membrane-bounded organelle//integral component of membrane//membrane//organelle//Golgi apparatus part//Golgi apparatus//bounding membrane of organelle//endomembrane system//intracellular membrane-bounded organelle//cell part//cell//intracellular organelle part//cytopla…
Cluster-9177.0	GO:0044238//GO:0044249//GO:0034645//GO:1901576//GO:0044260//GO:0043043//GO:0071704//GO:0010467//GO:0044267//GO:0009987//GO:0009058//GO:0009059//GO:0008152//GO:1901564//GO:0043604//GO:0044271//GO:1901566//GO:0019538//GO:0034641//GO:0044237//GO:0043170//GO:0006807//GO:0043603//GO:0006518//GO:0006412	primary metabolic process//cellular biosynthetic process//cellular macromolecule biosynthetic process//organic substance biosynthetic process//cellular macromolecule metabolic process//peptide biosynthetic process//organic substance metabolic process//gene expression//cellular protein metabolic process//cellular process//biosynthetic process//macromolecule biosynthetic process//metabolic process/…	GO:0005198//GO:0003735	structural molecule activity//structural constituent of ribosome	GO:1990904//GO:0043232//GO:0043229//GO:0043228//GO:0005623//GO:0005622//GO:0043226//GO:0005737//GO:0032991//GO:0005840//GO:0044464//GO:0044444//GO:0044424	ribonucleoprotein complex//intracellular non-membrane-bounded organelle//intracellular organelle//non-membrane-bounded organelle//cell//intracellular//organelle//cytoplasm//protein-containing complex//ribosome//cell part//cytoplasmic part//intracellular part
Cluster-5747.4187	--	--	GO:0097159//GO:0003723//GO:1901363//GO:0003676//GO:0005488	organic cyclic compound binding//RNA binding//heterocyclic compound binding//nucleic acid binding//binding	--	--
Cluster-5747.4184	--	--	GO:0036094//GO:0005488//GO:0003676//GO:0097159//GO:1901363//GO:1901265//GO:0000166	small molecule binding//binding//nucleic acid binding//organic cyclic compound binding//heterocyclic compound binding//nucleoside phosphate binding//nucleotide binding	--	--
Cluster-5747.14196	GO:1901566//GO:0019752//GO:0044249//GO:0034641//GO:0006807//GO:0044283//GO:0000105//GO:1901362//GO:0006547//GO:0006520//GO:0055114//GO:0071704//GO:1901360//GO:0046483//GO:1901605//GO:1901607//GO:0018130//GO:1901576//GO:0009987//GO:0006725//GO:0044281//GO:0009058//GO:0008152//GO:0043436//GO:1901564//GO:0044238//GO:0009072//GO:0009073//GO:0008652//GO:0006082//GO:0046394//GO:0016053//GO:0044237//GO:…	organonitrogen compound biosynthetic process//carboxylic acid metabolic process//cellular biosynthetic process//cellular nitrogen compound metabolic process//nitrogen compound metabolic process//small molecule biosynthetic process//histidine biosynthetic process//organic cyclic compound biosynthetic process//histidine metabolic process//cellular amino acid metabolic process//oxidation-reduction p…	GO:0004399//GO:0051287//GO:0043169//GO:0005488//GO:0000166//GO:1901363//GO:1901265//GO:0016491//GO:0050662//GO:0046914//GO:0043167//GO:0036094//GO:0003824//GO:0048037//GO:0046872//GO:0016614//GO:0016616//GO:0097159//GO:0008270	histidinol dehydrogenase activity//NAD binding//cation binding//binding//nucleotide binding//heterocyclic compound binding//nucleoside phosphate binding//oxidoreductase activity//coenzyme binding//transition metal ion binding//ion binding//small molecule binding//catalytic activity//cofactor binding//metal ion binding//oxidoreductase activity, acting on CH-OH group of donors//oxidoreductase activ…	--	--
Cluster-5747.14195	GO:0044249//GO:0034641//GO:0044283//GO:1901362//GO:1901360//GO:0006547//GO:0009072//GO:0009073//GO:1901605//GO:1901607//GO:0008652//GO:0009987//GO:0006725//GO:0043436//GO:0055114//GO:0046483//GO:1901564//GO:0006082//GO:1901566//GO:0016053//GO:0052803//GO:0019438//GO:0044281//GO:0019752//GO:0006807//GO:0000105//GO:0006520//GO:0071704//GO:0018130//GO:1901576//GO:0009058//GO:0008152//GO:0044238//GO:…	cellular biosynthetic process//cellular nitrogen compound metabolic process//small molecule biosynthetic process//organic cyclic compound biosynthetic process//organic cyclic compound metabolic process//histidine metabolic process//aromatic amino acid family metabolic process//aromatic amino acid family biosynthetic process//alpha-amino acid metabolic process//alpha-amino acid biosynthetic proces…	GO:0004399//GO:0051287//GO:0008270//GO:0000166//GO:1901363//GO:0016491//GO:0043169//GO:0016616//GO:0043167//GO:0048037//GO:0016614//GO:0046872//GO:0005488//GO:1901265//GO:0050662//GO:0046914//GO:0036094//GO:0003824//GO:0097159	histidinol dehydrogenase activity//NAD binding//zinc ion binding//nucleotide binding//heterocyclic compound binding//oxidoreductase activity//cation binding//oxidoreductase activity, acting on the CH-OH group of donors, NAD or NADP as acceptor//ion binding//cofactor binding//oxidoreductase activity, acting on CH-OH group of donors//metal ion binding//binding//nucleoside phosphate binding//coenzym…	GO:0005737//GO:0044464//GO:0005623//GO:0043231//GO:0044424//GO:0043229//GO:0005622//GO:0043227//GO:0043226//GO:0009536//GO:0009507//GO:0044444	cytoplasm//cell part//cell//intracellular membrane-bounded organelle//intracellular part//intracellular organelle//intracellular//membrane-bounded organelle//organelle//plastid//chloroplast//cytoplasmic part
Cluster-5747.14194	GO:1901566//GO:0019752//GO:0044249//GO:0034641//GO:0006807//GO:0044283//GO:0000105//GO:1901362//GO:0006547//GO:0006520//GO:0055114//GO:0071704//GO:1901360//GO:0046483//GO:1901605//GO:1901607//GO:0018130//GO:1901576//GO:0009987//GO:0006725//GO:0044281//GO:0009058//GO:0008152//GO:0043436//GO:1901564//GO:0044238//GO:0009072//GO:0009073//GO:0008652//GO:0006082//GO:0046394//GO:0016053//GO:0044237//GO:…	organonitrogen compound biosynthetic process//carboxylic acid metabolic process//cellular biosynthetic process//cellular nitrogen compound metabolic process//nitrogen compound metabolic process//small molecule biosynthetic process//histidine biosynthetic process//organic cyclic compound biosynthetic process//histidine metabolic process//cellular amino acid metabolic process//oxidation-reduction p…	GO:0004399//GO:0051287//GO:0043169//GO:0005488//GO:0000166//GO:1901363//GO:1901265//GO:0016491//GO:0050662//GO:0046914//GO:0043167//GO:0036094//GO:0003824//GO:0048037//GO:0046872//GO:0016614//GO:0016616//GO:0097159//GO:0008270	histidinol dehydrogenase activity//NAD binding//cation binding//binding//nucleotide binding//heterocyclic compound binding//nucleoside phosphate binding//oxidoreductase activity//coenzyme binding//transition metal ion binding//ion binding//small molecule binding//catalytic activity//cofactor binding//metal ion binding//oxidoreductase activity, acting on CH-OH group of donors//oxidoreductase activ…	--	--
Cluster-5747.3486	--	--	GO:0036094//GO:0005488//GO:0003676//GO:0097159//GO:1901363//GO:1901265//GO:0000166	small molecule binding//binding//nucleic acid binding//organic cyclic compound binding//heterocyclic compound binding//nucleoside phosphate binding//nucleotide binding	--	--
Cluster-5747.14192	GO:0006810//GO:0051234//GO:0055085//GO:0051179	transport//establishment of localization//transmembrane transport//localization	--	--	GO:0031968//GO:0005622//GO:0098588//GO:0005740//GO:0031967//GO:0031975//GO:0043229//GO:0005623//GO:0031966//GO:0043227//GO:0043226//GO:0043231//GO:0005737//GO:0031090//GO:0098805//GO:0016020//GO:0044464//GO:0019867//GO:0005739//GO:0044446//GO:0044444//GO:0005741//GO:0044429//GO:0044424//GO:0044422	organelle outer membrane//intracellular//bounding membrane of organelle//mitochondrial envelope//organelle envelope//envelope//intracellular organelle//cell//mitochondrial membrane//membrane-bounded organelle//organelle//intracellular membrane-bounded organelle//cytoplasm//organelle membrane//whole membrane//membrane//cell part//outer membrane//mitochondrion//intracellular organelle part//cytopla…
Cluster-5747.3485	--	--	GO:0097159//GO:0005488//GO:0003676//GO:1901363	organic cyclic compound binding//binding//nucleic acid binding//heterocyclic compound binding	--	--
Cluster-5747.14199	GO:1901566//GO:0019752//GO:0044249//GO:0034641//GO:0006807//GO:0044283//GO:0000105//GO:1901362//GO:0006547//GO:0006520//GO:0055114//GO:0071704//GO:1901360//GO:0046483//GO:1901605//GO:1901607//GO:0018130//GO:1901576//GO:0009987//GO:0006725//GO:0044281//GO:0009058//GO:0008152//GO:0043436//GO:1901564//GO:0044238//GO:0009072//GO:0009073//GO:0008652//GO:0006082//GO:0046394//GO:0016053//GO:0044237//GO:…	organonitrogen compound biosynthetic process//carboxylic acid metabolic process//cellular biosynthetic process//cellular nitrogen compound metabolic process//nitrogen compound metabolic process//small molecule biosynthetic process//histidine biosynthetic process//organic cyclic compound biosynthetic process//histidine metabolic process//cellular amino acid metabolic process//oxidation-reduction p…	GO:0004399//GO:0051287//GO:0043169//GO:0005488//GO:0000166//GO:1901363//GO:1901265//GO:0016491//GO:0050662//GO:0046914//GO:0043167//GO:0036094//GO:0003824//GO:0048037//GO:0046872//GO:0016614//GO:0016616//GO:0097159//GO:0008270	histidinol dehydrogenase activity//NAD binding//cation binding//binding//nucleotide binding//heterocyclic compound binding//nucleoside phosphate binding//oxidoreductase activity//coenzyme binding//transition metal ion binding//ion binding//small molecule binding//catalytic activity//cofactor binding//metal ion binding//oxidoreductase activity, acting on CH-OH group of donors//oxidoreductase activ…	--	--
Cluster-5747.18679	GO:0044238//GO:0044248//GO:0051716//GO:0071704//GO:0070647//GO:0032446//GO:0006508//GO:0043170//GO:0009987//GO:0019941//GO:0030163//GO:0044257//GO:0010033//GO:1901564//GO:1901565//GO:0019538//GO:0010243//GO:0016567//GO:0033554//GO:1901698//GO:0034976//GO:0036503//GO:0006807//GO:0043632//GO:0044267//GO:1901575//GO:0044265//GO:0044260//GO:0006464//GO:0006950//GO:0036211//GO:0008152//GO:0030433//GO:…	primary metabolic process//cellular catabolic process//cellular response to stimulus//organic substance metabolic process//protein modification by small protein conjugation or removal//protein modification by small protein conjugation//proteolysis//macromolecule metabolic process//cellular process//modification-dependent protein catabolic process//protein catabolic process//cellular protein catab…	GO:0008270//GO:0043169//GO:0004842//GO:0043167//GO:0016740//GO:0046872//GO:0061659//GO:0005488//GO:0019787//GO:0140096//GO:0003824//GO:0046914//GO:0061630	zinc ion binding//cation binding//ubiquitin-protein transferase activity//ion binding//transferase activity//metal ion binding//ubiquitin-like protein ligase activity//binding//ubiquitin-like protein transferase activity//catalytic activity, acting on a protein//catalytic activity//transition metal ion binding//ubiquitin protein ligase activity	GO:0043231//GO:0005783//GO:0005789//GO:0042175//GO:0031224//GO:0005737//GO:0031984//GO:0016021//GO:0016020//GO:0098827//GO:1902494//GO:0000836//GO:1990234//GO:0044464//GO:0000151//GO:0005623//GO:0000153//GO:0044424//GO:0044425//GO:0044422//GO:0043229//GO:0005622//GO:0043227//GO:0043226//GO:0044432//GO:0012505//GO:0000835//GO:0032991//GO:0044446//GO:0098796//GO:0044444	intracellular membrane-bounded organelle//endoplasmic reticulum//endoplasmic reticulum membrane//nuclear outer membrane-endoplasmic reticulum membrane network//intrinsic component of membrane//cytoplasm//organelle subcompartment//integral component of membrane//membrane//endoplasmic reticulum subcompartment//catalytic complex//Hrd1p ubiquitin ligase complex//transferase complex//cell part//ubiqui…
Cluster-6582.2	GO:0080090//GO:0019222//GO:0060249//GO:0044249//GO:0034641//GO:0034645//GO:1901362//GO:0071840//GO:0000723//GO:0006139//GO:0010605//GO:0048367//GO:0042592//GO:0044092//GO:0048519//GO:0051172//GO:0032502//GO:0032501//GO:0051053//GO:0051052//GO:0060255//GO:0009987//GO:0006725//GO:0046483//GO:0019827//GO:0050789//GO:0006807//GO:0006259//GO:0019438//GO:0044237//GO:0009892//GO:0009890//GO:0031327//GO:…	regulation of primary metabolic process//regulation of metabolic process//anatomical structure homeostasis//cellular biosynthetic process//cellular nitrogen compound metabolic process//cellular macromolecule biosynthetic process//organic cyclic compound biosynthetic process//cellular component organization or biogenesis//telomere maintenance//nucleobase-containing compound metabolic process//nega…	GO:0004857//GO:0098772//GO:1901363//GO:0010521//GO:0003697//GO:0005488//GO:0003676//GO:0003677//GO:0030234//GO:0097159	enzyme inhibitor activity//molecular function regulator//heterocyclic compound binding//telomerase inhibitor activity//single-stranded DNA binding//binding//nucleic acid binding//DNA binding//enzyme regulator activity//organic cyclic compound binding	GO:0031974//GO:1990879//GO:0031981//GO:0005634//GO:0044454//GO:0032991//GO:0043231//GO:0043232//GO:0043233//GO:0044464//GO:0000783//GO:0005623//GO:0005622//GO:0044428//GO:0044424//GO:0044427//GO:0044422//GO:0000781//GO:0043229//GO:0043228//GO:0000784//GO:0000228//GO:0043227//GO:0043226//GO:0000782//GO:0005694//GO:0098687//GO:0032993//GO:0044446//GO:0070013	membrane-enclosed lumen//CST complex//nuclear lumen//nucleus//nuclear chromosome part//protein-containing complex//intracellular membrane-bounded organelle//intracellular non-membrane-bounded organelle//organelle lumen//cell part//nuclear telomere cap complex//cell//intracellular//nuclear part//intracellular part//chromosomal part//organelle part//chromosome, telomeric region//intracellular organ…
Cluster-6582.0	GO:0080090//GO:0019222//GO:0060249//GO:0044249//GO:0034641//GO:0034645//GO:1901362//GO:0071840//GO:0000723//GO:0006139//GO:0010605//GO:0048367//GO:0042592//GO:0044092//GO:0048519//GO:0051172//GO:0032502//GO:0032501//GO:0051053//GO:0051052//GO:0060255//GO:0009987//GO:0006725//GO:0046483//GO:0019827//GO:0050789//GO:0006807//GO:0006259//GO:0019438//GO:0044237//GO:0009892//GO:0009890//GO:0031327//GO:…	regulation of primary metabolic process//regulation of metabolic process//anatomical structure homeostasis//cellular biosynthetic process//cellular nitrogen compound metabolic process//cellular macromolecule biosynthetic process//organic cyclic compound biosynthetic process//cellular component organization or biogenesis//telomere maintenance//nucleobase-containing compound metabolic process//nega…	GO:0004857//GO:0098772//GO:1901363//GO:0010521//GO:0003697//GO:0005488//GO:0003676//GO:0003677//GO:0030234//GO:0097159	enzyme inhibitor activity//molecular function regulator//heterocyclic compound binding//telomerase inhibitor activity//single-stranded DNA binding//binding//nucleic acid binding//DNA binding//enzyme regulator activity//organic cyclic compound binding	GO:0031974//GO:1990879//GO:0031981//GO:0005634//GO:0044454//GO:0032991//GO:0043231//GO:0043232//GO:0043233//GO:0044464//GO:0000783//GO:0005623//GO:0005622//GO:0044428//GO:0044424//GO:0044427//GO:0044422//GO:0000781//GO:0043229//GO:0043228//GO:0000784//GO:0000228//GO:0043227//GO:0043226//GO:0000782//GO:0005694//GO:0098687//GO:0032993//GO:0044446//GO:0070013	membrane-enclosed lumen//CST complex//nuclear lumen//nucleus//nuclear chromosome part//protein-containing complex//intracellular membrane-bounded organelle//intracellular non-membrane-bounded organelle//organelle lumen//cell part//nuclear telomere cap complex//cell//intracellular//nuclear part//intracellular part//chromosomal part//organelle part//chromosome, telomeric region//intracellular organ…
Cluster-6582.1	GO:0080090//GO:0019222//GO:0060249//GO:0044249//GO:0034641//GO:0034645//GO:1901362//GO:0071840//GO:0000723//GO:0006139//GO:0010605//GO:0048367//GO:0042592//GO:0044092//GO:0048519//GO:0051172//GO:0032502//GO:0032501//GO:0051053//GO:0051052//GO:0060255//GO:0009987//GO:0006725//GO:0046483//GO:0019827//GO:0050789//GO:0006807//GO:0006259//GO:0019438//GO:0044237//GO:0009892//GO:0009890//GO:0031327//GO:…	regulation of primary metabolic process//regulation of metabolic process//anatomical structure homeostasis//cellular biosynthetic process//cellular nitrogen compound metabolic process//cellular macromolecule biosynthetic process//organic cyclic compound biosynthetic process//cellular component organization or biogenesis//telomere maintenance//nucleobase-containing compound metabolic process//nega…	GO:0004857//GO:0098772//GO:1901363//GO:0010521//GO:0003697//GO:0005488//GO:0003676//GO:0003677//GO:0030234//GO:0097159	enzyme inhibitor activity//molecular function regulator//heterocyclic compound binding//telomerase inhibitor activity//single-stranded DNA binding//binding//nucleic acid binding//DNA binding//enzyme regulator activity//organic cyclic compound binding	GO:0031974//GO:1990879//GO:0031981//GO:0005634//GO:0044454//GO:0032991//GO:0043231//GO:0043232//GO:0043233//GO:0044464//GO:0000783//GO:0005623//GO:0005622//GO:0044428//GO:0044424//GO:0044427//GO:0044422//GO:0000781//GO:0043229//GO:0043228//GO:0000784//GO:0000228//GO:0043227//GO:0043226//GO:0000782//GO:0005694//GO:0098687//GO:0032993//GO:0044446//GO:0070013	membrane-enclosed lumen//CST complex//nuclear lumen//nucleus//nuclear chromosome part//protein-containing complex//intracellular membrane-bounded organelle//intracellular non-membrane-bounded organelle//organelle lumen//cell part//nuclear telomere cap complex//cell//intracellular//nuclear part//intracellular part//chromosomal part//organelle part//chromosome, telomeric region//intracellular organ…
Cluster-7569.0	--	--	GO:0003824//GO:0016740//GO:0016746//GO:0016747	catalytic activity//transferase activity//transferase activity, transferring acyl groups//transferase activity, transferring acyl groups other than amino-acyl groups	--	--
Cluster-5747.4148	GO:0008104//GO:0006810//GO:0045184//GO:0015833//GO:0051649//GO:0051234//GO:0051179//GO:0051641//GO:0042886//GO:0046907//GO:0070727//GO:0006886//GO:0071705//GO:0071702//GO:0015031//GO:0033036//GO:0034613	protein localization//transport//establishment of protein localization//peptide transport//establishment of localization in cell//establishment of localization//localization//cellular localization//amide transport//intracellular transport//cellular macromolecule localization//intracellular protein transport//nitrogen compound transport//organic substance transport//protein transport//macromolecul…	--	--	GO:0044464//GO:0005623//GO:0005622	cell part//cell//intracellular
Cluster-5747.4149	GO:0044238//GO:0044249//GO:0034645//GO:1901576//GO:0044260//GO:0043043//GO:0071704//GO:0010467//GO:0044267//GO:0009987//GO:0009058//GO:0009059//GO:0008152//GO:1901564//GO:0043604//GO:0044271//GO:1901566//GO:0019538//GO:0034641//GO:0044237//GO:0043170//GO:0006807//GO:0043603//GO:0006518//GO:0006412	primary metabolic process//cellular biosynthetic process//cellular macromolecule biosynthetic process//organic substance biosynthetic process//cellular macromolecule metabolic process//peptide biosynthetic process//organic substance metabolic process//gene expression//cellular protein metabolic process//cellular process//biosynthetic process//macromolecule biosynthetic process//metabolic process/…	GO:0005198//GO:0003735	structural molecule activity//structural constituent of ribosome	GO:1990904//GO:0043232//GO:0043229//GO:0043228//GO:0005623//GO:0005622//GO:0043226//GO:0005737//GO:0032991//GO:0005840//GO:0044464//GO:0044444//GO:0044424	ribonucleoprotein complex//intracellular non-membrane-bounded organelle//intracellular organelle//non-membrane-bounded organelle//cell//intracellular//organelle//cytoplasm//protein-containing complex//ribosome//cell part//cytoplasmic part//intracellular part
Cluster-5747.1603	GO:0044237//GO:0007275//GO:0048580//GO:0009791//GO:0006807//GO:0010029//GO:0043170//GO:0050789//GO:0044267//GO:0044260//GO:0032446//GO:0070647//GO:0071704//GO:0065007//GO:0009845//GO:0032502//GO:0032501//GO:0090351//GO:0050793//GO:0009987//GO:0006464//GO:0043412//GO:0036211//GO:0008152//GO:1901564//GO:0044238//GO:0019538//GO:0048856//GO:0051239//GO:0016567//GO:2000026//GO:1900140	cellular metabolic process//multicellular organism development//regulation of post-embryonic development//post-embryonic development//nitrogen compound metabolic process//regulation of seed germination//macromolecule metabolic process//regulation of biological process//cellular protein metabolic process//cellular macromolecule metabolic process//protein modification by small protein conjugation//…	GO:0008270//GO:0019787//GO:0043167//GO:0016740//GO:0046872//GO:0043169//GO:0140096//GO:0003824//GO:0004842//GO:0046914//GO:0005488	zinc ion binding//ubiquitin-like protein transferase activity//ion binding//transferase activity//metal ion binding//cation binding//catalytic activity, acting on a protein//catalytic activity//ubiquitin-protein transferase activity//transition metal ion binding//binding	GO:1990234//GO:1902494//GO:0032991//GO:0044464//GO:0000151//GO:0005623//GO:0005622//GO:0044424	transferase complex//catalytic complex//protein-containing complex//cell part//ubiquitin ligase complex//cell//intracellular//intracellular part
Cluster-5747.1393	GO:0044249//GO:0044237//GO:1901576//GO:0071704//GO:0008299//GO:0008610//GO:0006644//GO:0006629//GO:0006721//GO:0006720//GO:0009987//GO:0045337//GO:0009058//GO:0008152//GO:0044255//GO:0090407//GO:0045338//GO:0044238//GO:0008654//GO:0006796//GO:0006793//GO:0019637//GO:0016114	cellular biosynthetic process//cellular metabolic process//organic substance biosynthetic process//organic substance metabolic process//isoprenoid biosynthetic process//lipid biosynthetic process//phospholipid metabolic process//lipid metabolic process//terpenoid metabolic process//isoprenoid metabolic process//cellular process//farnesyl diphosphate biosynthetic process//biosynthetic process//met…	GO:0004659//GO:0016765//GO:0016740//GO:0004161//GO:0003824//GO:0004337	prenyltransferase activity//transferase activity, transferring alkyl or aryl (other than methyl) groups//transferase activity//dimethylallyltranstransferase activity//catalytic activity//geranyltranstransferase activity	GO:0044424//GO:0005737//GO:0044464//GO:0005623//GO:0005622	intracellular part//cytoplasm//cell part//cell//intracellular
Cluster-5747.1394	GO:0006629//GO:1901576//GO:0006720//GO:0009987//GO:0009058//GO:0008152//GO:0044255//GO:0008610//GO:0044238//GO:0044237//GO:0071704//GO:0008299//GO:0044249	lipid metabolic process//organic substance biosynthetic process//isoprenoid metabolic process//cellular process//biosynthetic process//metabolic process//cellular lipid metabolic process//lipid biosynthetic process//primary metabolic process//cellular metabolic process//organic substance metabolic process//isoprenoid biosynthetic process//cellular biosynthetic process	GO:0004161//GO:0003824//GO:0004659//GO:0016765//GO:0016740	dimethylallyltranstransferase activity//catalytic activity//prenyltransferase activity//transferase activity, transferring alkyl or aryl (other than methyl) groups//transferase activity	--	--
Cluster-5747.1395	GO:0044249//GO:0044237//GO:1901576//GO:0071704//GO:0008299//GO:0008610//GO:0006644//GO:0006629//GO:0006721//GO:0006720//GO:0009987//GO:0045337//GO:0009058//GO:0008152//GO:0044255//GO:0090407//GO:0045338//GO:0044238//GO:0008654//GO:0006796//GO:0006793//GO:0019637//GO:0016114	cellular biosynthetic process//cellular metabolic process//organic substance biosynthetic process//organic substance metabolic process//isoprenoid biosynthetic process//lipid biosynthetic process//phospholipid metabolic process//lipid metabolic process//terpenoid metabolic process//isoprenoid metabolic process//cellular process//farnesyl diphosphate biosynthetic process//biosynthetic process//met…	GO:0004659//GO:0016765//GO:0016740//GO:0004161//GO:0003824//GO:0004337	prenyltransferase activity//transferase activity, transferring alkyl or aryl (other than methyl) groups//transferase activity//dimethylallyltranstransferase activity//catalytic activity//geranyltranstransferase activity	GO:0044424//GO:0005737//GO:0044464//GO:0005623//GO:0005622	intracellular part//cytoplasm//cell part//cell//intracellular
Cluster-5747.4144	--	--	GO:0043169//GO:0043167//GO:0046872//GO:0005488//GO:0005509	cation binding//ion binding//metal ion binding//binding//calcium ion binding	--	--
Cluster-11316.0	GO:0006732//GO:0044237//GO:0044249//GO:0009108//GO:1901661//GO:0044283//GO:1901576//GO:0051186//GO:0042372//GO:1901663//GO:0051188//GO:0042374//GO:0071704//GO:0032259//GO:0006766//GO:0009987//GO:0009058//GO:0008152//GO:0042181//GO:0042180//GO:0009110//GO:0044281	coenzyme metabolic process//cellular metabolic process//cellular biosynthetic process//coenzyme biosynthetic process//quinone metabolic process//small molecule biosynthetic process//organic substance biosynthetic process//cofactor metabolic process//phylloquinone biosynthetic process//quinone biosynthetic process//cofactor biosynthetic process//phylloquinone metabolic process//organic substance m…	GO:0008169//GO:0008168//GO:0016740//GO:0016741//GO:0003824//GO:0008171//GO:0052624	C-methyltransferase activity//methyltransferase activity//transferase activity//transferase activity, transferring one-carbon groups//catalytic activity//O-methyltransferase activity//2-phytyl-1,4-naphthoquinone methyltransferase activity	GO:0043231//GO:0043229//GO:0043227//GO:0043226//GO:0005737//GO:0009536//GO:0009507//GO:0044464//GO:0005623//GO:0005622//GO:0044444//GO:0044424	intracellular membrane-bounded organelle//intracellular organelle//membrane-bounded organelle//organelle//cytoplasm//plastid//chloroplast//cell part//cell//intracellular//cytoplasmic part//intracellular part
Cluster-11316.1	GO:0006732//GO:0044237//GO:0044249//GO:0009108//GO:1901661//GO:0044283//GO:1901576//GO:0051186//GO:0042372//GO:1901663//GO:0051188//GO:0042374//GO:0071704//GO:0032259//GO:0006766//GO:0009987//GO:0009058//GO:0008152//GO:0042181//GO:0042180//GO:0009110//GO:0044281	coenzyme metabolic process//cellular metabolic process//cellular biosynthetic process//coenzyme biosynthetic process//quinone metabolic process//small molecule biosynthetic process//organic substance biosynthetic process//cofactor metabolic process//phylloquinone biosynthetic process//quinone biosynthetic process//cofactor biosynthetic process//phylloquinone metabolic process//organic substance m…	GO:0008169//GO:0008168//GO:0016740//GO:0016741//GO:0003824//GO:0008171//GO:0052624	C-methyltransferase activity//methyltransferase activity//transferase activity//transferase activity, transferring one-carbon groups//catalytic activity//O-methyltransferase activity//2-phytyl-1,4-naphthoquinone methyltransferase activity	GO:0043231//GO:0043229//GO:0043227//GO:0043226//GO:0005737//GO:0009536//GO:0009507//GO:0044464//GO:0005623//GO:0005622//GO:0044444//GO:0044424	intracellular membrane-bounded organelle//intracellular organelle//membrane-bounded organelle//organelle//cytoplasm//plastid//chloroplast//cell part//cell//intracellular//cytoplasmic part//intracellular part
Cluster-5747.4230	GO:0006807//GO:0007005//GO:0044267//GO:0032446//GO:0070647//GO:0016043//GO:0071704//GO:0071840//GO:0009987//GO:0006464//GO:0043412//GO:0036211//GO:0008152//GO:0006996//GO:0044238//GO:1901564//GO:0044260//GO:0019538//GO:0044237//GO:0043170//GO:0016567	nitrogen compound metabolic process//mitochondrion organization//cellular protein metabolic process//protein modification by small protein conjugation//protein modification by small protein conjugation or removal//cellular component organization//organic substance metabolic process//cellular component organization or biogenesis//cellular process//cellular protein modification process//macromolecu…	GO:0008270//GO:0019787//GO:0046914//GO:0043167//GO:0016740//GO:0046872//GO:0043169//GO:0140096//GO:0003824//GO:0004842//GO:0005488	zinc ion binding//ubiquitin-like protein transferase activity//transition metal ion binding//ion binding//transferase activity//metal ion binding//cation binding//catalytic activity, acting on a protein//catalytic activity//ubiquitin-protein transferase activity//binding	--	--
Cluster-5747.6283	GO:0008152//GO:0055114	metabolic process//oxidation-reduction process	GO:0004497//GO:0020037//GO:0003824//GO:0048037//GO:0005488//GO:1901363//GO:0016491//GO:0043169//GO:0046914//GO:0046906//GO:0097159//GO:0016705//GO:0043167//GO:0005506//GO:0046872	monooxygenase activity//heme binding//catalytic activity//cofactor binding//binding//heterocyclic compound binding//oxidoreductase activity//cation binding//transition metal ion binding//tetrapyrrole binding//organic cyclic compound binding//oxidoreductase activity, acting on paired donors, with incorporation or reduction of molecular oxygen//ion binding//iron ion binding//metal ion binding	GO:0016020//GO:0031224//GO:0016021//GO:0044425	membrane//intrinsic component of membrane//integral component of membrane//membrane part
Cluster-11749.0	--	--	GO:0016787//GO:0032553//GO:0035639//GO:0017111//GO:0008144//GO:0036094//GO:0003824//GO:0005488//GO:0016887//GO:0000166//GO:1901363//GO:1901265//GO:0043168//GO:0016818//GO:0030554//GO:0097367//GO:0097159//GO:0016817//GO:0043167//GO:0016462//GO:0032559//GO:0032555//GO:0017076//GO:0005524	hydrolase activity//ribonucleotide binding//purine ribonucleoside triphosphate binding//nucleoside-triphosphatase activity//drug binding//small molecule binding//catalytic activity//binding//ATPase activity//nucleotide binding//heterocyclic compound binding//nucleoside phosphate binding//anion binding//hydrolase activity, acting on acid anhydrides, in phosphorus-containing anhydrides//adenyl nucl…	GO:0044425//GO:0016021//GO:0016020//GO:0031224	membrane part//integral component of membrane//membrane//intrinsic component of membrane
Cluster-11749.1	--	--	GO:0016787//GO:0032553//GO:0035639//GO:0017111//GO:0008144//GO:0036094//GO:0003824//GO:0005488//GO:0016887//GO:0000166//GO:1901363//GO:1901265//GO:0043168//GO:0016818//GO:0030554//GO:0097367//GO:0097159//GO:0016817//GO:0043167//GO:0016462//GO:0032559//GO:0032555//GO:0017076//GO:0005524	hydrolase activity//ribonucleotide binding//purine ribonucleoside triphosphate binding//nucleoside-triphosphatase activity//drug binding//small molecule binding//catalytic activity//binding//ATPase activity//nucleotide binding//heterocyclic compound binding//nucleoside phosphate binding//anion binding//hydrolase activity, acting on acid anhydrides, in phosphorus-containing anhydrides//adenyl nucl…	GO:0044425//GO:0016021//GO:0016020//GO:0031224	membrane part//integral component of membrane//membrane//intrinsic component of membrane
Cluster-5747.6282	--	--	GO:0043169//GO:0046872//GO:0005488//GO:0043167	cation binding//metal ion binding//binding//ion binding	--	--
Cluster-5747.3730	GO:0048193//GO:0006810//GO:0051234//GO:0016192//GO:0006891//GO:0051179	Golgi vesicle transport//transport//establishment of localization//vesicle-mediated transport//intra-Golgi vesicle-mediated transport//localization	--	--	GO:0005794//GO:0005622//GO:0017119//GO:0043229//GO:0099023//GO:0043227//GO:0043226//GO:0005737//GO:0032991//GO:0043231//GO:0044464//GO:0044444//GO:0005623//GO:0044446//GO:0044431//GO:0044424//GO:0044422//GO:0012505	Golgi apparatus//intracellular//Golgi transport complex//intracellular organelle//tethering complex//membrane-bounded organelle//organelle//cytoplasm//protein-containing complex//intracellular membrane-bounded organelle//cell part//cytoplasmic part//cell//intracellular organelle part//Golgi apparatus part//intracellular part//organelle part//endomembrane system
Cluster-5747.8878	GO:0016310//GO:0006807//GO:0044267//GO:0044260//GO:0071704//GO:0006468//GO:0009987//GO:0006464//GO:0043412//GO:0036211//GO:0008152//GO:0044238//GO:1901564//GO:0044237//GO:0043170//GO:0006796//GO:0006793//GO:0019538	phosphorylation//nitrogen compound metabolic process//cellular protein metabolic process//cellular macromolecule metabolic process//organic substance metabolic process//protein phosphorylation//cellular process//cellular protein modification process//macromolecule modification//protein modification process//metabolic process//primary metabolic process//organonitrogen compound metabolic process//c…	GO:0035639//GO:0008144//GO:0005488//GO:0043167//GO:1901363//GO:1901265//GO:0043168//GO:0000166//GO:0004674//GO:0016740//GO:0004672//GO:0017076//GO:0005524//GO:0016301//GO:0140096//GO:0036094//GO:0003824//GO:0030554//GO:0097367//GO:0016772//GO:0016773//GO:0032559//GO:0032555//GO:0097159//GO:0032553	purine ribonucleoside triphosphate binding//drug binding//binding//ion binding//heterocyclic compound binding//nucleoside phosphate binding//anion binding//nucleotide binding//protein serine/threonine kinase activity//transferase activity//protein kinase activity//purine nucleotide binding//ATP binding//kinase activity//catalytic activity, acting on a protein//small molecule binding//catalytic ac…	--	--
Cluster-5747.8879	GO:0016310//GO:0006807//GO:0044267//GO:0044260//GO:0071704//GO:0006468//GO:0009987//GO:0006464//GO:0043412//GO:0036211//GO:0008152//GO:0044238//GO:1901564//GO:0044237//GO:0043170//GO:0006796//GO:0006793//GO:0019538	phosphorylation//nitrogen compound metabolic process//cellular protein metabolic process//cellular macromolecule metabolic process//organic substance metabolic process//protein phosphorylation//cellular process//cellular protein modification process//macromolecule modification//protein modification process//metabolic process//primary metabolic process//organonitrogen compound metabolic process//c…	GO:0035639//GO:0008144//GO:0005488//GO:0043167//GO:1901363//GO:1901265//GO:0043168//GO:0000166//GO:0004674//GO:0016740//GO:0004672//GO:0017076//GO:0005524//GO:0016301//GO:0140096//GO:0036094//GO:0003824//GO:0030554//GO:0097367//GO:0016772//GO:0016773//GO:0032559//GO:0032555//GO:0097159//GO:0032553	purine ribonucleoside triphosphate binding//drug binding//binding//ion binding//heterocyclic compound binding//nucleoside phosphate binding//anion binding//nucleotide binding//protein serine/threonine kinase activity//transferase activity//protein kinase activity//purine nucleotide binding//ATP binding//kinase activity//catalytic activity, acting on a protein//small molecule binding//catalytic ac…	--	--
Cluster-475.0	GO:0032774//GO:0090304//GO:0044249//GO:0034641//GO:0006807//GO:0034645//GO:1901362//GO:0097659//GO:0006139//GO:0044260//GO:0071704//GO:0010467//GO:1901360//GO:0018130//GO:1901576//GO:0009987//GO:0006725//GO:0009058//GO:0009059//GO:0008152//GO:0034654//GO:0046483//GO:0016070//GO:0044238//GO:0044271//GO:0044237//GO:0043170//GO:0006351//GO:0019438	RNA biosynthetic process//nucleic acid metabolic process//cellular biosynthetic process//cellular nitrogen compound metabolic process//nitrogen compound metabolic process//cellular macromolecule biosynthetic process//organic cyclic compound biosynthetic process//nucleic acid-templated transcription//nucleobase-containing compound metabolic process//cellular macromolecule metabolic process//organi…	GO:0034062//GO:0005488//GO:0003677//GO:1901363//GO:0016740//GO:0003676//GO:0140098//GO:0003824//GO:0003899//GO:0016779//GO:0097747//GO:0016772//GO:0097159	5'-3' RNA polymerase activity//binding//DNA binding//heterocyclic compound binding//transferase activity//nucleic acid binding//catalytic activity, acting on RNA//catalytic activity//DNA-directed 5'-3' RNA polymerase activity//nucleotidyltransferase activity//RNA polymerase activity//transferase activity, transferring phosphorus-containing groups//organic cyclic compound binding	--	--
Cluster-5747.8876	GO:0016310//GO:0006807//GO:0044267//GO:0044260//GO:0071704//GO:0006468//GO:0009987//GO:0006464//GO:0043412//GO:0036211//GO:0008152//GO:0044238//GO:1901564//GO:0044237//GO:0043170//GO:0006796//GO:0006793//GO:0019538	phosphorylation//nitrogen compound metabolic process//cellular protein metabolic process//cellular macromolecule metabolic process//organic substance metabolic process//protein phosphorylation//cellular process//cellular protein modification process//macromolecule modification//protein modification process//metabolic process//primary metabolic process//organonitrogen compound metabolic process//c…	GO:0035639//GO:0008144//GO:0005488//GO:0043167//GO:1901363//GO:1901265//GO:0043168//GO:0000166//GO:0004674//GO:0016740//GO:0004672//GO:0017076//GO:0005524//GO:0016301//GO:0140096//GO:0036094//GO:0003824//GO:0030554//GO:0097367//GO:0016772//GO:0016773//GO:0032559//GO:0032555//GO:0097159//GO:0032553	purine ribonucleoside triphosphate binding//drug binding//binding//ion binding//heterocyclic compound binding//nucleoside phosphate binding//anion binding//nucleotide binding//protein serine/threonine kinase activity//transferase activity//protein kinase activity//purine nucleotide binding//ATP binding//kinase activity//catalytic activity, acting on a protein//small molecule binding//catalytic ac…	--	--
Cluster-5747.8877	GO:0016310//GO:0006807//GO:0044267//GO:0044260//GO:0071704//GO:0006468//GO:0009987//GO:0006464//GO:0043412//GO:0036211//GO:0008152//GO:0044238//GO:1901564//GO:0044237//GO:0043170//GO:0006796//GO:0006793//GO:0019538	phosphorylation//nitrogen compound metabolic process//cellular protein metabolic process//cellular macromolecule metabolic process//organic substance metabolic process//protein phosphorylation//cellular process//cellular protein modification process//macromolecule modification//protein modification process//metabolic process//primary metabolic process//organonitrogen compound metabolic process//c…	GO:0035639//GO:0008144//GO:0005488//GO:0043167//GO:1901363//GO:1901265//GO:0043168//GO:0000166//GO:0004674//GO:0016740//GO:0004672//GO:0017076//GO:0005524//GO:0016301//GO:0140096//GO:0036094//GO:0003824//GO:0030554//GO:0097367//GO:0016772//GO:0016773//GO:0032559//GO:0032555//GO:0097159//GO:0032553	purine ribonucleoside triphosphate binding//drug binding//binding//ion binding//heterocyclic compound binding//nucleoside phosphate binding//anion binding//nucleotide binding//protein serine/threonine kinase activity//transferase activity//protein kinase activity//purine nucleotide binding//ATP binding//kinase activity//catalytic activity, acting on a protein//small molecule binding//catalytic ac…	--	--
Cluster-5747.8875	GO:0016310//GO:0043207//GO:0009615//GO:0048827//GO:0032502//GO:0032501//GO:0009987//GO:0009607//GO:0051707//GO:0051704//GO:1901564//GO:0009605//GO:0019538//GO:0043170//GO:0048731//GO:0006807//GO:0044267//GO:0044260//GO:0007275//GO:0071704//GO:0006468//GO:0006464//GO:0043412//GO:0036211//GO:0099402//GO:0008152//GO:0044238//GO:0050896//GO:0048856//GO:0044237//GO:0048367//GO:0048366//GO:0006796//GO:…	phosphorylation//response to external biotic stimulus//response to virus//phyllome development//developmental process//multicellular organismal process//cellular process//response to biotic stimulus//response to other organism//multi-organism process//organonitrogen compound metabolic process//response to external stimulus//protein metabolic process//macromolecule metabolic process//system develo…	GO:0035639//GO:0008144//GO:0060089//GO:0004693//GO:0000166//GO:1901363//GO:0004674//GO:0043167//GO:0097472//GO:0016740//GO:0030554//GO:0097367//GO:0005515//GO:0097159//GO:0005488//GO:1901265//GO:0004672//GO:0017076//GO:0005524//GO:0043168//GO:0016301//GO:0140096//GO:0036094//GO:0003824//GO:0016773//GO:0016772//GO:0032559//GO:0032555//GO:0032553	purine ribonucleoside triphosphate binding//drug binding//molecular transducer activity//cyclin-dependent protein serine/threonine kinase activity//nucleotide binding//heterocyclic compound binding//protein serine/threonine kinase activity//ion binding//cyclin-dependent protein kinase activity//transferase activity//adenyl nucleotide binding//carbohydrate derivative binding//protein binding//orga…	GO:0005737//GO:0005634//GO:0043231//GO:0005829//GO:0044464//GO:0005623//GO:0044424//GO:0043229//GO:0005622//GO:0043227//GO:0043226//GO:0044444	cytoplasm//nucleus//intracellular membrane-bounded organelle//cytosol//cell part//cell//intracellular part//intracellular organelle//intracellular//membrane-bounded organelle//organelle//cytoplasmic part
Cluster-5747.1609	GO:0006479//GO:0018022//GO:0044237//GO:0008213//GO:0006807//GO:0043170//GO:0071840//GO:0016043//GO:0044267//GO:0044260//GO:0006325//GO:0018193//GO:0071704//GO:0034968//GO:0016571//GO:0016570//GO:0032259//GO:0009987//GO:0006464//GO:0036211//GO:0043414//GO:0008152//GO:0051276//GO:0006996//GO:0044238//GO:1901564//GO:0018205//GO:0043412//GO:0019538//GO:0016569	protein methylation//peptidyl-lysine methylation//cellular metabolic process//protein alkylation//nitrogen compound metabolic process//macromolecule metabolic process//cellular component organization or biogenesis//cellular component organization//cellular protein metabolic process//cellular macromolecule metabolic process//chromatin organization//peptidyl-amino acid modification//organic substan…	GO:0018024//GO:0042054//GO:0016278//GO:0016279//GO:0042393//GO:0008270//GO:0008168//GO:0016740//GO:0043167//GO:0016741//GO:0043169//GO:0008757//GO:0140096//GO:0003824//GO:0008170//GO:0046872//GO:0046914//GO:0008276//GO:0005515//GO:0005488	histone-lysine N-methyltransferase activity//histone methyltransferase activity//lysine N-methyltransferase activity//protein-lysine N-methyltransferase activity//histone binding//zinc ion binding//methyltransferase activity//transferase activity//ion binding//transferase activity, transferring one-carbon groups//cation binding//S-adenosylmethionine-dependent methyltransferase activity//catalytic…	GO:0043229//GO:0043227//GO:0043226//GO:0005634//GO:0005694//GO:0043231//GO:0043232//GO:0044464//GO:0005623//GO:0005622//GO:0043228//GO:0044424	intracellular organelle//membrane-bounded organelle//organelle//nucleus//chromosome//intracellular membrane-bounded organelle//intracellular non-membrane-bounded organelle//cell part//cell//intracellular//non-membrane-bounded organelle//intracellular part
Cluster-5747.1646	GO:0016310//GO:0006807//GO:0044267//GO:0044260//GO:0071704//GO:0006468//GO:0009987//GO:0006464//GO:0043412//GO:0036211//GO:0008152//GO:0044238//GO:1901564//GO:0044237//GO:0043170//GO:0006796//GO:0006793//GO:0019538	phosphorylation//nitrogen compound metabolic process//cellular protein metabolic process//cellular macromolecule metabolic process//organic substance metabolic process//protein phosphorylation//cellular process//cellular protein modification process//macromolecule modification//protein modification process//metabolic process//primary metabolic process//organonitrogen compound metabolic process//c…	GO:0035639//GO:0008144//GO:0005488//GO:0043167//GO:1901363//GO:1901265//GO:0043168//GO:0000166//GO:0004674//GO:0016740//GO:0004672//GO:0017076//GO:0005524//GO:0016301//GO:0140096//GO:0036094//GO:0003824//GO:0030554//GO:0097367//GO:0016772//GO:0016773//GO:0032559//GO:0032555//GO:0097159//GO:0032553	purine ribonucleoside triphosphate binding//drug binding//binding//ion binding//heterocyclic compound binding//nucleoside phosphate binding//anion binding//nucleotide binding//protein serine/threonine kinase activity//transferase activity//protein kinase activity//purine nucleotide binding//ATP binding//kinase activity//catalytic activity, acting on a protein//small molecule binding//catalytic ac…	--	--
Cluster-5747.1647	GO:0016310//GO:0006807//GO:0044267//GO:0044260//GO:0071704//GO:0006468//GO:0009987//GO:0006464//GO:0043412//GO:0036211//GO:0008152//GO:0044238//GO:1901564//GO:0044237//GO:0043170//GO:0006796//GO:0006793//GO:0019538	phosphorylation//nitrogen compound metabolic process//cellular protein metabolic process//cellular macromolecule metabolic process//organic substance metabolic process//protein phosphorylation//cellular process//cellular protein modification process//macromolecule modification//protein modification process//metabolic process//primary metabolic process//organonitrogen compound metabolic process//c…	GO:0035639//GO:0008144//GO:0005488//GO:0043167//GO:1901363//GO:1901265//GO:0043168//GO:0000166//GO:0004674//GO:0016740//GO:0004672//GO:0017076//GO:0005524//GO:0016301//GO:0140096//GO:0036094//GO:0003824//GO:0030554//GO:0097367//GO:0016772//GO:0016773//GO:0032559//GO:0032555//GO:0097159//GO:0032553	purine ribonucleoside triphosphate binding//drug binding//binding//ion binding//heterocyclic compound binding//nucleoside phosphate binding//anion binding//nucleotide binding//protein serine/threonine kinase activity//transferase activity//protein kinase activity//purine nucleotide binding//ATP binding//kinase activity//catalytic activity, acting on a protein//small molecule binding//catalytic ac…	--	--
Cluster-5747.1644	--	--	GO:0005488//GO:0008289	binding//lipid binding	--	--
Cluster-5747.1645	--	--	GO:0005488//GO:0005515	binding//protein binding	--	--
Cluster-5747.1642	--	--	GO:0016787//GO:0035639//GO:0008144//GO:0036094//GO:0003824//GO:0005488//GO:0003676//GO:0000166//GO:1901363//GO:1901265//GO:0043168//GO:0043169//GO:0016818//GO:0046914//GO:0030554//GO:0097367//GO:0097159//GO:0016817//GO:0043167//GO:0032559//GO:0032553//GO:0032555//GO:0017076//GO:0046872//GO:0005524//GO:0008270	hydrolase activity//purine ribonucleoside triphosphate binding//drug binding//small molecule binding//catalytic activity//binding//nucleic acid binding//nucleotide binding//heterocyclic compound binding//nucleoside phosphate binding//anion binding//cation binding//hydrolase activity, acting on acid anhydrides, in phosphorus-containing anhydrides//transition metal ion binding//adenyl nucleotide bi…	--	--
Cluster-5747.1643	--	--	GO:0043169//GO:0046872//GO:0005488//GO:0043167	cation binding//metal ion binding//binding//ion binding	--	--
Cluster-5747.9479	GO:0016310//GO:0006807//GO:0044267//GO:0044260//GO:0071704//GO:0006468//GO:0009987//GO:0006464//GO:0043412//GO:0036211//GO:0008152//GO:0044238//GO:1901564//GO:0044237//GO:0043170//GO:0019538//GO:0006796//GO:0006793	phosphorylation//nitrogen compound metabolic process//cellular protein metabolic process//cellular macromolecule metabolic process//organic substance metabolic process//protein phosphorylation//cellular process//cellular protein modification process//macromolecule modification//protein modification process//metabolic process//primary metabolic process//organonitrogen compound metabolic process//c…	GO:0035639//GO:0008144//GO:0005488//GO:0000166//GO:1901363//GO:1901265//GO:0043168//GO:0043167//GO:0016740//GO:0004672//GO:0017076//GO:0005524//GO:0016301//GO:0140096//GO:0036094//GO:0003824//GO:0030554//GO:0097367//GO:0016772//GO:0032559//GO:0032555//GO:0097159//GO:0016773//GO:0032553	purine ribonucleoside triphosphate binding//drug binding//binding//nucleotide binding//heterocyclic compound binding//nucleoside phosphate binding//anion binding//ion binding//transferase activity//protein kinase activity//purine nucleotide binding//ATP binding//kinase activity//catalytic activity, acting on a protein//small molecule binding//catalytic activity//adenyl nucleotide binding//carbohy…	GO:0016020	membrane
Cluster-5747.9478	GO:0044238//GO:0019318//GO:0008152//GO:0005975//GO:0071704//GO:0055114//GO:0005996//GO:0006006//GO:0044281	primary metabolic process//hexose metabolic process//metabolic process//carbohydrate metabolic process//organic substance metabolic process//oxidation-reduction process//monosaccharide metabolic process//glucose metabolic process//small molecule metabolic process	GO:0051287//GO:0036094//GO:0003824//GO:0016903//GO:0048037//GO:0005488//GO:1901363//GO:1901265//GO:0016491//GO:0050662//GO:0050661//GO:0097159//GO:0016620//GO:0000166	NAD binding//small molecule binding//catalytic activity//oxidoreductase activity, acting on the aldehyde or oxo group of donors//cofactor binding//binding//heterocyclic compound binding//nucleoside phosphate binding//oxidoreductase activity//coenzyme binding//NADP binding//organic cyclic compound binding//oxidoreductase activity, acting on the aldehyde or oxo group of donors, NAD or NADP as accep…	--	--
Cluster-5747.9475	--	--	GO:0003824//GO:0016740//GO:0016757	catalytic activity//transferase activity//transferase activity, transferring glycosyl groups	GO:0016020	membrane
Cluster-5747.9474	GO:0006807//GO:0007049//GO:0000278//GO:0044267//GO:0007346//GO:0044260//GO:0071704//GO:0070647//GO:0018193//GO:0050789//GO:0032446//GO:0065007//GO:0009987//GO:0006464//GO:0050794//GO:0043412//GO:0036211//GO:0008152//GO:0016925//GO:0044238//GO:1901564//GO:0051726//GO:0018205//GO:0044237//GO:0043170//GO:0019538	nitrogen compound metabolic process//cell cycle//mitotic cell cycle//cellular protein metabolic process//regulation of mitotic cell cycle//cellular macromolecule metabolic process//organic substance metabolic process//protein modification by small protein conjugation or removal//peptidyl-amino acid modification//regulation of biological process//protein modification by small protein conjugation//…	GO:0008641//GO:0019948//GO:0003824//GO:0016874//GO:0016877	ubiquitin-like modifier activating enzyme activity//SUMO activating enzyme activity//catalytic activity//ligase activity//ligase activity, forming carbon-sulfur bonds	GO:0043229//GO:0005623//GO:0005622//GO:0043227//GO:0043226//GO:0005737//GO:0005634//GO:0043231//GO:0005829//GO:0044464//GO:0044444//GO:0044424	intracellular organelle//cell//intracellular//membrane-bounded organelle//organelle//cytoplasm//nucleus//intracellular membrane-bounded organelle//cytosol//cell part//cytoplasmic part//intracellular part
Cluster-5747.9477	GO:0016310//GO:0006807//GO:0044267//GO:0044260//GO:0071704//GO:0006468//GO:0009987//GO:0006464//GO:0043412//GO:0036211//GO:0008152//GO:0044238//GO:1901564//GO:0044237//GO:0043170//GO:0006796//GO:0006793//GO:0019538	phosphorylation//nitrogen compound metabolic process//cellular protein metabolic process//cellular macromolecule metabolic process//organic substance metabolic process//protein phosphorylation//cellular process//cellular protein modification process//macromolecule modification//protein modification process//metabolic process//primary metabolic process//organonitrogen compound metabolic process//c…	GO:0035639//GO:0008144//GO:0005488//GO:0043167//GO:1901363//GO:1901265//GO:0043168//GO:0000166//GO:0004674//GO:0016740//GO:0005509//GO:0004672//GO:0017076//GO:0046872//GO:0005524//GO:0043169//GO:0016301//GO:0140096//GO:0036094//GO:0003824//GO:0030554//GO:0097367//GO:0016772//GO:0016773//GO:0032559//GO:0032555//GO:0097159//GO:0032553	purine ribonucleoside triphosphate binding//drug binding//binding//ion binding//heterocyclic compound binding//nucleoside phosphate binding//anion binding//nucleotide binding//protein serine/threonine kinase activity//transferase activity//calcium ion binding//protein kinase activity//purine nucleotide binding//metal ion binding//ATP binding//cation binding//kinase activity//catalytic activity, a…	--	--
Cluster-5747.9476	GO:0016310//GO:0006807//GO:0044267//GO:0044260//GO:0071704//GO:0006468//GO:0009987//GO:0006464//GO:0043412//GO:0036211//GO:0008152//GO:0044238//GO:1901564//GO:0044237//GO:0043170//GO:0006796//GO:0006793//GO:0019538	phosphorylation//nitrogen compound metabolic process//cellular protein metabolic process//cellular macromolecule metabolic process//organic substance metabolic process//protein phosphorylation//cellular process//cellular protein modification process//macromolecule modification//protein modification process//metabolic process//primary metabolic process//organonitrogen compound metabolic process//c…	GO:0035639//GO:0008144//GO:0005488//GO:0043167//GO:1901363//GO:1901265//GO:0043168//GO:0000166//GO:0004674//GO:0016740//GO:0005509//GO:0004672//GO:0017076//GO:0046872//GO:0005524//GO:0043169//GO:0016301//GO:0140096//GO:0036094//GO:0003824//GO:0030554//GO:0097367//GO:0016772//GO:0016773//GO:0032559//GO:0032555//GO:0097159//GO:0032553	purine ribonucleoside triphosphate binding//drug binding//binding//ion binding//heterocyclic compound binding//nucleoside phosphate binding//anion binding//nucleotide binding//protein serine/threonine kinase activity//transferase activity//calcium ion binding//protein kinase activity//purine nucleotide binding//metal ion binding//ATP binding//cation binding//kinase activity//catalytic activity, a…	--	--
Cluster-5747.9471	GO:0009987//GO:0044237//GO:0022900//GO:0008152//GO:0006091//GO:0055114	cellular process//cellular metabolic process//electron transport chain//metabolic process//generation of precursor metabolites and energy//oxidation-reduction process	GO:0003824//GO:0016651//GO:0016491	catalytic activity//oxidoreductase activity, acting on NAD(P)H//oxidoreductase activity	--	--
Cluster-5747.9473	GO:0006807//GO:0007049//GO:0000278//GO:0044267//GO:0007346//GO:0044260//GO:0071704//GO:0070647//GO:0018193//GO:0050789//GO:0032446//GO:0065007//GO:0009987//GO:0006464//GO:0050794//GO:0043412//GO:0036211//GO:0008152//GO:0016925//GO:0044238//GO:1901564//GO:0051726//GO:0018205//GO:0044237//GO:0043170//GO:0019538	nitrogen compound metabolic process//cell cycle//mitotic cell cycle//cellular protein metabolic process//regulation of mitotic cell cycle//cellular macromolecule metabolic process//organic substance metabolic process//protein modification by small protein conjugation or removal//peptidyl-amino acid modification//regulation of biological process//protein modification by small protein conjugation//…	GO:0008641//GO:0019948//GO:0003824//GO:0016874//GO:0016877	ubiquitin-like modifier activating enzyme activity//SUMO activating enzyme activity//catalytic activity//ligase activity//ligase activity, forming carbon-sulfur bonds	GO:0043229//GO:0005623//GO:0005622//GO:0043227//GO:0043226//GO:0005737//GO:0005634//GO:0043231//GO:0005829//GO:0044464//GO:0044444//GO:0044424	intracellular organelle//cell//intracellular//membrane-bounded organelle//organelle//cytoplasm//nucleus//intracellular membrane-bounded organelle//cytosol//cell part//cytoplasmic part//intracellular part
Cluster-5747.9472	GO:0006807//GO:0007049//GO:0000278//GO:0044267//GO:0007346//GO:0044260//GO:0071704//GO:0070647//GO:0018193//GO:0050789//GO:0032446//GO:0065007//GO:0009987//GO:0006464//GO:0050794//GO:0043412//GO:0036211//GO:0008152//GO:0016925//GO:0044238//GO:1901564//GO:0051726//GO:0018205//GO:0044237//GO:0043170//GO:0019538	nitrogen compound metabolic process//cell cycle//mitotic cell cycle//cellular protein metabolic process//regulation of mitotic cell cycle//cellular macromolecule metabolic process//organic substance metabolic process//protein modification by small protein conjugation or removal//peptidyl-amino acid modification//regulation of biological process//protein modification by small protein conjugation//…	GO:0008641//GO:0019948//GO:0003824//GO:0016874//GO:0016877	ubiquitin-like modifier activating enzyme activity//SUMO activating enzyme activity//catalytic activity//ligase activity//ligase activity, forming carbon-sulfur bonds	GO:0043229//GO:0005623//GO:0005622//GO:0043227//GO:0043226//GO:0005737//GO:0005634//GO:0043231//GO:0005829//GO:0044464//GO:0044444//GO:0044424	intracellular organelle//cell//intracellular//membrane-bounded organelle//organelle//cytoplasm//nucleus//intracellular membrane-bounded organelle//cytosol//cell part//cytoplasmic part//intracellular part
Cluster-4931.0	GO:0032774//GO:0019222//GO:0031326//GO:0031323//GO:0090304//GO:0044249//GO:0034641//GO:0006807//GO:0034645//GO:1901362//GO:0050789//GO:0097659//GO:0080090//GO:0006139//GO:0044260//GO:2000112//GO:0071704//GO:0010467//GO:0065007//GO:1901360//GO:0060255//GO:0010468//GO:1901576//GO:0019219//GO:0006725//GO:0009987//GO:0009889//GO:1903506//GO:0050794//GO:0009058//GO:0009059//GO:0051171//GO:0008152//GO:…	RNA biosynthetic process//regulation of metabolic process//regulation of cellular biosynthetic process//regulation of cellular metabolic process//nucleic acid metabolic process//cellular biosynthetic process//cellular nitrogen compound metabolic process//nitrogen compound metabolic process//cellular macromolecule biosynthetic process//organic cyclic compound biosynthetic process//regulation of bi…	GO:0140110//GO:0003700	transcription regulator activity//DNA-binding transcription factor activity	--	--
Cluster-7984.1	--	--	GO:0016787//GO:0035639//GO:0019001//GO:0003924//GO:0017111//GO:0036094//GO:0003824//GO:0005488//GO:0000166//GO:1901363//GO:1901265//GO:0001882//GO:0043168//GO:0016818//GO:0032561//GO:0097367//GO:0097159//GO:0016817//GO:0043167//GO:0016462//GO:0001883//GO:0032549//GO:0032555//GO:0017076//GO:0032550//GO:0032553//GO:0005525	hydrolase activity//purine ribonucleoside triphosphate binding//guanyl nucleotide binding//GTPase activity//nucleoside-triphosphatase activity//small molecule binding//catalytic activity//binding//nucleotide binding//heterocyclic compound binding//nucleoside phosphate binding//nucleoside binding//anion binding//hydrolase activity, acting on acid anhydrides, in phosphorus-containing anhydrides//gu…	--	--
Cluster-7984.0	--	--	GO:0016787//GO:0035639//GO:0019001//GO:0003924//GO:0017111//GO:0036094//GO:0003824//GO:0005488//GO:0000166//GO:1901363//GO:1901265//GO:0001882//GO:0043168//GO:0016818//GO:0032561//GO:0097367//GO:0097159//GO:0016817//GO:0043167//GO:0016462//GO:0001883//GO:0032549//GO:0032555//GO:0017076//GO:0032550//GO:0032553//GO:0005525	hydrolase activity//purine ribonucleoside triphosphate binding//guanyl nucleotide binding//GTPase activity//nucleoside-triphosphatase activity//small molecule binding//catalytic activity//binding//nucleotide binding//heterocyclic compound binding//nucleoside phosphate binding//nucleoside binding//anion binding//hydrolase activity, acting on acid anhydrides, in phosphorus-containing anhydrides//gu…	--	--
Cluster-9093.0	--	--	GO:0003824//GO:0016740//GO:0016757//GO:0008375//GO:0016758//GO:0008194	catalytic activity//transferase activity//transferase activity, transferring glycosyl groups//acetylglucosaminyltransferase activity//transferase activity, transferring hexosyl groups//UDP-glycosyltransferase activity	GO:0016020	membrane
Cluster-4903.0	GO:0044238//GO:0009987//GO:0006464//GO:0043412//GO:0006807//GO:0008152//GO:0016567//GO:0044267//GO:1901564//GO:0044260//GO:0032446//GO:0019538//GO:0070647//GO:0044237//GO:0043170//GO:0071704//GO:0036211	primary metabolic process//cellular process//cellular protein modification process//macromolecule modification//nitrogen compound metabolic process//metabolic process//protein ubiquitination//cellular protein metabolic process//organonitrogen compound metabolic process//cellular macromolecule metabolic process//protein modification by small protein conjugation//protein metabolic process//protein …	GO:0140096//GO:0003824//GO:0004842//GO:0019787//GO:0016740	catalytic activity, acting on a protein//catalytic activity//ubiquitin-protein transferase activity//ubiquitin-like protein transferase activity//transferase activity	--	--
Cluster-581.0	--	--	GO:0043168//GO:0033218//GO:0036094//GO:0048037//GO:0005488//GO:0043167//GO:1901363//GO:1901265//GO:1901681//GO:0050662//GO:0030554//GO:0097367//GO:0097159//GO:1901567//GO:0000062//GO:0000166//GO:0032559//GO:0032555//GO:0017076//GO:0032553	anion binding//amide binding//small molecule binding//cofactor binding//binding//ion binding//heterocyclic compound binding//nucleoside phosphate binding//sulfur compound binding//coenzyme binding//adenyl nucleotide binding//carbohydrate derivative binding//organic cyclic compound binding//fatty acid derivative binding//fatty-acyl-CoA binding//nucleotide binding//adenyl ribonucleotide binding//pu…	--	--
Cluster-5747.13727	--	--	GO:0043169//GO:0046872//GO:0046914//GO:0005488//GO:0043167//GO:0008270	cation binding//metal ion binding//transition metal ion binding//binding//ion binding//zinc ion binding	GO:0044464//GO:0005623//GO:0005622	cell part//cell//intracellular
Cluster-5747.20198	GO:0006810//GO:0051234//GO:0051179//GO:0055085	transport//establishment of localization//localization//transmembrane transport	GO:0035639//GO:0008144//GO:0005488//GO:0016887//GO:0000166//GO:1901363//GO:0043168//GO:0042626//GO:0042623//GO:0043167//GO:0015399//GO:1901265//GO:0017076//GO:0022804//GO:0016787//GO:0005215//GO:0017111//GO:0036094//GO:0003824//GO:0016818//GO:0030554//GO:0097367//GO:0097159//GO:0043492//GO:0016817//GO:0016462//GO:0022857//GO:0032559//GO:0005524//GO:0032555//GO:0015405//GO:0032553	purine ribonucleoside triphosphate binding//drug binding//binding//ATPase activity//nucleotide binding//heterocyclic compound binding//anion binding//ATPase activity, coupled to transmembrane movement of substances//ATPase activity, coupled//ion binding//primary active transmembrane transporter activity//nucleoside phosphate binding//purine nucleotide binding//active transmembrane transporter act…	GO:0031224//GO:0016021//GO:0016020//GO:0044425	intrinsic component of membrane//integral component of membrane//membrane//membrane part
Cluster-5747.7499	GO:0051169//GO:0051168//GO:0000082//GO:0008104//GO:0071840//GO:0045787//GO:0070727//GO:0051495//GO:0051493//GO:0044093//GO:0048518//GO:0006913//GO:0033036//GO:0051299//GO:0045184//GO:0030163//GO:1901564//GO:1901565//GO:0019538//GO:0010638//GO:0051783//GO:0051785//GO:0070507//GO:0045840//GO:0000226//GO:0050789//GO:0044267//GO:1901575//GO:0044265//GO:0043547//GO:0051345//GO:0006886//GO:0016043//GO:…	nuclear transport//nuclear export//G1/S transition of mitotic cell cycle//protein localization//cellular component organization or biogenesis//positive regulation of cell cycle//cellular macromolecule localization//positive regulation of cytoskeleton organization//regulation of cytoskeleton organization//positive regulation of molecular function//positive regulation of biological process//nucleoc…	GO:0031267//GO:0098772//GO:0005096//GO:0030695//GO:0005488//GO:0017016//GO:0019899//GO:0060589//GO:0008536//GO:0051020//GO:0005515//GO:0008047//GO:0030234	small GTPase binding//molecular function regulator//GTPase activator activity//GTPase regulator activity//binding//Ras GTPase binding//enzyme binding//nucleoside-triphosphatase regulator activity//Ran GTPase binding//GTPase binding//protein binding//enzyme activator activity//enzyme regulator activity	GO:0015630//GO:0043231//GO:0043232//GO:0044424//GO:0044422//GO:0044464//GO:0043229//GO:0043228//GO:0005622//GO:0043227//GO:0005856//GO:0044430//GO:0044446//GO:0005737//GO:0005634//GO:0005623//GO:0005813//GO:0005815//GO:0043226	microtubule cytoskeleton//intracellular membrane-bounded organelle//intracellular non-membrane-bounded organelle//intracellular part//organelle part//cell part//intracellular organelle//non-membrane-bounded organelle//intracellular//membrane-bounded organelle//cytoskeleton//cytoskeletal part//intracellular organelle part//cytoplasm//nucleus//cell//centrosome//microtubule organizing center//organe…
Cluster-5747.20190	GO:0044249//GO:0009250//GO:0034645//GO:0006091//GO:0043170//GO:0044264//GO:0044262//GO:0044260//GO:0071704//GO:0006112//GO:0006073//GO:1901576//GO:0009987//GO:0000271//GO:0009058//GO:0009059//GO:0008152//GO:0055114//GO:0044042//GO:0044238//GO:0033692//GO:0005975//GO:0015980//GO:0005977//GO:0034637//GO:0005978//GO:0005976//GO:0044237//GO:0016051	cellular biosynthetic process//glucan biosynthetic process//cellular macromolecule biosynthetic process//generation of precursor metabolites and energy//macromolecule metabolic process//cellular polysaccharide metabolic process//cellular carbohydrate metabolic process//cellular macromolecule metabolic process//organic substance metabolic process//energy reserve metabolic process//cellular glucan …	GO:0016798//GO:0005488//GO:0043169//GO:0043167//GO:0016740//GO:0016787//GO:0003824//GO:0003844//GO:0016757//GO:0004553//GO:0016758	hydrolase activity, acting on glycosyl bonds//binding//cation binding//ion binding//transferase activity//hydrolase activity//catalytic activity//1,4-alpha-glucan branching enzyme activity//transferase activity, transferring glycosyl groups//hydrolase activity, hydrolyzing O-glycosyl compounds//transferase activity, transferring hexosyl groups	--	--
Cluster-5747.20191	GO:0044249//GO:0009250//GO:0034645//GO:0006091//GO:0043170//GO:0044264//GO:0044262//GO:0044260//GO:0071704//GO:0006112//GO:0006073//GO:1901576//GO:0009987//GO:0000271//GO:0009058//GO:0009059//GO:0008152//GO:0055114//GO:0044042//GO:0044238//GO:0033692//GO:0005975//GO:0015980//GO:0005977//GO:0034637//GO:0005978//GO:0005976//GO:0044237//GO:0016051	cellular biosynthetic process//glucan biosynthetic process//cellular macromolecule biosynthetic process//generation of precursor metabolites and energy//macromolecule metabolic process//cellular polysaccharide metabolic process//cellular carbohydrate metabolic process//cellular macromolecule metabolic process//organic substance metabolic process//energy reserve metabolic process//cellular glucan …	GO:0016798//GO:0005488//GO:0043169//GO:0043167//GO:0016740//GO:0016787//GO:0003824//GO:0003844//GO:0016757//GO:0004553//GO:0016758	hydrolase activity, acting on glycosyl bonds//binding//cation binding//ion binding//transferase activity//hydrolase activity//catalytic activity//1,4-alpha-glucan branching enzyme activity//transferase activity, transferring glycosyl groups//hydrolase activity, hydrolyzing O-glycosyl compounds//transferase activity, transferring hexosyl groups	--	--
Cluster-5747.20192	GO:0044249//GO:0009250//GO:0034645//GO:0006091//GO:0043170//GO:0044264//GO:0044262//GO:0044260//GO:0071704//GO:0006112//GO:0006073//GO:1901576//GO:0009987//GO:0000271//GO:0009058//GO:0009059//GO:0008152//GO:0055114//GO:0044042//GO:0044238//GO:0033692//GO:0005975//GO:0015980//GO:0005977//GO:0034637//GO:0005978//GO:0005976//GO:0044237//GO:0016051	cellular biosynthetic process//glucan biosynthetic process//cellular macromolecule biosynthetic process//generation of precursor metabolites and energy//macromolecule metabolic process//cellular polysaccharide metabolic process//cellular carbohydrate metabolic process//cellular macromolecule metabolic process//organic substance metabolic process//energy reserve metabolic process//cellular glucan …	GO:0016798//GO:0005488//GO:0043169//GO:0043167//GO:0016740//GO:0016787//GO:0003824//GO:0003844//GO:0016757//GO:0004553//GO:0016758	hydrolase activity, acting on glycosyl bonds//binding//cation binding//ion binding//transferase activity//hydrolase activity//catalytic activity//1,4-alpha-glucan branching enzyme activity//transferase activity, transferring glycosyl groups//hydrolase activity, hydrolyzing O-glycosyl compounds//transferase activity, transferring hexosyl groups	--	--
Cluster-5747.7491	GO:0006810//GO:0051179//GO:0051234//GO:0055085	transport//localization//establishment of localization//transmembrane transport	GO:0005215//GO:0022857//GO:0015267//GO:0022803	transporter activity//transmembrane transporter activity//channel activity//passive transmembrane transporter activity	GO:0016020//GO:0016021//GO:0044425//GO:0031224	membrane//integral component of membrane//membrane part//intrinsic component of membrane
Cluster-5747.7490	GO:0044248//GO:0006807//GO:0043632//GO:0044267//GO:1901575//GO:0044265//GO:0044260//GO:0070647//GO:0070646//GO:0009057//GO:0071704//GO:0006511//GO:0006508//GO:0016579//GO:0044238//GO:0019941//GO:0009987//GO:0006464//GO:0043412//GO:0036211//GO:0030163//GO:0008152//GO:0044257//GO:0009056//GO:0051603//GO:1901564//GO:1901565//GO:0019538//GO:0044237//GO:0043170	cellular catabolic process//nitrogen compound metabolic process//modification-dependent macromolecule catabolic process//cellular protein metabolic process//organic substance catabolic process//cellular macromolecule catabolic process//cellular macromolecule metabolic process//protein modification by small protein conjugation or removal//protein modification by small protein removal//macromolecul…	GO:0101005//GO:0005488//GO:0008233//GO:0008234//GO:0019783//GO:0016787//GO:0140096//GO:0003824//GO:0036459//GO:0070011//GO:0005515	ubiquitinyl hydrolase activity//binding//peptidase activity//cysteine-type peptidase activity//ubiquitin-like protein-specific protease activity//hydrolase activity//catalytic activity, acting on a protein//catalytic activity//thiol-dependent ubiquitinyl hydrolase activity//peptidase activity, acting on L-amino acid peptides//protein binding	--	--
Cluster-5747.7493	GO:0016310//GO:0043170//GO:0006807//GO:0023052//GO:0007165//GO:0035556//GO:0023014//GO:0044267//GO:0051716//GO:0044260//GO:0000165//GO:0006796//GO:0071704//GO:0065007//GO:0006468//GO:0009987//GO:0006464//GO:0050794//GO:0043412//GO:0036211//GO:0008152//GO:0007154//GO:0044238//GO:1901564//GO:0050896//GO:0050789//GO:0019538//GO:0006793//GO:0044237	phosphorylation//macromolecule metabolic process//nitrogen compound metabolic process//signaling//signal transduction//intracellular signal transduction//signal transduction by protein phosphorylation//cellular protein metabolic process//cellular response to stimulus//cellular macromolecule metabolic process//MAPK cascade//phosphate-containing compound metabolic process//organic substance metabol…	GO:0035639//GO:0008144//GO:0000166//GO:1901363//GO:0043168//GO:0004674//GO:0043167//GO:0016740//GO:1901265//GO:0004672//GO:0017076//GO:0005524//GO:0016301//GO:0140096//GO:0036094//GO:0003824//GO:0030554//GO:0097367//GO:0016772//GO:0004707//GO:0032559//GO:0032555//GO:0097159//GO:0016773//GO:0032553//GO:0005488	purine ribonucleoside triphosphate binding//drug binding//nucleotide binding//heterocyclic compound binding//anion binding//protein serine/threonine kinase activity//ion binding//transferase activity//nucleoside phosphate binding//protein kinase activity//purine nucleotide binding//ATP binding//kinase activity//catalytic activity, acting on a protein//small molecule binding//catalytic activity//a…	GO:0044464//GO:0005623//GO:0005622	cell part//cell//intracellular
Cluster-5747.7492	--	--	GO:0097159//GO:0005488//GO:0003676//GO:1901363	organic cyclic compound binding//binding//nucleic acid binding//heterocyclic compound binding	--	--
Cluster-5747.7727	GO:0006629//GO:0044238//GO:0009058//GO:0008152//GO:1901362//GO:0008202//GO:0008610//GO:1901576//GO:1901360//GO:0071704//GO:0006694//GO:0032259	lipid metabolic process//primary metabolic process//biosynthetic process//metabolic process//organic cyclic compound biosynthetic process//steroid metabolic process//lipid biosynthetic process//organic substance biosynthetic process//organic cyclic compound metabolic process//organic substance metabolic process//steroid biosynthetic process//methylation	GO:0003824//GO:0008168//GO:0016740//GO:0016741	catalytic activity//methyltransferase activity//transferase activity//transferase activity, transferring one-carbon groups	--	--
Cluster-5747.7729	GO:0016192//GO:0006810//GO:0051234//GO:0051179	vesicle-mediated transport//transport//establishment of localization//localization	GO:0005488//GO:0005515	binding//protein binding	GO:0016020//GO:0016021//GO:0044425//GO:0031224	membrane//integral component of membrane//membrane part//intrinsic component of membrane
Cluster-7214.0	GO:0008283	cell proliferation	GO:0008083//GO:0030545//GO:0048018//GO:0005488//GO:0005515//GO:0005102//GO:0098772	growth factor activity//receptor regulator activity//receptor ligand activity//binding//protein binding//signaling receptor binding//molecular function regulator	GO:0005576	extracellular region
Cluster-6244.0	GO:0044238//GO:0044267//GO:0016311//GO:0006470//GO:0009987//GO:0043412//GO:0006807//GO:0008152//GO:0043170//GO:1901564//GO:0044260//GO:0019538//GO:0071704//GO:0006796//GO:0036211//GO:0006793//GO:0006464//GO:0044237	primary metabolic process//cellular protein metabolic process//dephosphorylation//protein dephosphorylation//cellular process//macromolecule modification//nitrogen compound metabolic process//metabolic process//macromolecule metabolic process//organonitrogen compound metabolic process//cellular macromolecule metabolic process//protein metabolic process//organic substance metabolic process//phosph…	GO:0016787//GO:0016791//GO:0140096//GO:0016788//GO:0042578//GO:0003824//GO:0005488//GO:0043169//GO:0004722//GO:0004721//GO:0043167//GO:0046872	hydrolase activity//phosphatase activity//catalytic activity, acting on a protein//hydrolase activity, acting on ester bonds//phosphoric ester hydrolase activity//catalytic activity//binding//cation binding//protein serine/threonine phosphatase activity//phosphoprotein phosphatase activity//ion binding//metal ion binding	--	--
Cluster-5747.4499	--	--	--	--	GO:0044425//GO:0016021//GO:0016020//GO:0031224	membrane part//integral component of membrane//membrane//intrinsic component of membrane
Cluster-9296.0	GO:0032774//GO:0090304//GO:0044249//GO:0034641//GO:0006807//GO:0034645//GO:1901362//GO:0097659//GO:0006139//GO:0044260//GO:0071704//GO:0010467//GO:1901360//GO:0018130//GO:1901576//GO:0009987//GO:0006725//GO:0009058//GO:0009059//GO:0008152//GO:0034654//GO:0046483//GO:0016070//GO:0044238//GO:0044271//GO:0044237//GO:0043170//GO:0006351//GO:0019438	RNA biosynthetic process//nucleic acid metabolic process//cellular biosynthetic process//cellular nitrogen compound metabolic process//nitrogen compound metabolic process//cellular macromolecule biosynthetic process//organic cyclic compound biosynthetic process//nucleic acid-templated transcription//nucleobase-containing compound metabolic process//cellular macromolecule metabolic process//organi…	GO:0017025//GO:0005488//GO:0008134//GO:0005515	TBP-class protein binding//binding//transcription factor binding//protein binding	--	--
Cluster-8155.0	GO:1902358//GO:0098661//GO:0006811//GO:0006810//GO:0034220//GO:0006820//GO:0008272//GO:0051234//GO:0051179//GO:0072348//GO:0055085//GO:0098660//GO:0098656//GO:0015698	sulfate transmembrane transport//inorganic anion transmembrane transport//ion transport//transport//ion transmembrane transport//anion transport//sulfate transport//establishment of localization//localization//sulfur compound transport//transmembrane transport//inorganic ion transmembrane transport//anion transmembrane transport//inorganic anion transport	GO:0015291//GO:0005215//GO:0008271//GO:0015116//GO:1901682//GO:0015318//GO:0008509//GO:0015075//GO:0022857//GO:0015103//GO:0022804	secondary active transmembrane transporter activity//transporter activity//secondary active sulfate transmembrane transporter activity//sulfate transmembrane transporter activity//sulfur compound transmembrane transporter activity//inorganic molecular entity transmembrane transporter activity//anion transmembrane transporter activity//ion transmembrane transporter activity//transmembrane transpor…	GO:0044425//GO:0031224//GO:0016020//GO:0016021	membrane part//intrinsic component of membrane//membrane//integral component of membrane
Cluster-8155.1	GO:0006811//GO:0006810//GO:0006820//GO:0008272//GO:0051234//GO:0051179//GO:0072348//GO:0015698	ion transport//transport//anion transport//sulfate transport//establishment of localization//localization//sulfur compound transport//inorganic anion transport	GO:0005215//GO:0015075//GO:1901682//GO:0015318//GO:0015116//GO:0022857//GO:0015103//GO:0008509	transporter activity//ion transmembrane transporter activity//sulfur compound transmembrane transporter activity//inorganic molecular entity transmembrane transporter activity//sulfate transmembrane transporter activity//transmembrane transporter activity//inorganic anion transmembrane transporter activity//anion transmembrane transporter activity	GO:0031224//GO:0016021//GO:0016020//GO:0044425	intrinsic component of membrane//integral component of membrane//membrane//membrane part
Cluster-8155.2	GO:1902358//GO:0098661//GO:0006811//GO:0006810//GO:0034220//GO:0006820//GO:0008272//GO:0051234//GO:0051179//GO:0072348//GO:0055085//GO:0098660//GO:0098656//GO:0015698	sulfate transmembrane transport//inorganic anion transmembrane transport//ion transport//transport//ion transmembrane transport//anion transport//sulfate transport//establishment of localization//localization//sulfur compound transport//transmembrane transport//inorganic ion transmembrane transport//anion transmembrane transport//inorganic anion transport	GO:0015291//GO:0005215//GO:0008271//GO:0015116//GO:1901682//GO:0015318//GO:0008509//GO:0015075//GO:0022857//GO:0015103//GO:0022804	secondary active transmembrane transporter activity//transporter activity//secondary active sulfate transmembrane transporter activity//sulfate transmembrane transporter activity//sulfur compound transmembrane transporter activity//inorganic molecular entity transmembrane transporter activity//anion transmembrane transporter activity//ion transmembrane transporter activity//transmembrane transpor…	GO:0044425//GO:0031224//GO:0016020//GO:0016021	membrane part//intrinsic component of membrane//membrane//integral component of membrane
Cluster-8155.3	GO:0006811//GO:0006810//GO:0006820//GO:0008272//GO:0051234//GO:0051179//GO:0072348//GO:0015698	ion transport//transport//anion transport//sulfate transport//establishment of localization//localization//sulfur compound transport//inorganic anion transport	GO:0005215//GO:0015075//GO:1901682//GO:0015318//GO:0015116//GO:0022857//GO:0015103//GO:0008509	transporter activity//ion transmembrane transporter activity//sulfur compound transmembrane transporter activity//inorganic molecular entity transmembrane transporter activity//sulfate transmembrane transporter activity//transmembrane transporter activity//inorganic anion transmembrane transporter activity//anion transmembrane transporter activity	GO:0031224//GO:0016021//GO:0016020//GO:0044425	intrinsic component of membrane//integral component of membrane//membrane//membrane part
Cluster-5747.1702	GO:0034645//GO:0090304//GO:0044249//GO:0006807//GO:1901576//GO:1901360//GO:0006139//GO:0051716//GO:0044260//GO:0071704//GO:0006260//GO:0006281//GO:0009987//GO:0006725//GO:0006974//GO:0009058//GO:0009059//GO:0008152//GO:0034641//GO:0046483//GO:0006310//GO:0044238//GO:0050896//GO:0006950//GO:0044237//GO:0043170//GO:0033554//GO:0006259	cellular macromolecule biosynthetic process//nucleic acid metabolic process//cellular biosynthetic process//nitrogen compound metabolic process//organic substance biosynthetic process//organic cyclic compound metabolic process//nucleobase-containing compound metabolic process//cellular response to stimulus//cellular macromolecule metabolic process//organic substance metabolic process//DNA replica…	GO:0005488//GO:0003676//GO:0003677//GO:1901363//GO:0097159	binding//nucleic acid binding//DNA binding//heterocyclic compound binding//organic cyclic compound binding	GO:0043229//GO:0005622//GO:0043227//GO:0005623//GO:0005634//GO:0043226//GO:0044424//GO:0043231//GO:0044464	intracellular organelle//intracellular//membrane-bounded organelle//cell//nucleus//organelle//intracellular part//intracellular membrane-bounded organelle//cell part
Cluster-10783.0	GO:0006633//GO:0006631//GO:0019752//GO:0044249//GO:0044281//GO:0044283//GO:0072330//GO:0071704//GO:0006629//GO:1901576//GO:0009987//GO:0032787//GO:0009058//GO:0008152//GO:0043436//GO:0044255//GO:0055114//GO:0008610//GO:0044238//GO:0006082//GO:0046394//GO:0016053//GO:0044237	fatty acid biosynthetic process//fatty acid metabolic process//carboxylic acid metabolic process//cellular biosynthetic process//small molecule metabolic process//small molecule biosynthetic process//monocarboxylic acid biosynthetic process//organic substance metabolic process//lipid metabolic process//organic substance biosynthetic process//cellular process//monocarboxylic acid metabolic process…	GO:0016491//GO:0043169//GO:0046914//GO:0043167//GO:0005506//GO:0046872//GO:0003824//GO:0005488	oxidoreductase activity//cation binding//transition metal ion binding//ion binding//iron ion binding//metal ion binding//catalytic activity//binding	GO:0031224//GO:0016021//GO:0016020//GO:0044425	intrinsic component of membrane//integral component of membrane//membrane//membrane part
Cluster-5747.1700	--	--	GO:0005488//GO:0003676//GO:0003677//GO:1901363//GO:0097159	binding//nucleic acid binding//DNA binding//heterocyclic compound binding//organic cyclic compound binding	GO:0000786//GO:0044815//GO:0043229//GO:0043228//GO:0000785//GO:0005622//GO:0032991//GO:0043232//GO:0032993//GO:0044464//GO:0005623//GO:0043226//GO:0044446//GO:0044424//GO:0044427//GO:0005694//GO:0044422	nucleosome//DNA packaging complex//intracellular organelle//non-membrane-bounded organelle//chromatin//intracellular//protein-containing complex//intracellular non-membrane-bounded organelle//protein-DNA complex//cell part//cell//organelle//intracellular organelle part//intracellular part//chromosomal part//chromosome//organelle part
Cluster-5747.20511	GO:0008152//GO:0055114	metabolic process//oxidation-reduction process	GO:0004497//GO:0020037//GO:0003824//GO:0048037//GO:0005488//GO:1901363//GO:0016491//GO:0043169//GO:0046914//GO:0046906//GO:0097159//GO:0016705//GO:0043167//GO:0005506//GO:0046872	monooxygenase activity//heme binding//catalytic activity//cofactor binding//binding//heterocyclic compound binding//oxidoreductase activity//cation binding//transition metal ion binding//tetrapyrrole binding//organic cyclic compound binding//oxidoreductase activity, acting on paired donors, with incorporation or reduction of molecular oxygen//ion binding//iron ion binding//metal ion binding	--	--
Cluster-4503.0	GO:0008152//GO:0055114	metabolic process//oxidation-reduction process	GO:0051287//GO:0036094//GO:0003824//GO:0048037//GO:0005488//GO:1901363//GO:1901265//GO:0016491//GO:0047964//GO:0050662//GO:0016614//GO:0016616//GO:0097159//GO:0000166	NAD binding//small molecule binding//catalytic activity//cofactor binding//binding//heterocyclic compound binding//nucleoside phosphate binding//oxidoreductase activity//glyoxylate reductase activity//coenzyme binding//oxidoreductase activity, acting on CH-OH group of donors//oxidoreductase activity, acting on the CH-OH group of donors, NAD or NADP as acceptor//organic cyclic compound binding//nu…	--	--
Cluster-2703.0	GO:0051716//GO:0050896//GO:0009987//GO:0050794//GO:0065007//GO:0007165//GO:0007154//GO:0023052//GO:0050789	cellular response to stimulus//response to stimulus//cellular process//regulation of cellular process//biological regulation//signal transduction//cell communication//signaling//regulation of biological process	--	--	--	--
Cluster-5747.7333	GO:0071704//GO:0044238//GO:0005975//GO:0008152	organic substance metabolic process//primary metabolic process//carbohydrate metabolic process//metabolic process	GO:0016853//GO:0003824	isomerase activity//catalytic activity	--	--
Cluster-4680.0	GO:0006807//GO:0008152//GO:0006508//GO:0044238//GO:1901564//GO:0019538//GO:0043170//GO:0071704	nitrogen compound metabolic process//metabolic process//proteolysis//primary metabolic process//organonitrogen compound metabolic process//protein metabolic process//macromolecule metabolic process//organic substance metabolic process	GO:0016787//GO:0017171//GO:0140096//GO:0008238//GO:0008233//GO:0008236//GO:0003824//GO:0004180//GO:0004185//GO:0070011//GO:0070008	hydrolase activity//serine hydrolase activity//catalytic activity, acting on a protein//exopeptidase activity//peptidase activity//serine-type peptidase activity//catalytic activity//carboxypeptidase activity//serine-type carboxypeptidase activity//peptidase activity, acting on L-amino acid peptides//serine-type exopeptidase activity	--	--
Cluster-5747.6453	--	--	GO:0043168//GO:0033218//GO:0036094//GO:0048037//GO:0005488//GO:0043167//GO:1901363//GO:1901265//GO:1901681//GO:0050662//GO:0030554//GO:0097367//GO:0097159//GO:1901567//GO:0000062//GO:0000166//GO:0032559//GO:0005515//GO:0032555//GO:0017076//GO:0032553	anion binding//amide binding//small molecule binding//cofactor binding//binding//ion binding//heterocyclic compound binding//nucleoside phosphate binding//sulfur compound binding//coenzyme binding//adenyl nucleotide binding//carbohydrate derivative binding//organic cyclic compound binding//fatty acid derivative binding//fatty-acyl-CoA binding//nucleotide binding//adenyl ribonucleotide binding//pr…	--	--
Cluster-5747.6451	GO:0006807//GO:0008152//GO:0044238//GO:1901564//GO:0019538//GO:0043170//GO:0071704//GO:0006508	nitrogen compound metabolic process//metabolic process//primary metabolic process//organonitrogen compound metabolic process//protein metabolic process//macromolecule metabolic process//organic substance metabolic process//proteolysis	GO:0004252//GO:0004175//GO:0016787//GO:0140096//GO:0003824//GO:0005488//GO:0008233//GO:0008236//GO:0017171//GO:0070011//GO:0005515	serine-type endopeptidase activity//endopeptidase activity//hydrolase activity//catalytic activity, acting on a protein//catalytic activity//binding//peptidase activity//serine-type peptidase activity//serine hydrolase activity//peptidase activity, acting on L-amino acid peptides//protein binding	--	--
Cluster-5747.6456	GO:1902600//GO:0009167//GO:0034641//GO:0009165//GO:0044281//GO:0009161//GO:0009123//GO:1901362//GO:0009259//GO:1901360//GO:0006139//GO:0071704//GO:0009199//GO:0009168//GO:0015672//GO:0009206//GO:0009205//GO:0009201//GO:0044238//GO:0046034//GO:0006725//GO:0009260//GO:0055085//GO:0055086//GO:0046483//GO:1901564//GO:0098655//GO:1901566//GO:0044249//GO:1901137//GO:1901135//GO:0006163//GO:0006164//GO:…	proton transmembrane transport//purine ribonucleoside monophosphate metabolic process//cellular nitrogen compound metabolic process//nucleotide biosynthetic process//small molecule metabolic process//ribonucleoside monophosphate metabolic process//nucleoside monophosphate metabolic process//organic cyclic compound biosynthetic process//ribonucleotide metabolic process//organic cyclic compound met…	GO:0036442//GO:0046933//GO:0008324//GO:0046961//GO:0016818//GO:0019829//GO:0015405//GO:0016817//GO:0016887//GO:0042625//GO:0042626//GO:0017111//GO:0042623//GO:0015318//GO:0022857//GO:0005215//GO:0015399//GO:0022804//GO:0016787//GO:0044769//GO:0022890//GO:0003824//GO:0043492//GO:0015075//GO:0016462//GO:0015077//GO:0022853//GO:0015078	proton-exporting ATPase activity//proton-transporting ATP synthase activity, rotational mechanism//cation transmembrane transporter activity//proton-transporting ATPase activity, rotational mechanism//hydrolase activity, acting on acid anhydrides, in phosphorus-containing anhydrides//cation-transporting ATPase activity//P-P-bond-hydrolysis-driven transmembrane transporter activity//hydrolase acti…	GO:0098796//GO:0045261//GO:0016020//GO:0032991//GO:0044464//GO:0045259//GO:0005623//GO:0044424//GO:0005622//GO:0044425//GO:0033178//GO:0016469	membrane protein complex//proton-transporting ATP synthase complex, catalytic core F(1)//membrane//protein-containing complex//cell part//proton-transporting ATP synthase complex//cell//intracellular part//intracellular//membrane part//proton-transporting two-sector ATPase complex, catalytic domain//proton-transporting two-sector ATPase complex
Cluster-5747.6457	GO:0044238//GO:0044249//GO:0034645//GO:1901576//GO:0044260//GO:0043043//GO:0071704//GO:0010467//GO:0044267//GO:0009987//GO:0009058//GO:0009059//GO:0008152//GO:1901564//GO:0043604//GO:0044271//GO:1901566//GO:0019538//GO:0034641//GO:0044237//GO:0043170//GO:0006807//GO:0043603//GO:0006518//GO:0006412	primary metabolic process//cellular biosynthetic process//cellular macromolecule biosynthetic process//organic substance biosynthetic process//cellular macromolecule metabolic process//peptide biosynthetic process//organic substance metabolic process//gene expression//cellular protein metabolic process//cellular process//biosynthetic process//macromolecule biosynthetic process//metabolic process/…	GO:0005198//GO:0003735	structural molecule activity//structural constituent of ribosome	GO:1990904//GO:0043232//GO:0043229//GO:0043228//GO:0005623//GO:0005622//GO:0043226//GO:0005737//GO:0032991//GO:0005840//GO:0044464//GO:0044444//GO:0044424	ribonucleoprotein complex//intracellular non-membrane-bounded organelle//intracellular organelle//non-membrane-bounded organelle//cell//intracellular//organelle//cytoplasm//protein-containing complex//ribosome//cell part//cytoplasmic part//intracellular part
Cluster-5747.6458	GO:0044238//GO:0044249//GO:0034645//GO:1901576//GO:0044260//GO:0043043//GO:0071704//GO:0010467//GO:0044267//GO:0009987//GO:0009058//GO:0009059//GO:0008152//GO:1901564//GO:0043604//GO:0044271//GO:1901566//GO:0019538//GO:0034641//GO:0044237//GO:0043170//GO:0006807//GO:0043603//GO:0006518//GO:0006412	primary metabolic process//cellular biosynthetic process//cellular macromolecule biosynthetic process//organic substance biosynthetic process//cellular macromolecule metabolic process//peptide biosynthetic process//organic substance metabolic process//gene expression//cellular protein metabolic process//cellular process//biosynthetic process//macromolecule biosynthetic process//metabolic process/…	GO:0005198//GO:0003735	structural molecule activity//structural constituent of ribosome	GO:1990904//GO:0043232//GO:0043229//GO:0043228//GO:0005623//GO:0005622//GO:0043226//GO:0005737//GO:0032991//GO:0005840//GO:0044464//GO:0044444//GO:0044424	ribonucleoprotein complex//intracellular non-membrane-bounded organelle//intracellular organelle//non-membrane-bounded organelle//cell//intracellular//organelle//cytoplasm//protein-containing complex//ribosome//cell part//cytoplasmic part//intracellular part
Cluster-4468.0	GO:0044249//GO:0034641//GO:0034645//GO:0071840//GO:0006139//GO:0006260//GO:0006261//GO:0032392//GO:0032508//GO:0009987//GO:0006725//GO:0046483//GO:0006270//GO:0006259//GO:0071103//GO:0090304//GO:0006807//GO:0043170//GO:1901576//GO:0044260//GO:0016043//GO:0071704//GO:1901360//GO:0009058//GO:0009059//GO:0008152//GO:0006996//GO:0044238//GO:0051276//GO:0044237	cellular biosynthetic process//cellular nitrogen compound metabolic process//cellular macromolecule biosynthetic process//cellular component organization or biogenesis//nucleobase-containing compound metabolic process//DNA replication//DNA-dependent DNA replication//DNA geometric change//DNA duplex unwinding//cellular process//cellular aromatic compound metabolic process//heterocycle metabolic pr…	GO:0035639//GO:0008144//GO:0000166//GO:1901363//GO:0043168//GO:0043167//GO:0004386//GO:0016818//GO:0030554//GO:0097367//GO:0016817//GO:0003676//GO:0005488//GO:0016887//GO:0003677//GO:0003678//GO:1901265//GO:0017076//GO:0005524//GO:0016787//GO:0140097//GO:0017111//GO:0036094//GO:0003824//GO:0097159//GO:0016462//GO:0032559//GO:0032555//GO:0032553	purine ribonucleoside triphosphate binding//drug binding//nucleotide binding//heterocyclic compound binding//anion binding//ion binding//helicase activity//hydrolase activity, acting on acid anhydrides, in phosphorus-containing anhydrides//adenyl nucleotide binding//carbohydrate derivative binding//hydrolase activity, acting on acid anhydrides//nucleic acid binding//binding//ATPase activity//DNA …	GO:0005634//GO:0043231//GO:0044464//GO:0005623//GO:0005622//GO:0044424//GO:0043229//GO:0043227//GO:0043226//GO:0042555//GO:0032991	nucleus//intracellular membrane-bounded organelle//cell part//cell//intracellular//intracellular part//intracellular organelle//membrane-bounded organelle//organelle//MCM complex//protein-containing complex
Cluster-6274.0	GO:0044238//GO:0019752//GO:0044249//GO:0006807//GO:0044281//GO:0044283//GO:1901362//GO:1901360//GO:0006520//GO:0071704//GO:0009072//GO:1901576//GO:0009987//GO:0006725//GO:0009058//GO:0008152//GO:0043436//GO:1901564//GO:0055114//GO:0009073//GO:0008652//GO:1901566//GO:0006082//GO:0046394//GO:0016053//GO:0044237//GO:0019438	primary metabolic process//carboxylic acid metabolic process//cellular biosynthetic process//nitrogen compound metabolic process//small molecule metabolic process//small molecule biosynthetic process//organic cyclic compound biosynthetic process//organic cyclic compound metabolic process//cellular amino acid metabolic process//organic substance metabolic process//aromatic amino acid family metabo…	GO:0003856//GO:0016491//GO:0043169//GO:0016829//GO:0043167//GO:0046872//GO:0003824//GO:0016838//GO:0016835//GO:0005488	3-dehydroquinate synthase activity//oxidoreductase activity//cation binding//lyase activity//ion binding//metal ion binding//catalytic activity//carbon-oxygen lyase activity, acting on phosphates//carbon-oxygen lyase activity//binding	GO:0005737//GO:0005623//GO:0044464//GO:0005622//GO:0044424	cytoplasm//cell//cell part//intracellular//intracellular part
Cluster-9905.0	GO:0046434//GO:0044237//GO:1901575//GO:0006796//GO:0071704//GO:0006072//GO:0019637//GO:0046168//GO:0009987//GO:0008152//GO:0009056//GO:0055114//GO:0044238//GO:0052646//GO:0005975//GO:1901136//GO:1901135//GO:0006793	organophosphate catabolic process//cellular metabolic process//organic substance catabolic process//phosphate-containing compound metabolic process//organic substance metabolic process//glycerol-3-phosphate metabolic process//organophosphate metabolic process//glycerol-3-phosphate catabolic process//cellular process//metabolic process//catabolic process//oxidation-reduction process//primary metab…	GO:0051287//GO:1901363//GO:1901265//GO:0016491//GO:0050662//GO:0000166//GO:0042802//GO:0042803//GO:0004367//GO:0036094//GO:0003824//GO:0048037//GO:0016614//GO:0016616//GO:0005515//GO:0046983//GO:0097159//GO:0005488	NAD binding//heterocyclic compound binding//nucleoside phosphate binding//oxidoreductase activity//coenzyme binding//nucleotide binding//identical protein binding//protein homodimerization activity//glycerol-3-phosphate dehydrogenase [NAD+] activity//small molecule binding//catalytic activity//cofactor binding//oxidoreductase activity, acting on CH-OH group of donors//oxidoreductase activity, act…	GO:0009331//GO:1990204//GO:0005737//GO:1902494//GO:0032991//GO:0044464//GO:0005623//GO:0005622//GO:0044444//GO:0044424	glycerol-3-phosphate dehydrogenase complex//oxidoreductase complex//cytoplasm//catalytic complex//protein-containing complex//cell part//cell//intracellular//cytoplasmic part//intracellular part
Cluster-5747.4919	GO:0007275//GO:0051716//GO:0043207//GO:0050789//GO:0065007//GO:0010033//GO:0032502//GO:0032501//GO:0009628//GO:0006812//GO:0006811//GO:0006810//GO:0050794//GO:0006952//GO:0006950//GO:0030001//GO:0042221//GO:0051234//GO:0051707//GO:0051179//GO:0051704//GO:0009607//GO:0009605//GO:0050896//GO:0048856//GO:0048731//GO:0009987	multicellular organism development//cellular response to stimulus//response to external biotic stimulus//regulation of biological process//biological regulation//response to organic substance//developmental process//multicellular organismal process//response to abiotic stimulus//cation transport//ion transport//transport//regulation of cellular process//defense response//response to stress//metal…	GO:0015318//GO:0005215//GO:0046873//GO:0008324//GO:0022890//GO:0015075//GO:0022857	inorganic molecular entity transmembrane transporter activity//transporter activity//metal ion transmembrane transporter activity//cation transmembrane transporter activity//inorganic cation transmembrane transporter activity//ion transmembrane transporter activity//transmembrane transporter activity	GO:0016020	membrane
Cluster-5747.4915	GO:0006457//GO:0009987	protein folding//cellular process	GO:0005488//GO:0005515//GO:0051082	binding//protein binding//unfolded protein binding	GO:0016272//GO:0032991	prefoldin complex//protein-containing complex
Cluster-4412.0	GO:0008104//GO:0034613//GO:0031503//GO:0051179//GO:0034629//GO:0051641//GO:0070727//GO:0033566//GO:0033036	protein localization//cellular protein localization//protein-containing complex localization//localization//cellular protein-containing complex localization//cellular localization//cellular macromolecule localization//gamma-tubulin complex localization//macromolecule localization	--	--	GO:0005737//GO:0008274//GO:0043229//GO:0043228//GO:0000930//GO:0005815//GO:0043226//GO:0015630//GO:0005856//GO:0032991//GO:0005622//GO:0043232//GO:0044464//GO:0005623//GO:0000931//GO:0044446//GO:0044444//GO:0044430//GO:0044450//GO:0044424//GO:0044422	cytoplasm//gamma-tubulin ring complex//intracellular organelle//non-membrane-bounded organelle//gamma-tubulin complex//microtubule organizing center//organelle//microtubule cytoskeleton//cytoskeleton//protein-containing complex//intracellular//intracellular non-membrane-bounded organelle//cell part//cell//gamma-tubulin large complex//intracellular organelle part//cytoplasmic part//cytoskeletal pa…
Cluster-888.0	GO:0006810//GO:0015849//GO:0006811//GO:0006865//GO:0015711//GO:0034220//GO:1903825//GO:1905039//GO:0051234//GO:0051179//GO:0046942//GO:0071702//GO:0006820//GO:0055085//GO:0071705//GO:0098656//GO:0003333	transport//organic acid transport//ion transport//amino acid transport//organic anion transport//ion transmembrane transport//organic acid transmembrane transport//carboxylic acid transmembrane transport//establishment of localization//localization//carboxylic acid transport//organic substance transport//anion transport//transmembrane transport//nitrogen compound transport//anion transmembrane tr…	GO:0005342//GO:0015075//GO:0015318//GO:0008509//GO:0008514//GO:0022857//GO:0015171//GO:0046943//GO:0005215	organic acid transmembrane transporter activity//ion transmembrane transporter activity//inorganic molecular entity transmembrane transporter activity//anion transmembrane transporter activity//organic anion transmembrane transporter activity//transmembrane transporter activity//amino acid transmembrane transporter activity//carboxylic acid transmembrane transporter activity//transporter activity	GO:0031224//GO:0016021//GO:0016020//GO:0044425	intrinsic component of membrane//integral component of membrane//membrane//membrane part
Cluster-5747.7337	GO:0090304//GO:0006807//GO:0034660//GO:1901360//GO:0034470//GO:0006139//GO:0071704//GO:0010467//GO:0008033//GO:0009987//GO:0006725//GO:0008152//GO:0046483//GO:0016070//GO:0044238//GO:0034641//GO:0044237//GO:0043170//GO:0006399//GO:0006396	nucleic acid metabolic process//nitrogen compound metabolic process//ncRNA metabolic process//organic cyclic compound metabolic process//ncRNA processing//nucleobase-containing compound metabolic process//organic substance metabolic process//gene expression//tRNA processing//cellular process//cellular aromatic compound metabolic process//metabolic process//heterocycle metabolic process//RNA metab…	GO:0004540//GO:0003676//GO:0004549//GO:0004526//GO:0004521//GO:1901363//GO:0016787//GO:0140098//GO:0016788//GO:0016893//GO:0016891//GO:0140101//GO:0003824//GO:0004518//GO:0004519//GO:0097159//GO:0005488	ribonuclease activity//nucleic acid binding//tRNA-specific ribonuclease activity//ribonuclease P activity//endoribonuclease activity//heterocyclic compound binding//hydrolase activity//catalytic activity, acting on RNA//hydrolase activity, acting on ester bonds//endonuclease activity, active with either ribo- or deoxyribonucleic acids and producing 5'-phosphomonoesters//endoribonuclease activity,…	GO:0043229//GO:0005623//GO:0005622//GO:0043227//GO:0043226//GO:0005634//GO:0031224//GO:0016020//GO:0043231//GO:0044464//GO:0044424//GO:0044425//GO:0016021	intracellular organelle//cell//intracellular//membrane-bounded organelle//organelle//nucleus//intrinsic component of membrane//membrane//intracellular membrane-bounded organelle//cell part//intracellular part//membrane part//integral component of membrane
Cluster-909.0	--	--	GO:0005488//GO:0005515	binding//protein binding	--	--
Cluster-8446.0	GO:0032774//GO:0019222//GO:0031326//GO:0031323//GO:0090304//GO:0044249//GO:0034641//GO:0006807//GO:1901576//GO:1901362//GO:0097659//GO:0080090//GO:0006139//GO:0044260//GO:2000112//GO:0050789//GO:0071704//GO:0010467//GO:0065007//GO:1901360//GO:0060255//GO:0010468//GO:0019219//GO:0006725//GO:0009987//GO:0009889//GO:1903506//GO:0050794//GO:0034645//GO:0009059//GO:0051171//GO:0008152//GO:2001141//GO:…	RNA biosynthetic process//regulation of metabolic process//regulation of cellular biosynthetic process//regulation of cellular metabolic process//nucleic acid metabolic process//cellular biosynthetic process//cellular nitrogen compound metabolic process//nitrogen compound metabolic process//organic substance biosynthetic process//organic cyclic compound biosynthetic process//nucleic acid-template…	GO:0005488//GO:0003676//GO:0003677//GO:1901363//GO:0140110//GO:0043565//GO:0003700//GO:0097159	binding//nucleic acid binding//DNA binding//heterocyclic compound binding//transcription regulator activity//sequence-specific DNA binding//DNA-binding transcription factor activity//organic cyclic compound binding	--	--
Cluster-8266.0	--	--	GO:0005488//GO:0097159//GO:1901363//GO:0003676//GO:0003677	binding//organic cyclic compound binding//heterocyclic compound binding//nucleic acid binding//DNA binding	--	--
Cluster-3718.0	GO:0042398//GO:0019752//GO:0044249//GO:0034641//GO:0006807//GO:0009108//GO:0044281//GO:0044283//GO:0046653//GO:1901362//GO:0046654//GO:1901360//GO:1901576//GO:0009396//GO:0051188//GO:0042559//GO:0071704//GO:1901566//GO:0018130//GO:0006760//GO:0009987//GO:0006725//GO:0009058//GO:0051186//GO:0008152//GO:0043436//GO:1901564//GO:0006732//GO:0055114//GO:0046483//GO:0043604//GO:0044271//GO:0006575//GO:…	cellular modified amino acid biosynthetic process//carboxylic acid metabolic process//cellular biosynthetic process//cellular nitrogen compound metabolic process//nitrogen compound metabolic process//coenzyme biosynthetic process//small molecule metabolic process//small molecule biosynthetic process//tetrahydrofolate metabolic process//organic cyclic compound biosynthetic process//tetrahydrofolat…	GO:0016646//GO:0016491//GO:0016645//GO:0004146//GO:0003824	oxidoreductase activity, acting on the CH-NH group of donors, NAD or NADP as acceptor//oxidoreductase activity//oxidoreductase activity, acting on the CH-NH group of donors//dihydrofolate reductase activity//catalytic activity	--	--
Cluster-5747.19025	GO:0044238//GO:0009987//GO:0006464//GO:0043412//GO:0006807//GO:0008152//GO:0016567//GO:0043170//GO:0044267//GO:1901564//GO:0044260//GO:0032446//GO:0019538//GO:0070647//GO:0044237//GO:0071704//GO:0036211	primary metabolic process//cellular process//cellular protein modification process//macromolecule modification//nitrogen compound metabolic process//metabolic process//protein ubiquitination//macromolecule metabolic process//cellular protein metabolic process//organonitrogen compound metabolic process//cellular macromolecule metabolic process//protein modification by small protein conjugation//pr…	GO:0043169//GO:0140096//GO:0003824//GO:0005488//GO:0004842//GO:0019787//GO:0046914//GO:0043167//GO:0016740//GO:0005515//GO:0046872//GO:0008270	cation binding//catalytic activity, acting on a protein//catalytic activity//binding//ubiquitin-protein transferase activity//ubiquitin-like protein transferase activity//transition metal ion binding//ion binding//transferase activity//protein binding//metal ion binding//zinc ion binding	--	--
Cluster-9620.1	--	--	GO:0005488//GO:0005515	binding//protein binding	--	--
Cluster-8937.0	GO:0008152//GO:0044238//GO:0005975//GO:0071704	metabolic process//primary metabolic process//carbohydrate metabolic process//organic substance metabolic process	GO:0016787//GO:0015926//GO:0030247//GO:0030246//GO:0016798//GO:0005488//GO:0003824//GO:0008422//GO:0004553//GO:0001871//GO:0042973	hydrolase activity//glucosidase activity//polysaccharide binding//carbohydrate binding//hydrolase activity, acting on glycosyl bonds//binding//catalytic activity//beta-glucosidase activity//hydrolase activity, hydrolyzing O-glycosyl compounds//pattern binding//glucan endo-1,3-beta-D-glucosidase activity	GO:0046658//GO:0071944//GO:0005886//GO:0031226//GO:0031224//GO:0031225//GO:0005623//GO:0016020//GO:0044464//GO:0044425//GO:0044459	anchored component of plasma membrane//cell periphery//plasma membrane//intrinsic component of plasma membrane//intrinsic component of membrane//anchored component of membrane//cell//membrane//cell part//membrane part//plasma membrane part
Cluster-4774.0	GO:0016310//GO:0006807//GO:0044267//GO:0044260//GO:0071704//GO:0006468//GO:0009987//GO:0006464//GO:0043412//GO:0036211//GO:0008152//GO:0044238//GO:1901564//GO:0019538//GO:0044237//GO:0043170//GO:0006796//GO:0006793	phosphorylation//nitrogen compound metabolic process//cellular protein metabolic process//cellular macromolecule metabolic process//organic substance metabolic process//protein phosphorylation//cellular process//cellular protein modification process//macromolecule modification//protein modification process//metabolic process//primary metabolic process//organonitrogen compound metabolic process//p…	GO:0035639//GO:0008144//GO:0005488//GO:0000166//GO:1901363//GO:1901265//GO:0043168//GO:0043167//GO:0016740//GO:0004672//GO:0017076//GO:0005524//GO:0016301//GO:0140096//GO:0036094//GO:0003824//GO:0030554//GO:0016772//GO:0097367//GO:0032559//GO:0005515//GO:0032555//GO:0097159//GO:0016773//GO:0032553	purine ribonucleoside triphosphate binding//drug binding//binding//nucleotide binding//heterocyclic compound binding//nucleoside phosphate binding//anion binding//ion binding//transferase activity//protein kinase activity//purine nucleotide binding//ATP binding//kinase activity//catalytic activity, acting on a protein//small molecule binding//catalytic activity//adenyl nucleotide binding//transfe…	--	--
Cluster-8937.1	GO:0071704//GO:0044238//GO:0005975//GO:0008152	organic substance metabolic process//primary metabolic process//carbohydrate metabolic process//metabolic process	GO:0016787//GO:0016798//GO:0003824//GO:0004553	hydrolase activity//hydrolase activity, acting on glycosyl bonds//catalytic activity//hydrolase activity, hydrolyzing O-glycosyl compounds	--	--
Cluster-4539.0	--	--	GO:0043169//GO:0046914//GO:0097159//GO:0043167//GO:0005488//GO:0003676//GO:0003677//GO:0046872//GO:1901363//GO:0008270	cation binding//transition metal ion binding//organic cyclic compound binding//ion binding//binding//nucleic acid binding//DNA binding//metal ion binding//heterocyclic compound binding//zinc ion binding	--	--
[truncated: 25,086 more rows]
