# Supplementary material for: Comparative transcriptome analysis provides novel insights into molecular response of salt-tolerant and sensitive polyembryonic mango genotypes to salinity stress at seedling stage
Source: Front Plant Sci. 2023 Apr 12;14:1152485. doi: 10.3389/fpls.2023.1152485 (PMC10141464; doi:10.3389/fpls.2023.1152485)
Supplement: Supplementary file 8 [file Table_8.xls]

Gene ID	1st-level(pathway)	2nd-level(pathway)	3rd-level(pathway)	Pathway id	KO id	KO Description	EC
Cluster-1500.1	Metabolism	Overview	Carbon metabolism	ko01200	K00844	hexokinase	2.7.1.1
Cluster-1500.0	Metabolism	Overview	Carbon metabolism	ko01200	K00844	hexokinase	2.7.1.1
Cluster-1500.2	Metabolism	Overview	Carbon metabolism	ko01200	K00844	hexokinase	2.7.1.1
Cluster-5747.13276	Metabolism	Overview	Carbon metabolism	ko01200	K00844	hexokinase	2.7.1.1
Cluster-5747.9035	Metabolism	Overview	Carbon metabolism	ko01200	K00844	hexokinase	2.7.1.1
Cluster-2725.1	Metabolism	Overview	Carbon metabolism	ko01200	K00844	hexokinase	2.7.1.1
Cluster-2725.0	Metabolism	Overview	Carbon metabolism	ko01200	K00844	hexokinase	2.7.1.1
Cluster-5747.1283	Metabolism	Overview	Carbon metabolism	ko01200	K00844	hexokinase	2.7.1.1
Cluster-5747.9036	Metabolism	Overview	Carbon metabolism	ko01200	K00844	hexokinase	2.7.1.1
Cluster-2030.0	Metabolism	Overview	Carbon metabolism	ko01200	K00844	hexokinase	2.7.1.1
Cluster-5907.0	Metabolism	Overview	Carbon metabolism	ko01200	K01810	glucose-6-phosphate isomerase	5.3.1.9
Cluster-5747.8077	Metabolism	Overview	Carbon metabolism	ko01200	K01810	glucose-6-phosphate isomerase	5.3.1.9
Cluster-132.0	Metabolism	Overview	Carbon metabolism	ko01200	K01810	glucose-6-phosphate isomerase	5.3.1.9
Cluster-5747.18820	Metabolism	Overview	Carbon metabolism	ko01200	K00850	6-phosphofructokinase 1	2.7.1.11
Cluster-6527.0	Metabolism	Overview	Carbon metabolism	ko01200	K00850	6-phosphofructokinase 1	2.7.1.11
Cluster-5747.787	Metabolism	Overview	Carbon metabolism	ko01200	K00850	6-phosphofructokinase 1	2.7.1.11
Cluster-5747.786	Metabolism	Overview	Carbon metabolism	ko01200	K00850	6-phosphofructokinase 1	2.7.1.11
Cluster-5747.7630	Metabolism	Overview	Carbon metabolism	ko01200	K00850	6-phosphofructokinase 1	2.7.1.11
Cluster-5747.20464	Metabolism	Overview	Carbon metabolism	ko01200	K00850	6-phosphofructokinase 1	2.7.1.11
Cluster-5747.16800	Metabolism	Overview	Carbon metabolism	ko01200	K00850	6-phosphofructokinase 1	2.7.1.11
Cluster-5747.20465	Metabolism	Overview	Carbon metabolism	ko01200	K00850	6-phosphofructokinase 1	2.7.1.11
Cluster-5747.20466	Metabolism	Overview	Carbon metabolism	ko01200	K00850	6-phosphofructokinase 1	2.7.1.11
Cluster-5747.14753	Metabolism	Overview	Carbon metabolism	ko01200	K01623	fructose-bisphosphate aldolase, class I	4.1.2.13
Cluster-5747.10928	Metabolism	Overview	Carbon metabolism	ko01200	K01623	fructose-bisphosphate aldolase, class I	4.1.2.13
Cluster-5747.10929	Metabolism	Overview	Carbon metabolism	ko01200	K01623	fructose-bisphosphate aldolase, class I	4.1.2.13
Cluster-5747.10927	Metabolism	Overview	Carbon metabolism	ko01200	K01623	fructose-bisphosphate aldolase, class I	4.1.2.13
Cluster-3037.0	Metabolism	Overview	Carbon metabolism	ko01200	K01623	fructose-bisphosphate aldolase, class I	4.1.2.13
Cluster-5747.11020	Metabolism	Overview	Carbon metabolism	ko01200	K01623	fructose-bisphosphate aldolase, class I	4.1.2.13
Cluster-3172.0	Metabolism	Overview	Carbon metabolism	ko01200	K01623	fructose-bisphosphate aldolase, class I	4.1.2.13
Cluster-5747.747	Metabolism	Overview	Carbon metabolism	ko01200	K01623	fructose-bisphosphate aldolase, class I	4.1.2.13
Cluster-5747.10931	Metabolism	Overview	Carbon metabolism	ko01200	K01623	fructose-bisphosphate aldolase, class I	4.1.2.13
Cluster-5747.10930	Metabolism	Overview	Carbon metabolism	ko01200	K01623	fructose-bisphosphate aldolase, class I	4.1.2.13
Cluster-5747.10933	Metabolism	Overview	Carbon metabolism	ko01200	K01623	fructose-bisphosphate aldolase, class I	4.1.2.13
Cluster-5747.10932	Metabolism	Overview	Carbon metabolism	ko01200	K01623	fructose-bisphosphate aldolase, class I	4.1.2.13
Cluster-5747.16833	Metabolism	Overview	Carbon metabolism	ko01200	K01623	fructose-bisphosphate aldolase, class I	4.1.2.13
Cluster-5747.11708	Metabolism	Overview	Carbon metabolism	ko01200	K01623	fructose-bisphosphate aldolase, class I	4.1.2.13
Cluster-1263.0	Metabolism	Overview	Carbon metabolism	ko01200	K01623	fructose-bisphosphate aldolase, class I	4.1.2.13
Cluster-5747.10752	Metabolism	Overview	Carbon metabolism	ko01200	K01623	fructose-bisphosphate aldolase, class I	4.1.2.13
Cluster-5747.13783	Metabolism	Overview	Carbon metabolism	ko01200	K01803	triosephosphate isomerase (TIM)	5.3.1.1
Cluster-5747.17901	Metabolism	Overview	Carbon metabolism	ko01200	K01803	triosephosphate isomerase (TIM)	5.3.1.1
Cluster-5747.16120	Metabolism	Overview	Carbon metabolism	ko01200	K01803	triosephosphate isomerase (TIM)	5.3.1.1
Cluster-5747.13459	Metabolism	Overview	Carbon metabolism	ko01200	K01803	triosephosphate isomerase (TIM)	5.3.1.1
Cluster-10055.0	Metabolism	Overview	Carbon metabolism	ko01200	K01803	triosephosphate isomerase (TIM)	5.3.1.1
Cluster-5747.16117	Metabolism	Overview	Carbon metabolism	ko01200	K01803	triosephosphate isomerase (TIM)	5.3.1.1
Cluster-5747.16119	Metabolism	Overview	Carbon metabolism	ko01200	K01803	triosephosphate isomerase (TIM)	5.3.1.1
Cluster-5747.16118	Metabolism	Overview	Carbon metabolism	ko01200	K01803	triosephosphate isomerase (TIM)	5.3.1.1
Cluster-5747.17704	Metabolism	Overview	Carbon metabolism	ko01200	K01803	triosephosphate isomerase (TIM)	5.3.1.1
Cluster-5747.13812	Metabolism	Overview	Carbon metabolism	ko01200	K01803	triosephosphate isomerase (TIM)	5.3.1.1
Cluster-2282.0	Metabolism	Overview	Carbon metabolism	ko01200	K00134	glyceraldehyde 3-phosphate dehydrogenase	1.2.1.12
Cluster-5747.10193	Metabolism	Overview	Carbon metabolism	ko01200	K00134	glyceraldehyde 3-phosphate dehydrogenase	1.2.1.12
Cluster-5747.10192	Metabolism	Overview	Carbon metabolism	ko01200	K00134	glyceraldehyde 3-phosphate dehydrogenase	1.2.1.12
Cluster-5747.10191	Metabolism	Overview	Carbon metabolism	ko01200	K00134	glyceraldehyde 3-phosphate dehydrogenase	1.2.1.12
Cluster-5747.10194	Metabolism	Overview	Carbon metabolism	ko01200	K00134	glyceraldehyde 3-phosphate dehydrogenase	1.2.1.12
Cluster-5747.11159	Metabolism	Overview	Carbon metabolism	ko01200	K00134	glyceraldehyde 3-phosphate dehydrogenase	1.2.1.12
Cluster-818.1	Metabolism	Overview	Carbon metabolism	ko01200	K00134	glyceraldehyde 3-phosphate dehydrogenase	1.2.1.12
Cluster-5747.15018	Metabolism	Overview	Carbon metabolism	ko01200	K00134	glyceraldehyde 3-phosphate dehydrogenase	1.2.1.12
Cluster-673.0	Metabolism	Overview	Carbon metabolism	ko01200	K00134	glyceraldehyde 3-phosphate dehydrogenase	1.2.1.12
Cluster-5747.12931	Metabolism	Overview	Carbon metabolism	ko01200	K00134	glyceraldehyde 3-phosphate dehydrogenase	1.2.1.12
Cluster-5747.18589	Metabolism	Overview	Carbon metabolism	ko01200	K00134	glyceraldehyde 3-phosphate dehydrogenase	1.2.1.12
Cluster-5747.13612	Metabolism	Overview	Carbon metabolism	ko01200	K00134	glyceraldehyde 3-phosphate dehydrogenase	1.2.1.12
Cluster-3688.0	Metabolism	Overview	Carbon metabolism	ko01200	K00134	glyceraldehyde 3-phosphate dehydrogenase	1.2.1.12
Cluster-4052.0	Metabolism	Overview	Carbon metabolism	ko01200	K00134	glyceraldehyde 3-phosphate dehydrogenase	1.2.1.12
Cluster-5747.15019	Metabolism	Overview	Carbon metabolism	ko01200	K00134	glyceraldehyde 3-phosphate dehydrogenase	1.2.1.12
Cluster-5747.3964	Metabolism	Overview	Carbon metabolism	ko01200	K00134	glyceraldehyde 3-phosphate dehydrogenase	1.2.1.12
Cluster-5747.3963	Metabolism	Overview	Carbon metabolism	ko01200	K00134	glyceraldehyde 3-phosphate dehydrogenase	1.2.1.12
Cluster-5747.12601	Metabolism	Overview	Carbon metabolism	ko01200	K00927	phosphoglycerate kinase	2.7.2.3
Cluster-5747.5648	Metabolism	Overview	Carbon metabolism	ko01200	K00927	phosphoglycerate kinase	2.7.2.3
Cluster-7459.0	Metabolism	Overview	Carbon metabolism	ko01200	K00927	phosphoglycerate kinase	2.7.2.3
Cluster-7459.1	Metabolism	Overview	Carbon metabolism	ko01200	K00927	phosphoglycerate kinase	2.7.2.3
Cluster-5747.14975	Metabolism	Overview	Carbon metabolism	ko01200	K00927	phosphoglycerate kinase	2.7.2.3
Cluster-5747.14974	Metabolism	Overview	Carbon metabolism	ko01200	K00927	phosphoglycerate kinase	2.7.2.3
Cluster-5747.14977	Metabolism	Overview	Carbon metabolism	ko01200	K00927	phosphoglycerate kinase	2.7.2.3
Cluster-5747.14976	Metabolism	Overview	Carbon metabolism	ko01200	K00927	phosphoglycerate kinase	2.7.2.3
Cluster-5747.14979	Metabolism	Overview	Carbon metabolism	ko01200	K00927	phosphoglycerate kinase	2.7.2.3
Cluster-5747.14978	Metabolism	Overview	Carbon metabolism	ko01200	K00927	phosphoglycerate kinase	2.7.2.3
Cluster-837.0	Metabolism	Overview	Carbon metabolism	ko01200	K01834	2,3-bisphosphoglycerate-dependent phosphoglycerate mutase	5.4.2.11
Cluster-5747.19120	Metabolism	Overview	Carbon metabolism	ko01200	K15633	2,3-bisphosphoglycerate-independent phosphoglycerate mutase	5.4.2.12
Cluster-5747.19121	Metabolism	Overview	Carbon metabolism	ko01200	K15633	2,3-bisphosphoglycerate-independent phosphoglycerate mutase	5.4.2.12
Cluster-5747.19118	Metabolism	Overview	Carbon metabolism	ko01200	K15633	2,3-bisphosphoglycerate-independent phosphoglycerate mutase	5.4.2.12
Cluster-5747.19119	Metabolism	Overview	Carbon metabolism	ko01200	K15633	2,3-bisphosphoglycerate-independent phosphoglycerate mutase	5.4.2.12
Cluster-4443.0	Metabolism	Overview	Carbon metabolism	ko01200	K15634	probable phosphoglycerate mutase	5.4.2.12
Cluster-11525.0	Metabolism	Overview	Carbon metabolism	ko01200	K15634	probable phosphoglycerate mutase	5.4.2.12
Cluster-11525.1	Metabolism	Overview	Carbon metabolism	ko01200	K15634	probable phosphoglycerate mutase	5.4.2.12
Cluster-11525.2	Metabolism	Overview	Carbon metabolism	ko01200	K15634	probable phosphoglycerate mutase	5.4.2.12
Cluster-6950.0	Metabolism	Overview	Carbon metabolism	ko01200	K01689	enolase	4.2.1.11
Cluster-8838.2	Metabolism	Overview	Carbon metabolism	ko01200	K01689	enolase	4.2.1.11
Cluster-10763.0	Metabolism	Overview	Carbon metabolism	ko01200	K01689	enolase	4.2.1.11
Cluster-5747.13637	Metabolism	Overview	Carbon metabolism	ko01200	K01689	enolase	4.2.1.11
Cluster-5747.13636	Metabolism	Overview	Carbon metabolism	ko01200	K01689	enolase	4.2.1.11
Cluster-5747.13635	Metabolism	Overview	Carbon metabolism	ko01200	K01689	enolase	4.2.1.11
Cluster-5747.13634	Metabolism	Overview	Carbon metabolism	ko01200	K01689	enolase	4.2.1.11
Cluster-5747.13633	Metabolism	Overview	Carbon metabolism	ko01200	K01689	enolase	4.2.1.11
Cluster-5747.13632	Metabolism	Overview	Carbon metabolism	ko01200	K01689	enolase	4.2.1.11
Cluster-8838.0	Metabolism	Overview	Carbon metabolism	ko01200	K01689	enolase	4.2.1.11
Cluster-5747.10319	Metabolism	Overview	Carbon metabolism	ko01200	K01689	enolase	4.2.1.11
Cluster-8838.1	Metabolism	Overview	Carbon metabolism	ko01200	K01689	enolase	4.2.1.11
Cluster-5747.7043	Metabolism	Overview	Carbon metabolism	ko01200	K01689	enolase	4.2.1.11
Cluster-5747.10427	Metabolism	Overview	Carbon metabolism	ko01200	K00873	pyruvate kinase	2.7.1.40
Cluster-11677.0	Metabolism	Overview	Carbon metabolism	ko01200	K00873	pyruvate kinase	2.7.1.40
Cluster-5747.43	Metabolism	Overview	Carbon metabolism	ko01200	K00873	pyruvate kinase	2.7.1.40
Cluster-5747.45	Metabolism	Overview	Carbon metabolism	ko01200	K00873	pyruvate kinase	2.7.1.40
Cluster-5747.44	Metabolism	Overview	Carbon metabolism	ko01200	K00873	pyruvate kinase	2.7.1.40
Cluster-5747.47	Metabolism	Overview	Carbon metabolism	ko01200	K00873	pyruvate kinase	2.7.1.40
Cluster-5747.46	Metabolism	Overview	Carbon metabolism	ko01200	K00873	pyruvate kinase	2.7.1.40
Cluster-5747.48	Metabolism	Overview	Carbon metabolism	ko01200	K00873	pyruvate kinase	2.7.1.40
Cluster-2484.4	Metabolism	Overview	Carbon metabolism	ko01200	K00873	pyruvate kinase	2.7.1.40
Cluster-2484.0	Metabolism	Overview	Carbon metabolism	ko01200	K00873	pyruvate kinase	2.7.1.40
Cluster-2484.3	Metabolism	Overview	Carbon metabolism	ko01200	K00873	pyruvate kinase	2.7.1.40
Cluster-2484.2	Metabolism	Overview	Carbon metabolism	ko01200	K00873	pyruvate kinase	2.7.1.40
Cluster-7764.0	Metabolism	Overview	Carbon metabolism	ko01200	K00873	pyruvate kinase	2.7.1.40
Cluster-5747.13536	Metabolism	Overview	Carbon metabolism	ko01200	K00873	pyruvate kinase	2.7.1.40
Cluster-5747.8866	Metabolism	Overview	Carbon metabolism	ko01200	K00873	pyruvate kinase	2.7.1.40
Cluster-5747.13278	Metabolism	Overview	Carbon metabolism	ko01200	K00873	pyruvate kinase	2.7.1.40
Cluster-5747.14149	Metabolism	Overview	Carbon metabolism	ko01200	K00873	pyruvate kinase	2.7.1.40
Cluster-5747.13277	Metabolism	Overview	Carbon metabolism	ko01200	K00873	pyruvate kinase	2.7.1.40
Cluster-5747.15560	Metabolism	Overview	Carbon metabolism	ko01200	K00873	pyruvate kinase	2.7.1.40
Cluster-5747.6708	Metabolism	Overview	Carbon metabolism	ko01200	K00873	pyruvate kinase	2.7.1.40
Cluster-5747.6709	Metabolism	Overview	Carbon metabolism	ko01200	K00873	pyruvate kinase	2.7.1.40
Cluster-2484.1	Metabolism	Overview	Carbon metabolism	ko01200	K00873	pyruvate kinase	2.7.1.40
Cluster-10427.0	Metabolism	Overview	Carbon metabolism	ko01200	K00873	pyruvate kinase	2.7.1.40
Cluster-5747.9097	Metabolism	Overview	Carbon metabolism	ko01200	K00873	pyruvate kinase	2.7.1.40
Cluster-5747.9098	Metabolism	Overview	Carbon metabolism	ko01200	K00873	pyruvate kinase	2.7.1.40
Cluster-11913.2	Metabolism	Overview	Carbon metabolism	ko01200	K00161	pyruvate dehydrogenase E1 component subunit alpha	1.2.4.1
Cluster-5747.10570	Metabolism	Overview	Carbon metabolism	ko01200	K00161	pyruvate dehydrogenase E1 component subunit alpha	1.2.4.1
Cluster-11913.0	Metabolism	Overview	Carbon metabolism	ko01200	K00161	pyruvate dehydrogenase E1 component subunit alpha	1.2.4.1
Cluster-11913.1	Metabolism	Overview	Carbon metabolism	ko01200	K00161	pyruvate dehydrogenase E1 component subunit alpha	1.2.4.1
Cluster-5747.14823	Metabolism	Overview	Carbon metabolism	ko01200	K00161	pyruvate dehydrogenase E1 component subunit alpha	1.2.4.1
Cluster-5747.14822	Metabolism	Overview	Carbon metabolism	ko01200	K00161	pyruvate dehydrogenase E1 component subunit alpha	1.2.4.1
Cluster-5747.14825	Metabolism	Overview	Carbon metabolism	ko01200	K00161	pyruvate dehydrogenase E1 component subunit alpha	1.2.4.1
Cluster-5747.14824	Metabolism	Overview	Carbon metabolism	ko01200	K00161	pyruvate dehydrogenase E1 component subunit alpha	1.2.4.1
Cluster-6473.0	Metabolism	Overview	Carbon metabolism	ko01200	K00161	pyruvate dehydrogenase E1 component subunit alpha	1.2.4.1
Cluster-5747.12458	Metabolism	Overview	Carbon metabolism	ko01200	K00162	pyruvate dehydrogenase E1 component subunit beta	1.2.4.1
Cluster-5747.12459	Metabolism	Overview	Carbon metabolism	ko01200	K00162	pyruvate dehydrogenase E1 component subunit beta	1.2.4.1
Cluster-5747.12457	Metabolism	Overview	Carbon metabolism	ko01200	K00162	pyruvate dehydrogenase E1 component subunit beta	1.2.4.1
Cluster-5747.4210	Metabolism	Overview	Carbon metabolism	ko01200	K00162	pyruvate dehydrogenase E1 component subunit beta	1.2.4.1
Cluster-5747.4209	Metabolism	Overview	Carbon metabolism	ko01200	K00162	pyruvate dehydrogenase E1 component subunit beta	1.2.4.1
Cluster-5747.4208	Metabolism	Overview	Carbon metabolism	ko01200	K00162	pyruvate dehydrogenase E1 component subunit beta	1.2.4.1
Cluster-5747.4205	Metabolism	Overview	Carbon metabolism	ko01200	K00162	pyruvate dehydrogenase E1 component subunit beta	1.2.4.1
Cluster-5747.4204	Metabolism	Overview	Carbon metabolism	ko01200	K00162	pyruvate dehydrogenase E1 component subunit beta	1.2.4.1
Cluster-5747.4207	Metabolism	Overview	Carbon metabolism	ko01200	K00162	pyruvate dehydrogenase E1 component subunit beta	1.2.4.1
Cluster-5747.4206	Metabolism	Overview	Carbon metabolism	ko01200	K00162	pyruvate dehydrogenase E1 component subunit beta	1.2.4.1
Cluster-5747.4203	Metabolism	Overview	Carbon metabolism	ko01200	K00162	pyruvate dehydrogenase E1 component subunit beta	1.2.4.1
Cluster-5747.4202	Metabolism	Overview	Carbon metabolism	ko01200	K00162	pyruvate dehydrogenase E1 component subunit beta	1.2.4.1
Cluster-5747.11776	Metabolism	Overview	Carbon metabolism	ko01200	K00627	pyruvate dehydrogenase E2 component (dihydrolipoamide acetyltransferase)	2.3.1.12
Cluster-11630.0	Metabolism	Overview	Carbon metabolism	ko01200	K00627	pyruvate dehydrogenase E2 component (dihydrolipoamide acetyltransferase)	2.3.1.12
Cluster-5747.2013	Metabolism	Overview	Carbon metabolism	ko01200	K00627	pyruvate dehydrogenase E2 component (dihydrolipoamide acetyltransferase)	2.3.1.12
Cluster-5747.11249	Metabolism	Overview	Carbon metabolism	ko01200	K00627	pyruvate dehydrogenase E2 component (dihydrolipoamide acetyltransferase)	2.3.1.12
Cluster-5747.13153	Metabolism	Overview	Carbon metabolism	ko01200	K00627	pyruvate dehydrogenase E2 component (dihydrolipoamide acetyltransferase)	2.3.1.12
Cluster-3998.0	Metabolism	Overview	Carbon metabolism	ko01200	K00627	pyruvate dehydrogenase E2 component (dihydrolipoamide acetyltransferase)	2.3.1.12
Cluster-3998.1	Metabolism	Overview	Carbon metabolism	ko01200	K00627	pyruvate dehydrogenase E2 component (dihydrolipoamide acetyltransferase)	2.3.1.12
Cluster-3998.2	Metabolism	Overview	Carbon metabolism	ko01200	K00627	pyruvate dehydrogenase E2 component (dihydrolipoamide acetyltransferase)	2.3.1.12
Cluster-3998.3	Metabolism	Overview	Carbon metabolism	ko01200	K00627	pyruvate dehydrogenase E2 component (dihydrolipoamide acetyltransferase)	2.3.1.12
Cluster-5747.18282	Metabolism	Overview	Carbon metabolism	ko01200	K00627	pyruvate dehydrogenase E2 component (dihydrolipoamide acetyltransferase)	2.3.1.12
Cluster-5747.12352	Metabolism	Overview	Carbon metabolism	ko01200	K00382	dihydrolipoamide dehydrogenase	1.8.1.4
Cluster-10878.0	Metabolism	Overview	Carbon metabolism	ko01200	K00382	dihydrolipoamide dehydrogenase	1.8.1.4
Cluster-5747.1713	Metabolism	Overview	Carbon metabolism	ko01200	K00028	malate dehydrogenase (decarboxylating)	1.1.1.39
Cluster-5747.8811	Metabolism	Overview	Carbon metabolism	ko01200	K00028	malate dehydrogenase (decarboxylating)	1.1.1.39
Cluster-5747.1714	Metabolism	Overview	Carbon metabolism	ko01200	K00028	malate dehydrogenase (decarboxylating)	1.1.1.39
Cluster-5747.10423	Metabolism	Overview	Carbon metabolism	ko01200	K00029	malate dehydrogenase (oxaloacetate-decarboxylating)(NADP+)	1.1.1.40
Cluster-5747.10422	Metabolism	Overview	Carbon metabolism	ko01200	K00029	malate dehydrogenase (oxaloacetate-decarboxylating)(NADP+)	1.1.1.40
Cluster-5747.10424	Metabolism	Overview	Carbon metabolism	ko01200	K00029	malate dehydrogenase (oxaloacetate-decarboxylating)(NADP+)	1.1.1.40
Cluster-5747.10421	Metabolism	Overview	Carbon metabolism	ko01200	K00029	malate dehydrogenase (oxaloacetate-decarboxylating)(NADP+)	1.1.1.40
Cluster-5747.14037	Metabolism	Overview	Carbon metabolism	ko01200	K00029	malate dehydrogenase (oxaloacetate-decarboxylating)(NADP+)	1.1.1.40
Cluster-5696.1	Metabolism	Overview	Carbon metabolism	ko01200	K00029	malate dehydrogenase (oxaloacetate-decarboxylating)(NADP+)	1.1.1.40
Cluster-5696.0	Metabolism	Overview	Carbon metabolism	ko01200	K00029	malate dehydrogenase (oxaloacetate-decarboxylating)(NADP+)	1.1.1.40
Cluster-5747.12391	Metabolism	Overview	Carbon metabolism	ko01200	K00029	malate dehydrogenase (oxaloacetate-decarboxylating)(NADP+)	1.1.1.40
Cluster-5747.10807	Metabolism	Overview	Carbon metabolism	ko01200	K00029	malate dehydrogenase (oxaloacetate-decarboxylating)(NADP+)	1.1.1.40
Cluster-2853.0	Metabolism	Overview	Carbon metabolism	ko01200	K00036	glucose-6-phosphate 1-dehydrogenase	1.1.1.49
Cluster-10770.0	Metabolism	Overview	Carbon metabolism	ko01200	K00036	glucose-6-phosphate 1-dehydrogenase	1.1.1.49
Cluster-11125.0	Metabolism	Overview	Carbon metabolism	ko01200	K00036	glucose-6-phosphate 1-dehydrogenase	1.1.1.49
Cluster-5747.5585	Metabolism	Overview	Carbon metabolism	ko01200	K00036	glucose-6-phosphate 1-dehydrogenase	1.1.1.49
Cluster-5747.5586	Metabolism	Overview	Carbon metabolism	ko01200	K00036	glucose-6-phosphate 1-dehydrogenase	1.1.1.49
Cluster-5747.5584	Metabolism	Overview	Carbon metabolism	ko01200	K00036	glucose-6-phosphate 1-dehydrogenase	1.1.1.49
Cluster-5747.8763	Metabolism	Overview	Carbon metabolism	ko01200	K00036	glucose-6-phosphate 1-dehydrogenase	1.1.1.49
Cluster-5747.8766	Metabolism	Overview	Carbon metabolism	ko01200	K00036	glucose-6-phosphate 1-dehydrogenase	1.1.1.49
Cluster-5747.8767	Metabolism	Overview	Carbon metabolism	ko01200	K00036	glucose-6-phosphate 1-dehydrogenase	1.1.1.49
Cluster-5747.8764	Metabolism	Overview	Carbon metabolism	ko01200	K00036	glucose-6-phosphate 1-dehydrogenase	1.1.1.49
Cluster-5747.8765	Metabolism	Overview	Carbon metabolism	ko01200	K00036	glucose-6-phosphate 1-dehydrogenase	1.1.1.49
Cluster-5747.13200	Metabolism	Overview	Carbon metabolism	ko01200	K01057	6-phosphogluconolactonase	3.1.1.31
Cluster-5747.2882	Metabolism	Overview	Carbon metabolism	ko01200	K01057	6-phosphogluconolactonase	3.1.1.31
Cluster-8403.0	Metabolism	Overview	Carbon metabolism	ko01200	K01057	6-phosphogluconolactonase	3.1.1.31
Cluster-8403.1	Metabolism	Overview	Carbon metabolism	ko01200	K01057	6-phosphogluconolactonase	3.1.1.31
Cluster-8403.2	Metabolism	Overview	Carbon metabolism	ko01200	K01057	6-phosphogluconolactonase	3.1.1.31
Cluster-5747.13199	Metabolism	Overview	Carbon metabolism	ko01200	K01057	6-phosphogluconolactonase	3.1.1.31
Cluster-286.0	Metabolism	Overview	Carbon metabolism	ko01200	K00033	6-phosphogluconate dehydrogenase	1.1.1.44
Cluster-5747.18922	Metabolism	Overview	Carbon metabolism	ko01200	K00033	6-phosphogluconate dehydrogenase	1.1.1.44
Cluster-10097.1	Metabolism	Overview	Carbon metabolism	ko01200	K00033	6-phosphogluconate dehydrogenase	1.1.1.44
Cluster-5747.8586	Metabolism	Overview	Carbon metabolism	ko01200	K00033	6-phosphogluconate dehydrogenase	1.1.1.44
Cluster-10097.0	Metabolism	Overview	Carbon metabolism	ko01200	K00033	6-phosphogluconate dehydrogenase	1.1.1.44
Cluster-5747.3796	Metabolism	Overview	Carbon metabolism	ko01200	K00033	6-phosphogluconate dehydrogenase	1.1.1.44
Cluster-5747.3794	Metabolism	Overview	Carbon metabolism	ko01200	K00033	6-phosphogluconate dehydrogenase	1.1.1.44
Cluster-5747.3795	Metabolism	Overview	Carbon metabolism	ko01200	K00033	6-phosphogluconate dehydrogenase	1.1.1.44
Cluster-5543.0	Metabolism	Overview	Carbon metabolism	ko01200	K01783	ribulose-phosphate 3-epimerase	5.1.3.1
Cluster-5747.4283	Metabolism	Overview	Carbon metabolism	ko01200	K01783	ribulose-phosphate 3-epimerase	5.1.3.1
Cluster-5747.13591	Metabolism	Overview	Carbon metabolism	ko01200	K01783	ribulose-phosphate 3-epimerase	5.1.3.1
Cluster-5747.5863	Metabolism	Overview	Carbon metabolism	ko01200	K01783	ribulose-phosphate 3-epimerase	5.1.3.1
Cluster-5747.5169	Metabolism	Overview	Carbon metabolism	ko01200	K01807	ribose 5-phosphate isomerase A	5.3.1.6
Cluster-5747.5168	Metabolism	Overview	Carbon metabolism	ko01200	K01807	ribose 5-phosphate isomerase A	5.3.1.6
Cluster-2239.3	Metabolism	Overview	Carbon metabolism	ko01200	K01807	ribose 5-phosphate isomerase A	5.3.1.6
Cluster-2239.2	Metabolism	Overview	Carbon metabolism	ko01200	K01807	ribose 5-phosphate isomerase A	5.3.1.6
Cluster-2239.1	Metabolism	Overview	Carbon metabolism	ko01200	K01807	ribose 5-phosphate isomerase A	5.3.1.6
Cluster-2239.0	Metabolism	Overview	Carbon metabolism	ko01200	K01807	ribose 5-phosphate isomerase A	5.3.1.6
Cluster-2239.4	Metabolism	Overview	Carbon metabolism	ko01200	K01807	ribose 5-phosphate isomerase A	5.3.1.6
Cluster-8350.0	Metabolism	Overview	Carbon metabolism	ko01200	K01807	ribose 5-phosphate isomerase A	5.3.1.6
Cluster-5747.16511	Metabolism	Overview	Carbon metabolism	ko01200	K01807	ribose 5-phosphate isomerase A	5.3.1.6
Cluster-5747.16510	Metabolism	Overview	Carbon metabolism	ko01200	K01807	ribose 5-phosphate isomerase A	5.3.1.6
Cluster-5747.15836	Metabolism	Overview	Carbon metabolism	ko01200	K01807	ribose 5-phosphate isomerase A	5.3.1.6
Cluster-5747.9867	Metabolism	Overview	Carbon metabolism	ko01200	K00615	transketolase	2.2.1.1
Cluster-5747.9868	Metabolism	Overview	Carbon metabolism	ko01200	K00615	transketolase	2.2.1.1
Cluster-5747.9869	Metabolism	Overview	Carbon metabolism	ko01200	K00615	transketolase	2.2.1.1
Cluster-5747.4728	Metabolism	Overview	Carbon metabolism	ko01200	K00616	transaldolase	2.2.1.2
Cluster-5747.4729	Metabolism	Overview	Carbon metabolism	ko01200	K00616	transaldolase	2.2.1.2
Cluster-5747.20428	Metabolism	Overview	Carbon metabolism	ko01200	K00616	transaldolase	2.2.1.2
Cluster-5747.20429	Metabolism	Overview	Carbon metabolism	ko01200	K00616	transaldolase	2.2.1.2
Cluster-5747.20425	Metabolism	Overview	Carbon metabolism	ko01200	K00616	transaldolase	2.2.1.2
Cluster-5747.20426	Metabolism	Overview	Carbon metabolism	ko01200	K00616	transaldolase	2.2.1.2
Cluster-5747.20427	Metabolism	Overview	Carbon metabolism	ko01200	K00616	transaldolase	2.2.1.2
Cluster-7704.1	Metabolism	Overview	Carbon metabolism	ko01200	K00948	ribose-phosphate pyrophosphokinase	2.7.6.1
Cluster-7704.0	Metabolism	Overview	Carbon metabolism	ko01200	K00948	ribose-phosphate pyrophosphokinase	2.7.6.1
Cluster-5747.571	Metabolism	Overview	Carbon metabolism	ko01200	K00948	ribose-phosphate pyrophosphokinase	2.7.6.1
Cluster-5747.3502	Metabolism	Overview	Carbon metabolism	ko01200	K00948	ribose-phosphate pyrophosphokinase	2.7.6.1
Cluster-5747.20782	Metabolism	Overview	Carbon metabolism	ko01200	K00851	gluconokinase	2.7.1.12
Cluster-5747.2904	Metabolism	Overview	Carbon metabolism	ko01200	K00851	gluconokinase	2.7.1.12
Cluster-5747.16997	Metabolism	Overview	Carbon metabolism	ko01200	K01647	citrate synthase	2.3.3.1
Cluster-5747.9212	Metabolism	Overview	Carbon metabolism	ko01200	K01647	citrate synthase	2.3.3.1
Cluster-7080.0	Metabolism	Overview	Carbon metabolism	ko01200	K01647	citrate synthase	2.3.3.1
Cluster-5747.20913	Metabolism	Overview	Carbon metabolism	ko01200	K01647	citrate synthase	2.3.3.1
Cluster-5747.3870	Metabolism	Overview	Carbon metabolism	ko01200	K01681	aconitate hydratase	4.2.1.3
Cluster-5747.15074	Metabolism	Overview	Carbon metabolism	ko01200	K01681	aconitate hydratase	4.2.1.3
Cluster-5747.13938	Metabolism	Overview	Carbon metabolism	ko01200	K01681	aconitate hydratase	4.2.1.3
Cluster-5747.13939	Metabolism	Overview	Carbon metabolism	ko01200	K01681	aconitate hydratase	4.2.1.3
Cluster-5747.13937	Metabolism	Overview	Carbon metabolism	ko01200	K01681	aconitate hydratase	4.2.1.3
Cluster-5747.17764	Metabolism	Overview	Carbon metabolism	ko01200	K01681	aconitate hydratase	4.2.1.3
Cluster-5434.1	Metabolism	Overview	Carbon metabolism	ko01200	K01681	aconitate hydratase	4.2.1.3
Cluster-5434.0	Metabolism	Overview	Carbon metabolism	ko01200	K01681	aconitate hydratase	4.2.1.3
Cluster-5747.19068	Metabolism	Overview	Carbon metabolism	ko01200	K00031	isocitrate dehydrogenase	1.1.1.42
Cluster-5747.15550	Metabolism	Overview	Carbon metabolism	ko01200	K00031	isocitrate dehydrogenase	1.1.1.42
Cluster-5747.10170	Metabolism	Overview	Carbon metabolism	ko01200	K00031	isocitrate dehydrogenase	1.1.1.42
Cluster-5747.10716	Metabolism	Overview	Carbon metabolism	ko01200	K00031	isocitrate dehydrogenase	1.1.1.42
Cluster-5747.4610	Metabolism	Overview	Carbon metabolism	ko01200	K00031	isocitrate dehydrogenase	1.1.1.42
Cluster-5747.15549	Metabolism	Overview	Carbon metabolism	ko01200	K00031	isocitrate dehydrogenase	1.1.1.42
Cluster-2321.0	Metabolism	Overview	Carbon metabolism	ko01200	K00030	isocitrate dehydrogenase (NAD+)	1.1.1.41
Cluster-5747.15721	Metabolism	Overview	Carbon metabolism	ko01200	K00030	isocitrate dehydrogenase (NAD+)	1.1.1.41
Cluster-5747.9027	Metabolism	Overview	Carbon metabolism	ko01200	K00030	isocitrate dehydrogenase (NAD+)	1.1.1.41
Cluster-5747.9028	Metabolism	Overview	Carbon metabolism	ko01200	K00030	isocitrate dehydrogenase (NAD+)	1.1.1.41
Cluster-5747.9029	Metabolism	Overview	Carbon metabolism	ko01200	K00030	isocitrate dehydrogenase (NAD+)	1.1.1.41
Cluster-5747.9030	Metabolism	Overview	Carbon metabolism	ko01200	K00030	isocitrate dehydrogenase (NAD+)	1.1.1.41
Cluster-5747.7635	Metabolism	Overview	Carbon metabolism	ko01200	K00164	2-oxoglutarate dehydrogenase E1 component	1.2.4.2
Cluster-5747.7636	Metabolism	Overview	Carbon metabolism	ko01200	K00164	2-oxoglutarate dehydrogenase E1 component	1.2.4.2
Cluster-5747.14035	Metabolism	Overview	Carbon metabolism	ko01200	K00164	2-oxoglutarate dehydrogenase E1 component	1.2.4.2
Cluster-5747.14036	Metabolism	Overview	Carbon metabolism	ko01200	K00164	2-oxoglutarate dehydrogenase E1 component	1.2.4.2
Cluster-5747.16251	Metabolism	Overview	Carbon metabolism	ko01200	K00164	2-oxoglutarate dehydrogenase E1 component	1.2.4.2
Cluster-5747.18089	Metabolism	Overview	Carbon metabolism	ko01200	K00658	2-oxoglutarate dehydrogenase E2 component (dihydrolipoamide succinyltransferase)	2.3.1.61
Cluster-5747.18085	Metabolism	Overview	Carbon metabolism	ko01200	K00658	2-oxoglutarate dehydrogenase E2 component (dihydrolipoamide succinyltransferase)	2.3.1.61
Cluster-5747.18087	Metabolism	Overview	Carbon metabolism	ko01200	K00658	2-oxoglutarate dehydrogenase E2 component (dihydrolipoamide succinyltransferase)	2.3.1.61
Cluster-5747.18083	Metabolism	Overview	Carbon metabolism	ko01200	K00658	2-oxoglutarate dehydrogenase E2 component (dihydrolipoamide succinyltransferase)	2.3.1.61
Cluster-6730.0	Metabolism	Overview	Carbon metabolism	ko01200	K00658	2-oxoglutarate dehydrogenase E2 component (dihydrolipoamide succinyltransferase)	2.3.1.61
Cluster-5747.18088	Metabolism	Overview	Carbon metabolism	ko01200	K00658	2-oxoglutarate dehydrogenase E2 component (dihydrolipoamide succinyltransferase)	2.3.1.61
Cluster-5747.2457	Metabolism	Overview	Carbon metabolism	ko01200	K00658	2-oxoglutarate dehydrogenase E2 component (dihydrolipoamide succinyltransferase)	2.3.1.61
Cluster-5747.18093	Metabolism	Overview	Carbon metabolism	ko01200	K00658	2-oxoglutarate dehydrogenase E2 component (dihydrolipoamide succinyltransferase)	2.3.1.61
Cluster-5747.19693	Metabolism	Overview	Carbon metabolism	ko01200	K00658	2-oxoglutarate dehydrogenase E2 component (dihydrolipoamide succinyltransferase)	2.3.1.61
Cluster-5747.19692	Metabolism	Overview	Carbon metabolism	ko01200	K00658	2-oxoglutarate dehydrogenase E2 component (dihydrolipoamide succinyltransferase)	2.3.1.61
Cluster-5747.19691	Metabolism	Overview	Carbon metabolism	ko01200	K00658	2-oxoglutarate dehydrogenase E2 component (dihydrolipoamide succinyltransferase)	2.3.1.61
Cluster-5747.1757	Metabolism	Overview	Carbon metabolism	ko01200	K00658	2-oxoglutarate dehydrogenase E2 component (dihydrolipoamide succinyltransferase)	2.3.1.61
Cluster-2929.0	Metabolism	Overview	Carbon metabolism	ko01200	K00658	2-oxoglutarate dehydrogenase E2 component (dihydrolipoamide succinyltransferase)	2.3.1.61
Cluster-5747.14313	Metabolism	Overview	Carbon metabolism	ko01200	K00658	2-oxoglutarate dehydrogenase E2 component (dihydrolipoamide succinyltransferase)	2.3.1.61
Cluster-5747.1937	Metabolism	Overview	Carbon metabolism	ko01200	K00658	2-oxoglutarate dehydrogenase E2 component (dihydrolipoamide succinyltransferase)	2.3.1.61
Cluster-9982.0	Metabolism	Overview	Carbon metabolism	ko01200	K01899	succinyl-CoA synthetase alpha subunit	6.2.1.4 6.2.1.5
Cluster-5747.7357	Metabolism	Overview	Carbon metabolism	ko01200	K01900	succinyl-CoA synthetase beta subunit	6.2.1.4 6.2.1.5
Cluster-5747.12546	Metabolism	Overview	Carbon metabolism	ko01200	K01900	succinyl-CoA synthetase beta subunit	6.2.1.4 6.2.1.5
Cluster-5747.12547	Metabolism	Overview	Carbon metabolism	ko01200	K01900	succinyl-CoA synthetase beta subunit	6.2.1.4 6.2.1.5
Cluster-5747.2305	Metabolism	Overview	Carbon metabolism	ko01200	K01900	succinyl-CoA synthetase beta subunit	6.2.1.4 6.2.1.5
Cluster-5747.14291	Metabolism	Overview	Carbon metabolism	ko01200	K00234	succinate dehydrogenase (ubiquinone) flavoprotein subunit	1.3.5.1
Cluster-5747.19993	Metabolism	Overview	Carbon metabolism	ko01200	K00234	succinate dehydrogenase (ubiquinone) flavoprotein subunit	1.3.5.1
Cluster-5747.8454	Metabolism	Overview	Carbon metabolism	ko01200	K00235	succinate dehydrogenase (ubiquinone) iron-sulfur subunit	1.3.5.1
Cluster-5747.8453	Metabolism	Overview	Carbon metabolism	ko01200	K00235	succinate dehydrogenase (ubiquinone) iron-sulfur subunit	1.3.5.1
Cluster-5747.8340	Metabolism	Overview	Carbon metabolism	ko01200	K00235	succinate dehydrogenase (ubiquinone) iron-sulfur subunit	1.3.5.1
Cluster-5747.8339	Metabolism	Overview	Carbon metabolism	ko01200	K00235	succinate dehydrogenase (ubiquinone) iron-sulfur subunit	1.3.5.1
Cluster-5747.3501	Metabolism	Overview	Carbon metabolism	ko01200	K01679	fumarate hydratase, class II	4.2.1.2
Cluster-5747.3500	Metabolism	Overview	Carbon metabolism	ko01200	K01679	fumarate hydratase, class II	4.2.1.2
Cluster-5747.4335	Metabolism	Overview	Carbon metabolism	ko01200	K00026	malate dehydrogenase	1.1.1.37
Cluster-5747.20984	Metabolism	Overview	Carbon metabolism	ko01200	K00026	malate dehydrogenase	1.1.1.37
Cluster-5747.11344	Metabolism	Overview	Carbon metabolism	ko01200	K00026	malate dehydrogenase	1.1.1.37
Cluster-5747.1516	Metabolism	Overview	Carbon metabolism	ko01200	K00026	malate dehydrogenase	1.1.1.37
Cluster-5747.1517	Metabolism	Overview	Carbon metabolism	ko01200	K00026	malate dehydrogenase	1.1.1.37
Cluster-5747.1515	Metabolism	Overview	Carbon metabolism	ko01200	K00026	malate dehydrogenase	1.1.1.37
Cluster-5747.20985	Metabolism	Overview	Carbon metabolism	ko01200	K00026	malate dehydrogenase	1.1.1.37
Cluster-5747.10503	Metabolism	Overview	Carbon metabolism	ko01200	K00026	malate dehydrogenase	1.1.1.37
Cluster-5747.7457	Metabolism	Overview	Carbon metabolism	ko01200	K00026	malate dehydrogenase	1.1.1.37
Cluster-5747.7264	Metabolism	Overview	Carbon metabolism	ko01200	K00026	malate dehydrogenase	1.1.1.37
Cluster-5747.10311	Metabolism	Overview	Carbon metabolism	ko01200	K00026	malate dehydrogenase	1.1.1.37
Cluster-5747.10739	Metabolism	Overview	Carbon metabolism	ko01200	K00026	malate dehydrogenase	1.1.1.37
Cluster-5747.10738	Metabolism	Overview	Carbon metabolism	ko01200	K00026	malate dehydrogenase	1.1.1.37
Cluster-5747.10210	Metabolism	Overview	Carbon metabolism	ko01200	K00026	malate dehydrogenase	1.1.1.37
Cluster-9581.0	Metabolism	Overview	Carbon metabolism	ko01200	K00026	malate dehydrogenase	1.1.1.37
Cluster-9581.1	Metabolism	Overview	Carbon metabolism	ko01200	K00026	malate dehydrogenase	1.1.1.37
Cluster-414.0	Metabolism	Overview	Carbon metabolism	ko01200	K00026	malate dehydrogenase	1.1.1.37
Cluster-5747.15497	Metabolism	Overview	Carbon metabolism	ko01200	K00025	malate dehydrogenase	1.1.1.37
Cluster-5747.9394	Metabolism	Overview	Carbon metabolism	ko01200	K00025	malate dehydrogenase	1.1.1.37
Cluster-5747.15495	Metabolism	Overview	Carbon metabolism	ko01200	K00025	malate dehydrogenase	1.1.1.37
Cluster-5747.15496	Metabolism	Overview	Carbon metabolism	ko01200	K00025	malate dehydrogenase	1.1.1.37
Cluster-5747.15499	Metabolism	Overview	Carbon metabolism	ko01200	K00025	malate dehydrogenase	1.1.1.37
Cluster-5747.15498	Metabolism	Overview	Carbon metabolism	ko01200	K00025	malate dehydrogenase	1.1.1.37
Cluster-10991.0	Metabolism	Overview	Carbon metabolism	ko01200	K00025	malate dehydrogenase	1.1.1.37
Cluster-5747.8082	Metabolism	Overview	Carbon metabolism	ko01200	K01637	isocitrate lyase	4.1.3.1
Cluster-2463.0	Metabolism	Overview	Carbon metabolism	ko01200	K01638	malate synthase	2.3.3.9
Cluster-5747.10197	Metabolism	Overview	Carbon metabolism	ko01200	K00855	phosphoribulokinase	2.7.1.19
Cluster-5747.10196	Metabolism	Overview	Carbon metabolism	ko01200	K00855	phosphoribulokinase	2.7.1.19
Cluster-5747.10198	Metabolism	Overview	Carbon metabolism	ko01200	K00855	phosphoribulokinase	2.7.1.19
Cluster-5747.10379	Metabolism	Overview	Carbon metabolism	ko01200	K00855	phosphoribulokinase	2.7.1.19
Cluster-5747.10771	Metabolism	Overview	Carbon metabolism	ko01200	K01601	ribulose-bisphosphate carboxylase large chain	4.1.1.39
Cluster-5747.10544	Metabolism	Overview	Carbon metabolism	ko01200	K01601	ribulose-bisphosphate carboxylase large chain	4.1.1.39
Cluster-4347.0	Metabolism	Overview	Carbon metabolism	ko01200	K01602	ribulose-bisphosphate carboxylase small chain	4.1.1.39
Cluster-5747.10631	Metabolism	Overview	Carbon metabolism	ko01200	K01602	ribulose-bisphosphate carboxylase small chain	4.1.1.39
Cluster-5747.10835	Metabolism	Overview	Carbon metabolism	ko01200	K01602	ribulose-bisphosphate carboxylase small chain	4.1.1.39
Cluster-5747.18045	Metabolism	Overview	Carbon metabolism	ko01200	K01602	ribulose-bisphosphate carboxylase small chain	4.1.1.39
Cluster-3052.0	Metabolism	Overview	Carbon metabolism	ko01200	K01602	ribulose-bisphosphate carboxylase small chain	4.1.1.39
Cluster-5747.4612	Metabolism	Overview	Carbon metabolism	ko01200	K01602	ribulose-bisphosphate carboxylase small chain	4.1.1.39
Cluster-1341.0	Metabolism	Overview	Carbon metabolism	ko01200	K01602	ribulose-bisphosphate carboxylase small chain	4.1.1.39
Cluster-5747.3978	Metabolism	Overview	Carbon metabolism	ko01200	K01602	ribulose-bisphosphate carboxylase small chain	4.1.1.39
Cluster-11732.0	Metabolism	Overview	Carbon metabolism	ko01200	K01602	ribulose-bisphosphate carboxylase small chain	4.1.1.39
Cluster-5747.9478	Metabolism	Overview	Carbon metabolism	ko01200	K05298	glyceraldehyde-3-phosphate dehydrogenase (NADP+) (phosphorylating)	1.2.1.13
Cluster-5747.12069	Metabolism	Overview	Carbon metabolism	ko01200	K05298	glyceraldehyde-3-phosphate dehydrogenase (NADP+) (phosphorylating)	1.2.1.13
Cluster-330.0	Metabolism	Overview	Carbon metabolism	ko01200	K05298	glyceraldehyde-3-phosphate dehydrogenase (NADP+) (phosphorylating)	1.2.1.13
Cluster-5747.9956	Metabolism	Overview	Carbon metabolism	ko01200	K05298	glyceraldehyde-3-phosphate dehydrogenase (NADP+) (phosphorylating)	1.2.1.13
Cluster-5747.9957	Metabolism	Overview	Carbon metabolism	ko01200	K05298	glyceraldehyde-3-phosphate dehydrogenase (NADP+) (phosphorylating)	1.2.1.13
Cluster-5747.9677	Metabolism	Overview	Carbon metabolism	ko01200	K03841	fructose-1,6-bisphosphatase I	3.1.3.11
Cluster-5747.13765	Metabolism	Overview	Carbon metabolism	ko01200	K03841	fructose-1,6-bisphosphatase I	3.1.3.11
Cluster-5747.13299	Metabolism	Overview	Carbon metabolism	ko01200	K03841	fructose-1,6-bisphosphatase I	3.1.3.11
Cluster-5747.10964	Metabolism	Overview	Carbon metabolism	ko01200	K03841	fructose-1,6-bisphosphatase I	3.1.3.11
Cluster-8094.0	Metabolism	Overview	Carbon metabolism	ko01200	K03841	fructose-1,6-bisphosphatase I	3.1.3.11
Cluster-5747.10785	Metabolism	Overview	Carbon metabolism	ko01200	K03841	fructose-1,6-bisphosphatase I	3.1.3.11
Cluster-5747.10475	Metabolism	Overview	Carbon metabolism	ko01200	K03841	fructose-1,6-bisphosphatase I	3.1.3.11
Cluster-5747.9676	Metabolism	Overview	Carbon metabolism	ko01200	K03841	fructose-1,6-bisphosphatase I	3.1.3.11
Cluster-5747.17788	Metabolism	Overview	Carbon metabolism	ko01200	K03841	fructose-1,6-bisphosphatase I	3.1.3.11
Cluster-5747.11804	Metabolism	Overview	Carbon metabolism	ko01200	K01100	sedoheptulose-bisphosphatase	3.1.3.37
Cluster-5747.11805	Metabolism	Overview	Carbon metabolism	ko01200	K01100	sedoheptulose-bisphosphatase	3.1.3.37
Cluster-5747.6455	Metabolism	Overview	Carbon metabolism	ko01200	K01595	phosphoenolpyruvate carboxylase	4.1.1.31
Cluster-5747.14179	Metabolism	Overview	Carbon metabolism	ko01200	K01595	phosphoenolpyruvate carboxylase	4.1.1.31
Cluster-5747.14178	Metabolism	Overview	Carbon metabolism	ko01200	K01595	phosphoenolpyruvate carboxylase	4.1.1.31
Cluster-5747.19320	Metabolism	Overview	Carbon metabolism	ko01200	K01595	phosphoenolpyruvate carboxylase	4.1.1.31
Cluster-5747.5582	Metabolism	Overview	Carbon metabolism	ko01200	K01595	phosphoenolpyruvate carboxylase	4.1.1.31
Cluster-4627.0	Metabolism	Overview	Carbon metabolism	ko01200	K14454	aspartate aminotransferase, cytoplasmic	2.6.1.1
Cluster-5747.21231	Metabolism	Overview	Carbon metabolism	ko01200	K14454	aspartate aminotransferase, cytoplasmic	2.6.1.1
Cluster-5747.9992	Metabolism	Overview	Carbon metabolism	ko01200	K14454	aspartate aminotransferase, cytoplasmic	2.6.1.1
Cluster-5747.9991	Metabolism	Overview	Carbon metabolism	ko01200	K14454	aspartate aminotransferase, cytoplasmic	2.6.1.1
Cluster-5747.13435	Metabolism	Overview	Carbon metabolism	ko01200	K14455	aspartate aminotransferase, mitochondrial	2.6.1.1
Cluster-5747.17054	Metabolism	Overview	Carbon metabolism	ko01200	K01006	pyruvate,orthophosphate dikinase	2.7.9.1
Cluster-5747.17055	Metabolism	Overview	Carbon metabolism	ko01200	K01006	pyruvate,orthophosphate dikinase	2.7.9.1
Cluster-5747.19888	Metabolism	Overview	Carbon metabolism	ko01200	K01610	phosphoenolpyruvate carboxykinase (ATP)	4.1.1.49
Cluster-5747.19887	Metabolism	Overview	Carbon metabolism	ko01200	K01610	phosphoenolpyruvate carboxykinase (ATP)	4.1.1.49
Cluster-5747.10741	Metabolism	Overview	Carbon metabolism	ko01200	K00051	malate dehydrogenase (NADP+)	1.1.1.82
Cluster-8714.0	Metabolism	Overview	Carbon metabolism	ko01200	K02160	acetyl-CoA carboxylase biotin carboxyl carrier protein
Cluster-10019.0	Metabolism	Overview	Carbon metabolism	ko01200	K02160	acetyl-CoA carboxylase biotin carboxyl carrier protein
Cluster-10614.0	Metabolism	Overview	Carbon metabolism	ko01200	K02160	acetyl-CoA carboxylase biotin carboxyl carrier protein
Cluster-5747.20995	Metabolism	Overview	Carbon metabolism	ko01200	K01961	acetyl-CoA carboxylase, biotin carboxylase subunit	6.4.1.2 6.3.4.14
Cluster-8154.0	Metabolism	Overview	Carbon metabolism	ko01200	K01961	acetyl-CoA carboxylase, biotin carboxylase subunit	6.4.1.2 6.3.4.14
Cluster-5747.19018	Metabolism	Overview	Carbon metabolism	ko01200	K01961	acetyl-CoA carboxylase, biotin carboxylase subunit	6.4.1.2 6.3.4.14
Cluster-5747.19017	Metabolism	Overview	Carbon metabolism	ko01200	K01961	acetyl-CoA carboxylase, biotin carboxylase subunit	6.4.1.2 6.3.4.14
Cluster-5747.19016	Metabolism	Overview	Carbon metabolism	ko01200	K01961	acetyl-CoA carboxylase, biotin carboxylase subunit	6.4.1.2 6.3.4.14
Cluster-5747.6243	Metabolism	Overview	Carbon metabolism	ko01200	K01962	acetyl-CoA carboxylase carboxyl transferase subunit alpha	6.4.1.2
Cluster-5747.17298	Metabolism	Overview	Carbon metabolism	ko01200	K01962	acetyl-CoA carboxylase carboxyl transferase subunit alpha	6.4.1.2
Cluster-5747.16009	Metabolism	Overview	Carbon metabolism	ko01200	K01962	acetyl-CoA carboxylase carboxyl transferase subunit alpha	6.4.1.2
Cluster-5747.16008	Metabolism	Overview	Carbon metabolism	ko01200	K01962	acetyl-CoA carboxylase carboxyl transferase subunit alpha	6.4.1.2
Cluster-5747.7787	Metabolism	Overview	Carbon metabolism	ko01200	K01962	acetyl-CoA carboxylase carboxyl transferase subunit alpha	6.4.1.2
Cluster-5747.7786	Metabolism	Overview	Carbon metabolism	ko01200	K01962	acetyl-CoA carboxylase carboxyl transferase subunit alpha	6.4.1.2
Cluster-5747.7788	Metabolism	Overview	Carbon metabolism	ko01200	K01962	acetyl-CoA carboxylase carboxyl transferase subunit alpha	6.4.1.2
Cluster-5747.4228	Metabolism	Overview	Carbon metabolism	ko01200	K01962	acetyl-CoA carboxylase carboxyl transferase subunit alpha	6.4.1.2
Cluster-5747.2046	Metabolism	Overview	Carbon metabolism	ko01200	K01962	acetyl-CoA carboxylase carboxyl transferase subunit alpha	6.4.1.2
Cluster-5747.16272	Metabolism	Overview	Carbon metabolism	ko01200	K01963	acetyl-CoA carboxylase carboxyl transferase subunit beta	6.4.1.2
Cluster-7089.2	Metabolism	Overview	Carbon metabolism	ko01200	K00626	acetyl-CoA C-acetyltransferase	2.3.1.9
Cluster-7089.1	Metabolism	Overview	Carbon metabolism	ko01200	K00626	acetyl-CoA C-acetyltransferase	2.3.1.9
Cluster-7089.0	Metabolism	Overview	Carbon metabolism	ko01200	K00626	acetyl-CoA C-acetyltransferase	2.3.1.9
Cluster-5747.8593	Metabolism	Overview	Carbon metabolism	ko01200	K00626	acetyl-CoA C-acetyltransferase	2.3.1.9
Cluster-5747.14350	Metabolism	Overview	Carbon metabolism	ko01200	K01938	formate--tetrahydrofolate ligase	6.3.4.3
Cluster-5747.578	Metabolism	Overview	Carbon metabolism	ko01200	K01938	formate--tetrahydrofolate ligase	6.3.4.3
Cluster-5747.577	Metabolism	Overview	Carbon metabolism	ko01200	K01938	formate--tetrahydrofolate ligase	6.3.4.3
Cluster-9546.0	Metabolism	Overview	Carbon metabolism	ko01200	K01938	formate--tetrahydrofolate ligase	6.3.4.3
Cluster-5747.579	Metabolism	Overview	Carbon metabolism	ko01200	K01938	formate--tetrahydrofolate ligase	6.3.4.3
Cluster-6475.0	Metabolism	Overview	Carbon metabolism	ko01200	K00297	methylenetetrahydrofolate reductase (NADPH)	1.5.1.20
Cluster-11294.0	Metabolism	Overview	Carbon metabolism	ko01200	K00297	methylenetetrahydrofolate reductase (NADPH)	1.5.1.20
Cluster-11294.1	Metabolism	Overview	Carbon metabolism	ko01200	K00297	methylenetetrahydrofolate reductase (NADPH)	1.5.1.20
Cluster-5747.8595	Metabolism	Overview	Carbon metabolism	ko01200	K01070	S-formylglutathione hydrolase	3.1.2.12
Cluster-5747.8928	Metabolism	Overview	Carbon metabolism	ko01200	K00122	formate dehydrogenase	1.2.1.2
Cluster-5747.8929	Metabolism	Overview	Carbon metabolism	ko01200	K00122	formate dehydrogenase	1.2.1.2
Cluster-5747.8930	Metabolism	Overview	Carbon metabolism	ko01200	K00122	formate dehydrogenase	1.2.1.2
Cluster-5747.12244	Metabolism	Overview	Carbon metabolism	ko01200	K00122	formate dehydrogenase	1.2.1.2
Cluster-5747.3018	Metabolism	Overview	Carbon metabolism	ko01200	K01895	acetyl-CoA synthetase	6.2.1.1
Cluster-5747.3017	Metabolism	Overview	Carbon metabolism	ko01200	K01895	acetyl-CoA synthetase	6.2.1.1
Cluster-5747.2566	Metabolism	Overview	Carbon metabolism	ko01200	K01895	acetyl-CoA synthetase	6.2.1.1
Cluster-5747.18579	Metabolism	Overview	Carbon metabolism	ko01200	K01895	acetyl-CoA synthetase	6.2.1.1
Cluster-5747.18578	Metabolism	Overview	Carbon metabolism	ko01200	K01895	acetyl-CoA synthetase	6.2.1.1
Cluster-5747.18577	Metabolism	Overview	Carbon metabolism	ko01200	K01895	acetyl-CoA synthetase	6.2.1.1
Cluster-5747.18576	Metabolism	Overview	Carbon metabolism	ko01200	K01895	acetyl-CoA synthetase	6.2.1.1
Cluster-5747.20049	Metabolism	Overview	Carbon metabolism	ko01200	K01895	acetyl-CoA synthetase	6.2.1.1
Cluster-6056.0	Metabolism	Overview	Carbon metabolism	ko01200	K01895	acetyl-CoA synthetase	6.2.1.1
Cluster-3880.0	Metabolism	Overview	Carbon metabolism	ko01200	K00600	glycine hydroxymethyltransferase	2.1.2.1
Cluster-5747.3828	Metabolism	Overview	Carbon metabolism	ko01200	K00600	glycine hydroxymethyltransferase	2.1.2.1
Cluster-5747.3829	Metabolism	Overview	Carbon metabolism	ko01200	K00600	glycine hydroxymethyltransferase	2.1.2.1
Cluster-5747.3827	Metabolism	Overview	Carbon metabolism	ko01200	K00600	glycine hydroxymethyltransferase	2.1.2.1
Cluster-5747.3171	Metabolism	Overview	Carbon metabolism	ko01200	K00600	glycine hydroxymethyltransferase	2.1.2.1
Cluster-5747.18830	Metabolism	Overview	Carbon metabolism	ko01200	K00600	glycine hydroxymethyltransferase	2.1.2.1
Cluster-16.0	Metabolism	Overview	Carbon metabolism	ko01200	K00600	glycine hydroxymethyltransferase	2.1.2.1
Cluster-5747.3635	Metabolism	Overview	Carbon metabolism	ko01200	K00600	glycine hydroxymethyltransferase	2.1.2.1
Cluster-5747.3634	Metabolism	Overview	Carbon metabolism	ko01200	K00600	glycine hydroxymethyltransferase	2.1.2.1
Cluster-5747.3637	Metabolism	Overview	Carbon metabolism	ko01200	K00600	glycine hydroxymethyltransferase	2.1.2.1
Cluster-5747.3639	Metabolism	Overview	Carbon metabolism	ko01200	K00600	glycine hydroxymethyltransferase	2.1.2.1
Cluster-5747.3638	Metabolism	Overview	Carbon metabolism	ko01200	K00600	glycine hydroxymethyltransferase	2.1.2.1
Cluster-5747.6496	Metabolism	Overview	Carbon metabolism	ko01200	K00600	glycine hydroxymethyltransferase	2.1.2.1
Cluster-5747.13081	Metabolism	Overview	Carbon metabolism	ko01200	K00600	glycine hydroxymethyltransferase	2.1.2.1
Cluster-5747.20738	Metabolism	Overview	Carbon metabolism	ko01200	K00600	glycine hydroxymethyltransferase	2.1.2.1
Cluster-5747.20679	Metabolism	Overview	Carbon metabolism	ko01200	K00600	glycine hydroxymethyltransferase	2.1.2.1
Cluster-5747.19248	Metabolism	Overview	Carbon metabolism	ko01200	K00600	glycine hydroxymethyltransferase	2.1.2.1
Cluster-5747.11260	Metabolism	Overview	Carbon metabolism	ko01200	K00600	glycine hydroxymethyltransferase	2.1.2.1
Cluster-5747.1610	Metabolism	Overview	Carbon metabolism	ko01200	K00600	glycine hydroxymethyltransferase	2.1.2.1
Cluster-5747.11409	Metabolism	Overview	Carbon metabolism	ko01200	K00600	glycine hydroxymethyltransferase	2.1.2.1
Cluster-5747.6194	Metabolism	Overview	Carbon metabolism	ko01200	K00600	glycine hydroxymethyltransferase	2.1.2.1
Cluster-5747.6193	Metabolism	Overview	Carbon metabolism	ko01200	K00600	glycine hydroxymethyltransferase	2.1.2.1
Cluster-5747.6192	Metabolism	Overview	Carbon metabolism	ko01200	K00600	glycine hydroxymethyltransferase	2.1.2.1
Cluster-5747.1660	Metabolism	Overview	Carbon metabolism	ko01200	K00831	phosphoserine aminotransferase	2.6.1.52
Cluster-8406.0	Metabolism	Overview	Carbon metabolism	ko01200	K00831	phosphoserine aminotransferase	2.6.1.52
Cluster-5747.4583	Metabolism	Overview	Carbon metabolism	ko01200	K01079	phosphoserine phosphatase	3.1.3.3
Cluster-5747.4586	Metabolism	Overview	Carbon metabolism	ko01200	K01079	phosphoserine phosphatase	3.1.3.3
Cluster-5747.4584	Metabolism	Overview	Carbon metabolism	ko01200	K01079	phosphoserine phosphatase	3.1.3.3
Cluster-5747.4585	Metabolism	Overview	Carbon metabolism	ko01200	K01079	phosphoserine phosphatase	3.1.3.3
Cluster-5747.2692	Metabolism	Overview	Carbon metabolism	ko01200	K01079	phosphoserine phosphatase	3.1.3.3
Cluster-5747.11391	Metabolism	Overview	Carbon metabolism	ko01200	K01754	threonine dehydratase	4.3.1.19
Cluster-5747.13475	Metabolism	Overview	Carbon metabolism	ko01200	K00281	glycine dehydrogenase	1.4.4.2
Cluster-5747.13474	Metabolism	Overview	Carbon metabolism	ko01200	K00281	glycine dehydrogenase	1.4.4.2
Cluster-5747.13477	Metabolism	Overview	Carbon metabolism	ko01200	K00281	glycine dehydrogenase	1.4.4.2
Cluster-5747.13476	Metabolism	Overview	Carbon metabolism	ko01200	K00281	glycine dehydrogenase	1.4.4.2
Cluster-5747.13478	Metabolism	Overview	Carbon metabolism	ko01200	K00281	glycine dehydrogenase	1.4.4.2
Cluster-5747.13473	Metabolism	Overview	Carbon metabolism	ko01200	K00281	glycine dehydrogenase	1.4.4.2
Cluster-5747.20839	Metabolism	Overview	Carbon metabolism	ko01200	K00605	aminomethyltransferase	2.1.2.10
Cluster-5747.18951	Metabolism	Overview	Carbon metabolism	ko01200	K00605	aminomethyltransferase	2.1.2.10
Cluster-5747.9872	Metabolism	Overview	Carbon metabolism	ko01200	K00605	aminomethyltransferase	2.1.2.10
Cluster-5747.9873	Metabolism	Overview	Carbon metabolism	ko01200	K00605	aminomethyltransferase	2.1.2.10
Cluster-5747.5686	Metabolism	Overview	Carbon metabolism	ko01200	K00640	serine O-acetyltransferase	2.3.1.30
Cluster-5747.3125	Metabolism	Overview	Carbon metabolism	ko01200	K00640	serine O-acetyltransferase	2.3.1.30
Cluster-5747.3127	Metabolism	Overview	Carbon metabolism	ko01200	K00640	serine O-acetyltransferase	2.3.1.30
Cluster-5747.3126	Metabolism	Overview	Carbon metabolism	ko01200	K00640	serine O-acetyltransferase	2.3.1.30
Cluster-5747.3129	Metabolism	Overview	Carbon metabolism	ko01200	K00640	serine O-acetyltransferase	2.3.1.30
Cluster-5747.3128	Metabolism	Overview	Carbon metabolism	ko01200	K00640	serine O-acetyltransferase	2.3.1.30
Cluster-5747.16576	Metabolism	Overview	Carbon metabolism	ko01200	K00640	serine O-acetyltransferase	2.3.1.30
Cluster-2811.0	Metabolism	Overview	Carbon metabolism	ko01200	K00640	serine O-acetyltransferase	2.3.1.30
Cluster-5747.6717	Metabolism	Overview	Carbon metabolism	ko01200	K01738	cysteine synthase A	2.5.1.47
Cluster-5747.939	Metabolism	Overview	Carbon metabolism	ko01200	K01738	cysteine synthase A	2.5.1.47
Cluster-11275.0	Metabolism	Overview	Carbon metabolism	ko01200	K01738	cysteine synthase A	2.5.1.47
Cluster-5747.15581	Metabolism	Overview	Carbon metabolism	ko01200	K01738	cysteine synthase A	2.5.1.47
Cluster-5747.15580	Metabolism	Overview	Carbon metabolism	ko01200	K01738	cysteine synthase A	2.5.1.47
Cluster-5747.15582	Metabolism	Overview	Carbon metabolism	ko01200	K01738	cysteine synthase A	2.5.1.47
Cluster-11275.1	Metabolism	Overview	Carbon metabolism	ko01200	K01738	cysteine synthase A	2.5.1.47
Cluster-11275.2	Metabolism	Overview	Carbon metabolism	ko01200	K01738	cysteine synthase A	2.5.1.47
Cluster-6450.0	Metabolism	Overview	Carbon metabolism	ko01200	K01738	cysteine synthase A	2.5.1.47
Cluster-11617.0	Metabolism	Overview	Carbon metabolism	ko01200	K01738	cysteine synthase A	2.5.1.47
Cluster-5747.15578	Metabolism	Overview	Carbon metabolism	ko01200	K01738	cysteine synthase A	2.5.1.47
Cluster-5747.15579	Metabolism	Overview	Carbon metabolism	ko01200	K01738	cysteine synthase A	2.5.1.47
Cluster-5747.9854	Metabolism	Overview	Carbon metabolism	ko01200	K01455	formamidase	3.5.1.49
Cluster-5747.9853	Metabolism	Overview	Carbon metabolism	ko01200	K01455	formamidase	3.5.1.49
Cluster-5747.9852	Metabolism	Overview	Carbon metabolism	ko01200	K01455	formamidase	3.5.1.49
Cluster-5747.9851	Metabolism	Overview	Carbon metabolism	ko01200	K01455	formamidase	3.5.1.49
Cluster-5747.586	Metabolism	Overview	Carbon metabolism	ko01200	K00249	acyl-CoA dehydrogenase	1.3.8.7
Cluster-5747.2753	Metabolism	Overview	Carbon metabolism	ko01200	K05605	3-hydroxyisobutyryl-CoA hydrolase	3.1.2.4
Cluster-5747.4656	Metabolism	Overview	Carbon metabolism	ko01200	K05605	3-hydroxyisobutyryl-CoA hydrolase	3.1.2.4
Cluster-5747.4655	Metabolism	Overview	Carbon metabolism	ko01200	K05605	3-hydroxyisobutyryl-CoA hydrolase	3.1.2.4
Cluster-5747.3300	Metabolism	Overview	Carbon metabolism	ko01200	K05605	3-hydroxyisobutyryl-CoA hydrolase	3.1.2.4
Cluster-5747.3471	Metabolism	Overview	Carbon metabolism	ko01200	K05605	3-hydroxyisobutyryl-CoA hydrolase	3.1.2.4
Cluster-11908.0	Metabolism	Overview	Carbon metabolism	ko01200	K05605	3-hydroxyisobutyryl-CoA hydrolase	3.1.2.4
Cluster-5747.4707	Metabolism	Overview	Carbon metabolism	ko01200	K05605	3-hydroxyisobutyryl-CoA hydrolase	3.1.2.4
Cluster-5747.12864	Metabolism	Overview	Carbon metabolism	ko01200	K05605	3-hydroxyisobutyryl-CoA hydrolase	3.1.2.4
Cluster-5747.3384	Metabolism	Overview	Carbon metabolism	ko01200	K05605	3-hydroxyisobutyryl-CoA hydrolase	3.1.2.4
Cluster-5747.3383	Metabolism	Overview	Carbon metabolism	ko01200	K05605	3-hydroxyisobutyryl-CoA hydrolase	3.1.2.4
Cluster-5747.3301	Metabolism	Overview	Carbon metabolism	ko01200	K05605	3-hydroxyisobutyryl-CoA hydrolase	3.1.2.4
Cluster-5747.3302	Metabolism	Overview	Carbon metabolism	ko01200	K05605	3-hydroxyisobutyryl-CoA hydrolase	3.1.2.4
Cluster-5747.4670	Metabolism	Overview	Carbon metabolism	ko01200	K05605	3-hydroxyisobutyryl-CoA hydrolase	3.1.2.4
Cluster-5362.2	Metabolism	Overview	Carbon metabolism	ko01200	K05605	3-hydroxyisobutyryl-CoA hydrolase	3.1.2.4
Cluster-5362.1	Metabolism	Overview	Carbon metabolism	ko01200	K05605	3-hydroxyisobutyryl-CoA hydrolase	3.1.2.4
Cluster-4585.2	Metabolism	Overview	Carbon metabolism	ko01200	K05605	3-hydroxyisobutyryl-CoA hydrolase	3.1.2.4
Cluster-5747.715	Metabolism	Overview	Carbon metabolism	ko01200	K05605	3-hydroxyisobutyryl-CoA hydrolase	3.1.2.4
Cluster-5747.18791	Metabolism	Overview	Carbon metabolism	ko01200	K05605	3-hydroxyisobutyryl-CoA hydrolase	3.1.2.4
Cluster-5747.4669	Metabolism	Overview	Carbon metabolism	ko01200	K05605	3-hydroxyisobutyryl-CoA hydrolase	3.1.2.4
Cluster-5747.4664	Metabolism	Overview	Carbon metabolism	ko01200	K05605	3-hydroxyisobutyryl-CoA hydrolase	3.1.2.4
Cluster-5747.19812	Metabolism	Overview	Carbon metabolism	ko01200	K05605	3-hydroxyisobutyryl-CoA hydrolase	3.1.2.4
Cluster-5747.16997	Metabolism	Overview	2-Oxocarboxylic acid metabolism	ko01210	K01647	citrate synthase	2.3.3.1
Cluster-5747.9212	Metabolism	Overview	2-Oxocarboxylic acid metabolism	ko01210	K01647	citrate synthase	2.3.3.1
Cluster-7080.0	Metabolism	Overview	2-Oxocarboxylic acid metabolism	ko01210	K01647	citrate synthase	2.3.3.1
Cluster-5747.20913	Metabolism	Overview	2-Oxocarboxylic acid metabolism	ko01210	K01647	citrate synthase	2.3.3.1
Cluster-5747.3870	Metabolism	Overview	2-Oxocarboxylic acid metabolism	ko01210	K01681	aconitate hydratase	4.2.1.3
Cluster-5747.15074	Metabolism	Overview	2-Oxocarboxylic acid metabolism	ko01210	K01681	aconitate hydratase	4.2.1.3
Cluster-5747.13938	Metabolism	Overview	2-Oxocarboxylic acid metabolism	ko01210	K01681	aconitate hydratase	4.2.1.3
Cluster-5747.13939	Metabolism	Overview	2-Oxocarboxylic acid metabolism	ko01210	K01681	aconitate hydratase	4.2.1.3
Cluster-5747.13937	Metabolism	Overview	2-Oxocarboxylic acid metabolism	ko01210	K01681	aconitate hydratase	4.2.1.3
Cluster-5747.17764	Metabolism	Overview	2-Oxocarboxylic acid metabolism	ko01210	K01681	aconitate hydratase	4.2.1.3
Cluster-5434.1	Metabolism	Overview	2-Oxocarboxylic acid metabolism	ko01210	K01681	aconitate hydratase	4.2.1.3
Cluster-5434.0	Metabolism	Overview	2-Oxocarboxylic acid metabolism	ko01210	K01681	aconitate hydratase	4.2.1.3
Cluster-5747.19068	Metabolism	Overview	2-Oxocarboxylic acid metabolism	ko01210	K00031	isocitrate dehydrogenase	1.1.1.42
Cluster-5747.15550	Metabolism	Overview	2-Oxocarboxylic acid metabolism	ko01210	K00031	isocitrate dehydrogenase	1.1.1.42
Cluster-5747.10170	Metabolism	Overview	2-Oxocarboxylic acid metabolism	ko01210	K00031	isocitrate dehydrogenase	1.1.1.42
Cluster-5747.10716	Metabolism	Overview	2-Oxocarboxylic acid metabolism	ko01210	K00031	isocitrate dehydrogenase	1.1.1.42
Cluster-5747.4610	Metabolism	Overview	2-Oxocarboxylic acid metabolism	ko01210	K00031	isocitrate dehydrogenase	1.1.1.42
Cluster-5747.15549	Metabolism	Overview	2-Oxocarboxylic acid metabolism	ko01210	K00031	isocitrate dehydrogenase	1.1.1.42
Cluster-2321.0	Metabolism	Overview	2-Oxocarboxylic acid metabolism	ko01210	K00030	isocitrate dehydrogenase (NAD+)	1.1.1.41
Cluster-5747.15721	Metabolism	Overview	2-Oxocarboxylic acid metabolism	ko01210	K00030	isocitrate dehydrogenase (NAD+)	1.1.1.41
Cluster-5747.9027	Metabolism	Overview	2-Oxocarboxylic acid metabolism	ko01210	K00030	isocitrate dehydrogenase (NAD+)	1.1.1.41
Cluster-5747.9028	Metabolism	Overview	2-Oxocarboxylic acid metabolism	ko01210	K00030	isocitrate dehydrogenase (NAD+)	1.1.1.41
Cluster-5747.9029	Metabolism	Overview	2-Oxocarboxylic acid metabolism	ko01210	K00030	isocitrate dehydrogenase (NAD+)	1.1.1.41
Cluster-5747.9030	Metabolism	Overview	2-Oxocarboxylic acid metabolism	ko01210	K00030	isocitrate dehydrogenase (NAD+)	1.1.1.41
Cluster-4627.0	Metabolism	Overview	2-Oxocarboxylic acid metabolism	ko01210	K14454	aspartate aminotransferase, cytoplasmic	2.6.1.1
Cluster-5747.21231	Metabolism	Overview	2-Oxocarboxylic acid metabolism	ko01210	K14454	aspartate aminotransferase, cytoplasmic	2.6.1.1
Cluster-5747.9992	Metabolism	Overview	2-Oxocarboxylic acid metabolism	ko01210	K14454	aspartate aminotransferase, cytoplasmic	2.6.1.1
Cluster-5747.9991	Metabolism	Overview	2-Oxocarboxylic acid metabolism	ko01210	K14454	aspartate aminotransferase, cytoplasmic	2.6.1.1
Cluster-5747.13435	Metabolism	Overview	2-Oxocarboxylic acid metabolism	ko01210	K14455	aspartate aminotransferase, mitochondrial	2.6.1.1
Cluster-5747.9609	Metabolism	Overview	2-Oxocarboxylic acid metabolism	ko01210	K00811	aspartate aminotransferase, chloroplastic	2.6.1.1
Cluster-5747.9610	Metabolism	Overview	2-Oxocarboxylic acid metabolism	ko01210	K00811	aspartate aminotransferase, chloroplastic	2.6.1.1
Cluster-10679.0	Metabolism	Overview	2-Oxocarboxylic acid metabolism	ko01210	K00928	aspartate kinase	2.7.2.4
Cluster-10679.1	Metabolism	Overview	2-Oxocarboxylic acid metabolism	ko01210	K00928	aspartate kinase	2.7.2.4
Cluster-6469.0	Metabolism	Overview	2-Oxocarboxylic acid metabolism	ko01210	K00133	aspartate-semialdehyde dehydrogenase	1.2.1.11
Cluster-9765.4	Metabolism	Overview	2-Oxocarboxylic acid metabolism	ko01210	K14682	amino-acid N-acetyltransferase	2.3.1.1
Cluster-9765.5	Metabolism	Overview	2-Oxocarboxylic acid metabolism	ko01210	K14682	amino-acid N-acetyltransferase	2.3.1.1
Cluster-9765.1	Metabolism	Overview	2-Oxocarboxylic acid metabolism	ko01210	K14682	amino-acid N-acetyltransferase	2.3.1.1
Cluster-9765.2	Metabolism	Overview	2-Oxocarboxylic acid metabolism	ko01210	K14682	amino-acid N-acetyltransferase	2.3.1.1
Cluster-9765.3	Metabolism	Overview	2-Oxocarboxylic acid metabolism	ko01210	K14682	amino-acid N-acetyltransferase	2.3.1.1
Cluster-9765.0	Metabolism	Overview	2-Oxocarboxylic acid metabolism	ko01210	K14682	amino-acid N-acetyltransferase	2.3.1.1
Cluster-6013.0	Metabolism	Overview	2-Oxocarboxylic acid metabolism	ko01210	K00930	acetylglutamate kinase	2.7.2.8
Cluster-5747.19578	Metabolism	Overview	2-Oxocarboxylic acid metabolism	ko01210	K00145	N-acetyl-gamma-glutamyl-phosphate reductase	1.2.1.38
Cluster-5747.19579	Metabolism	Overview	2-Oxocarboxylic acid metabolism	ko01210	K00145	N-acetyl-gamma-glutamyl-phosphate reductase	1.2.1.38
Cluster-5747.19577	Metabolism	Overview	2-Oxocarboxylic acid metabolism	ko01210	K00145	N-acetyl-gamma-glutamyl-phosphate reductase	1.2.1.38
Cluster-5747.19582	Metabolism	Overview	2-Oxocarboxylic acid metabolism	ko01210	K00145	N-acetyl-gamma-glutamyl-phosphate reductase	1.2.1.38
Cluster-5747.19581	Metabolism	Overview	2-Oxocarboxylic acid metabolism	ko01210	K00145	N-acetyl-gamma-glutamyl-phosphate reductase	1.2.1.38
Cluster-5747.19580	Metabolism	Overview	2-Oxocarboxylic acid metabolism	ko01210	K00145	N-acetyl-gamma-glutamyl-phosphate reductase	1.2.1.38
Cluster-10037.0	Metabolism	Overview	2-Oxocarboxylic acid metabolism	ko01210	K00818	acetylornithine aminotransferase	2.6.1.11
Cluster-5747.12968	Metabolism	Overview	2-Oxocarboxylic acid metabolism	ko01210	K01438	acetylornithine deacetylase	3.5.1.16
Cluster-5747.12965	Metabolism	Overview	2-Oxocarboxylic acid metabolism	ko01210	K01438	acetylornithine deacetylase	3.5.1.16
Cluster-5747.12966	Metabolism	Overview	2-Oxocarboxylic acid metabolism	ko01210	K01438	acetylornithine deacetylase	3.5.1.16
Cluster-5747.12967	Metabolism	Overview	2-Oxocarboxylic acid metabolism	ko01210	K01438	acetylornithine deacetylase	3.5.1.16
Cluster-5747.11004	Metabolism	Overview	2-Oxocarboxylic acid metabolism	ko01210	K14677	aminoacylase	3.5.1.14
Cluster-4327.0	Metabolism	Overview	2-Oxocarboxylic acid metabolism	ko01210	K14677	aminoacylase	3.5.1.14
Cluster-11167.0	Metabolism	Overview	2-Oxocarboxylic acid metabolism	ko01210	K00052	3-isopropylmalate dehydrogenase	1.1.1.85
Cluster-5747.10689	Metabolism	Overview	2-Oxocarboxylic acid metabolism	ko01210	K00053	ketol-acid reductoisomerase	1.1.1.86
Cluster-5747.10265	Metabolism	Overview	2-Oxocarboxylic acid metabolism	ko01210	K00053	ketol-acid reductoisomerase	1.1.1.86
Cluster-5747.10266	Metabolism	Overview	2-Oxocarboxylic acid metabolism	ko01210	K00053	ketol-acid reductoisomerase	1.1.1.86
Cluster-5747.12650	Metabolism	Overview	2-Oxocarboxylic acid metabolism	ko01210	K01687	dihydroxy-acid dehydratase	4.2.1.9
Cluster-5747.21108	Metabolism	Overview	2-Oxocarboxylic acid metabolism	ko01210	K00826	branched-chain amino acid aminotransferase	2.6.1.42
Cluster-5747.21107	Metabolism	Overview	2-Oxocarboxylic acid metabolism	ko01210	K00826	branched-chain amino acid aminotransferase	2.6.1.42
Cluster-5747.20162	Metabolism	Overview	2-Oxocarboxylic acid metabolism	ko01210	K00826	branched-chain amino acid aminotransferase	2.6.1.42
Cluster-5747.994	Metabolism	Overview	2-Oxocarboxylic acid metabolism	ko01210	K01649	2-isopropylmalate synthase	2.3.3.13
Cluster-5747.995	Metabolism	Overview	2-Oxocarboxylic acid metabolism	ko01210	K01649	2-isopropylmalate synthase	2.3.3.13
Cluster-5747.992	Metabolism	Overview	2-Oxocarboxylic acid metabolism	ko01210	K01649	2-isopropylmalate synthase	2.3.3.13
Cluster-5747.993	Metabolism	Overview	2-Oxocarboxylic acid metabolism	ko01210	K01649	2-isopropylmalate synthase	2.3.3.13
Cluster-5747.4870	Metabolism	Overview	2-Oxocarboxylic acid metabolism	ko01210	K01649	2-isopropylmalate synthase	2.3.3.13
Cluster-8704.1	Metabolism	Overview	2-Oxocarboxylic acid metabolism	ko01210	K11820	N-hydroxythioamide S-beta-glucosyltransferase	2.4.1.195
Cluster-8704.2	Metabolism	Overview	2-Oxocarboxylic acid metabolism	ko01210	K11820	N-hydroxythioamide S-beta-glucosyltransferase	2.4.1.195
Cluster-8704.3	Metabolism	Overview	2-Oxocarboxylic acid metabolism	ko01210	K11820	N-hydroxythioamide S-beta-glucosyltransferase	2.4.1.195
Cluster-8704.4	Metabolism	Overview	2-Oxocarboxylic acid metabolism	ko01210	K11820	N-hydroxythioamide S-beta-glucosyltransferase	2.4.1.195
Cluster-8704.5	Metabolism	Overview	2-Oxocarboxylic acid metabolism	ko01210	K11820	N-hydroxythioamide S-beta-glucosyltransferase	2.4.1.195
Cluster-8704.6	Metabolism	Overview	2-Oxocarboxylic acid metabolism	ko01210	K11820	N-hydroxythioamide S-beta-glucosyltransferase	2.4.1.195
Cluster-7067.0	Metabolism	Overview	2-Oxocarboxylic acid metabolism	ko01210	K11820	N-hydroxythioamide S-beta-glucosyltransferase	2.4.1.195
Cluster-8704.0	Metabolism	Overview	2-Oxocarboxylic acid metabolism	ko01210	K11820	N-hydroxythioamide S-beta-glucosyltransferase	2.4.1.195
Cluster-293.0	Metabolism	Overview	2-Oxocarboxylic acid metabolism	ko01210	K11820	N-hydroxythioamide S-beta-glucosyltransferase	2.4.1.195
Cluster-5747.6243	Metabolism	Overview	Fatty acid metabolism	ko01212	K01962	acetyl-CoA carboxylase carboxyl transferase subunit alpha	6.4.1.2
Cluster-5747.17298	Metabolism	Overview	Fatty acid metabolism	ko01212	K01962	acetyl-CoA carboxylase carboxyl transferase subunit alpha	6.4.1.2
Cluster-5747.16009	Metabolism	Overview	Fatty acid metabolism	ko01212	K01962	acetyl-CoA carboxylase carboxyl transferase subunit alpha	6.4.1.2
Cluster-5747.16008	Metabolism	Overview	Fatty acid metabolism	ko01212	K01962	acetyl-CoA carboxylase carboxyl transferase subunit alpha	6.4.1.2
Cluster-5747.7787	Metabolism	Overview	Fatty acid metabolism	ko01212	K01962	acetyl-CoA carboxylase carboxyl transferase subunit alpha	6.4.1.2
Cluster-5747.7786	Metabolism	Overview	Fatty acid metabolism	ko01212	K01962	acetyl-CoA carboxylase carboxyl transferase subunit alpha	6.4.1.2
Cluster-5747.7788	Metabolism	Overview	Fatty acid metabolism	ko01212	K01962	acetyl-CoA carboxylase carboxyl transferase subunit alpha	6.4.1.2
Cluster-5747.4228	Metabolism	Overview	Fatty acid metabolism	ko01212	K01962	acetyl-CoA carboxylase carboxyl transferase subunit alpha	6.4.1.2
Cluster-5747.2046	Metabolism	Overview	Fatty acid metabolism	ko01212	K01962	acetyl-CoA carboxylase carboxyl transferase subunit alpha	6.4.1.2
Cluster-5747.16272	Metabolism	Overview	Fatty acid metabolism	ko01212	K01963	acetyl-CoA carboxylase carboxyl transferase subunit beta	6.4.1.2
Cluster-8714.0	Metabolism	Overview	Fatty acid metabolism	ko01212	K02160	acetyl-CoA carboxylase biotin carboxyl carrier protein
Cluster-10019.0	Metabolism	Overview	Fatty acid metabolism	ko01212	K02160	acetyl-CoA carboxylase biotin carboxyl carrier protein
Cluster-10614.0	Metabolism	Overview	Fatty acid metabolism	ko01212	K02160	acetyl-CoA carboxylase biotin carboxyl carrier protein
Cluster-5747.20995	Metabolism	Overview	Fatty acid metabolism	ko01212	K01961	acetyl-CoA carboxylase, biotin carboxylase subunit	6.4.1.2 6.3.4.14
Cluster-8154.0	Metabolism	Overview	Fatty acid metabolism	ko01212	K01961	acetyl-CoA carboxylase, biotin carboxylase subunit	6.4.1.2 6.3.4.14
Cluster-5747.19018	Metabolism	Overview	Fatty acid metabolism	ko01212	K01961	acetyl-CoA carboxylase, biotin carboxylase subunit	6.4.1.2 6.3.4.14
Cluster-5747.19017	Metabolism	Overview	Fatty acid metabolism	ko01212	K01961	acetyl-CoA carboxylase, biotin carboxylase subunit	6.4.1.2 6.3.4.14
Cluster-5747.19016	Metabolism	Overview	Fatty acid metabolism	ko01212	K01961	acetyl-CoA carboxylase, biotin carboxylase subunit	6.4.1.2 6.3.4.14
Cluster-5747.19504	Metabolism	Overview	Fatty acid metabolism	ko01212	K00645	[acyl-carrier-protein] S-malonyltransferase	2.3.1.39
Cluster-6162.1	Metabolism	Overview	Fatty acid metabolism	ko01212	K09458	3-oxoacyl-[acyl-carrier-protein] synthase II	2.3.1.179
Cluster-5747.3259	Metabolism	Overview	Fatty acid metabolism	ko01212	K09458	3-oxoacyl-[acyl-carrier-protein] synthase II	2.3.1.179
Cluster-2787.4	Metabolism	Overview	Fatty acid metabolism	ko01212	K09458	3-oxoacyl-[acyl-carrier-protein] synthase II	2.3.1.179
Cluster-2787.3	Metabolism	Overview	Fatty acid metabolism	ko01212	K09458	3-oxoacyl-[acyl-carrier-protein] synthase II	2.3.1.179
Cluster-2787.2	Metabolism	Overview	Fatty acid metabolism	ko01212	K09458	3-oxoacyl-[acyl-carrier-protein] synthase II	2.3.1.179
Cluster-5210.1	Metabolism	Overview	Fatty acid metabolism	ko01212	K09458	3-oxoacyl-[acyl-carrier-protein] synthase II	2.3.1.179
Cluster-5210.0	Metabolism	Overview	Fatty acid metabolism	ko01212	K09458	3-oxoacyl-[acyl-carrier-protein] synthase II	2.3.1.179
Cluster-6159.0	Metabolism	Overview	Fatty acid metabolism	ko01212	K00648	3-oxoacyl-[acyl-carrier-protein] synthase III	2.3.1.180
Cluster-1741.2	Metabolism	Overview	Fatty acid metabolism	ko01212	K00648	3-oxoacyl-[acyl-carrier-protein] synthase III	2.3.1.180
Cluster-1741.0	Metabolism	Overview	Fatty acid metabolism	ko01212	K00648	3-oxoacyl-[acyl-carrier-protein] synthase III	2.3.1.180
Cluster-1741.1	Metabolism	Overview	Fatty acid metabolism	ko01212	K00648	3-oxoacyl-[acyl-carrier-protein] synthase III	2.3.1.180
Cluster-5747.5161	Metabolism	Overview	Fatty acid metabolism	ko01212	K00059	3-oxoacyl-[acyl-carrier protein] reductase	1.1.1.100
Cluster-5747.6685	Metabolism	Overview	Fatty acid metabolism	ko01212	K00059	3-oxoacyl-[acyl-carrier protein] reductase	1.1.1.100
Cluster-5747.6684	Metabolism	Overview	Fatty acid metabolism	ko01212	K00059	3-oxoacyl-[acyl-carrier protein] reductase	1.1.1.100
Cluster-5747.13862	Metabolism	Overview	Fatty acid metabolism	ko01212	K00059	3-oxoacyl-[acyl-carrier protein] reductase	1.1.1.100
Cluster-5747.13863	Metabolism	Overview	Fatty acid metabolism	ko01212	K00059	3-oxoacyl-[acyl-carrier protein] reductase	1.1.1.100
Cluster-5747.13861	Metabolism	Overview	Fatty acid metabolism	ko01212	K00059	3-oxoacyl-[acyl-carrier protein] reductase	1.1.1.100
Cluster-5747.5641	Metabolism	Overview	Fatty acid metabolism	ko01212	K00059	3-oxoacyl-[acyl-carrier protein] reductase	1.1.1.100
Cluster-5786.1	Metabolism	Overview	Fatty acid metabolism	ko01212	K02372	3-hydroxyacyl-[acyl-carrier-protein] dehydratase	4.2.1.59
Cluster-5786.0	Metabolism	Overview	Fatty acid metabolism	ko01212	K02372	3-hydroxyacyl-[acyl-carrier-protein] dehydratase	4.2.1.59
Cluster-5747.20050	Metabolism	Overview	Fatty acid metabolism	ko01212	K02372	3-hydroxyacyl-[acyl-carrier-protein] dehydratase	4.2.1.59
Cluster-8017.1	Metabolism	Overview	Fatty acid metabolism	ko01212	K00208	enoyl-[acyl-carrier protein] reductase I	1.3.1.9 1.3.1.10
Cluster-8017.0	Metabolism	Overview	Fatty acid metabolism	ko01212	K00208	enoyl-[acyl-carrier protein] reductase I	1.3.1.9 1.3.1.10
Cluster-9949.0	Metabolism	Overview	Fatty acid metabolism	ko01212	K00208	enoyl-[acyl-carrier protein] reductase I	1.3.1.9 1.3.1.10
Cluster-9949.1	Metabolism	Overview	Fatty acid metabolism	ko01212	K00208	enoyl-[acyl-carrier protein] reductase I	1.3.1.9 1.3.1.10
Cluster-2661.0	Metabolism	Overview	Fatty acid metabolism	ko01212	K00208	enoyl-[acyl-carrier protein] reductase I	1.3.1.9 1.3.1.10
Cluster-2661.1	Metabolism	Overview	Fatty acid metabolism	ko01212	K00208	enoyl-[acyl-carrier protein] reductase I	1.3.1.9 1.3.1.10
Cluster-5747.13208	Metabolism	Overview	Fatty acid metabolism	ko01212	K10781	fatty acyl-ACP thioesterase B	3.1.2.14 3.1.2.-
Cluster-5747.13209	Metabolism	Overview	Fatty acid metabolism	ko01212	K10781	fatty acyl-ACP thioesterase B	3.1.2.14 3.1.2.-
Cluster-5747.282	Metabolism	Overview	Fatty acid metabolism	ko01212	K10781	fatty acyl-ACP thioesterase B	3.1.2.14 3.1.2.-
Cluster-5747.784	Metabolism	Overview	Fatty acid metabolism	ko01212	K10781	fatty acyl-ACP thioesterase B	3.1.2.14 3.1.2.-
Cluster-6561.0	Metabolism	Overview	Fatty acid metabolism	ko01212	K07512	mitochondrial trans-2-enoyl-CoA reductase	1.3.1.38
Cluster-5747.20658	Metabolism	Overview	Fatty acid metabolism	ko01212	K01074	palmitoyl-protein thioesterase	3.1.2.22
Cluster-5747.9809	Metabolism	Overview	Fatty acid metabolism	ko01212	K01074	palmitoyl-protein thioesterase	3.1.2.22
Cluster-5747.8386	Metabolism	Overview	Fatty acid metabolism	ko01212	K01074	palmitoyl-protein thioesterase	3.1.2.22
Cluster-5747.8387	Metabolism	Overview	Fatty acid metabolism	ko01212	K01074	palmitoyl-protein thioesterase	3.1.2.22
Cluster-5747.8388	Metabolism	Overview	Fatty acid metabolism	ko01212	K01074	palmitoyl-protein thioesterase	3.1.2.22
Cluster-5747.9811	Metabolism	Overview	Fatty acid metabolism	ko01212	K01074	palmitoyl-protein thioesterase	3.1.2.22
Cluster-5747.9810	Metabolism	Overview	Fatty acid metabolism	ko01212	K01074	palmitoyl-protein thioesterase	3.1.2.22
Cluster-5747.2557	Metabolism	Overview	Fatty acid metabolism	ko01212	K01074	palmitoyl-protein thioesterase	3.1.2.22
Cluster-5747.2556	Metabolism	Overview	Fatty acid metabolism	ko01212	K01074	palmitoyl-protein thioesterase	3.1.2.22
Cluster-5747.2555	Metabolism	Overview	Fatty acid metabolism	ko01212	K01074	palmitoyl-protein thioesterase	3.1.2.22
Cluster-5747.19428	Metabolism	Overview	Fatty acid metabolism	ko01212	K01074	palmitoyl-protein thioesterase	3.1.2.22
Cluster-5747.19429	Metabolism	Overview	Fatty acid metabolism	ko01212	K01074	palmitoyl-protein thioesterase	3.1.2.22
Cluster-7089.2	Metabolism	Overview	Fatty acid metabolism	ko01212	K00626	acetyl-CoA C-acetyltransferase	2.3.1.9
Cluster-7089.1	Metabolism	Overview	Fatty acid metabolism	ko01212	K00626	acetyl-CoA C-acetyltransferase	2.3.1.9
Cluster-7089.0	Metabolism	Overview	Fatty acid metabolism	ko01212	K00626	acetyl-CoA C-acetyltransferase	2.3.1.9
Cluster-5747.8593	Metabolism	Overview	Fatty acid metabolism	ko01212	K00626	acetyl-CoA C-acetyltransferase	2.3.1.9
Cluster-5747.13425	Metabolism	Overview	Fatty acid metabolism	ko01212	K07513	acetyl-CoA acyltransferase 1	2.3.1.16
Cluster-545.0	Metabolism	Overview	Fatty acid metabolism	ko01212	K07513	acetyl-CoA acyltransferase 1	2.3.1.16
Cluster-6807.0	Metabolism	Overview	Fatty acid metabolism	ko01212	K07513	acetyl-CoA acyltransferase 1	2.3.1.16
Cluster-5747.13162	Metabolism	Overview	Fatty acid metabolism	ko01212	K00232	acyl-CoA oxidase	1.3.3.6
Cluster-8792.0	Metabolism	Overview	Fatty acid metabolism	ko01212	K00232	acyl-CoA oxidase	1.3.3.6
Cluster-5747.13619	Metabolism	Overview	Fatty acid metabolism	ko01212	K00232	acyl-CoA oxidase	1.3.3.6
Cluster-5747.7555	Metabolism	Overview	Fatty acid metabolism	ko01212	K00232	acyl-CoA oxidase	1.3.3.6
Cluster-5747.4121	Metabolism	Overview	Fatty acid metabolism	ko01212	K00232	acyl-CoA oxidase	1.3.3.6
Cluster-5747.14550	Metabolism	Overview	Fatty acid metabolism	ko01212	K00232	acyl-CoA oxidase	1.3.3.6
Cluster-5747.586	Metabolism	Overview	Fatty acid metabolism	ko01212	K00249	acyl-CoA dehydrogenase	1.3.8.7
Cluster-9674.0	Metabolism	Overview	Fatty acid metabolism	ko01212	K01897	long-chain acyl-CoA synthetase	6.2.1.3
Cluster-5747.11826	Metabolism	Overview	Fatty acid metabolism	ko01212	K01897	long-chain acyl-CoA synthetase	6.2.1.3
Cluster-5747.1246	Metabolism	Overview	Fatty acid metabolism	ko01212	K01897	long-chain acyl-CoA synthetase	6.2.1.3
Cluster-5747.11695	Metabolism	Overview	Fatty acid metabolism	ko01212	K01897	long-chain acyl-CoA synthetase	6.2.1.3
Cluster-5747.11694	Metabolism	Overview	Fatty acid metabolism	ko01212	K01897	long-chain acyl-CoA synthetase	6.2.1.3
Cluster-5902.2	Metabolism	Overview	Fatty acid metabolism	ko01212	K01897	long-chain acyl-CoA synthetase	6.2.1.3
Cluster-5902.1	Metabolism	Overview	Fatty acid metabolism	ko01212	K01897	long-chain acyl-CoA synthetase	6.2.1.3
Cluster-5902.0	Metabolism	Overview	Fatty acid metabolism	ko01212	K01897	long-chain acyl-CoA synthetase	6.2.1.3
Cluster-5747.11825	Metabolism	Overview	Fatty acid metabolism	ko01212	K01897	long-chain acyl-CoA synthetase	6.2.1.3
Cluster-5747.1511	Metabolism	Overview	Fatty acid metabolism	ko01212	K01897	long-chain acyl-CoA synthetase	6.2.1.3
Cluster-5747.8948	Metabolism	Overview	Fatty acid metabolism	ko01212	K01897	long-chain acyl-CoA synthetase	6.2.1.3
Cluster-5747.8949	Metabolism	Overview	Fatty acid metabolism	ko01212	K01897	long-chain acyl-CoA synthetase	6.2.1.3
Cluster-5747.13339	Metabolism	Overview	Fatty acid metabolism	ko01212	K01897	long-chain acyl-CoA synthetase	6.2.1.3
Cluster-5747.5583	Metabolism	Overview	Fatty acid metabolism	ko01212	K01897	long-chain acyl-CoA synthetase	6.2.1.3
Cluster-2032.2	Metabolism	Overview	Fatty acid metabolism	ko01212	K01897	long-chain acyl-CoA synthetase	6.2.1.3
Cluster-2032.3	Metabolism	Overview	Fatty acid metabolism	ko01212	K01897	long-chain acyl-CoA synthetase	6.2.1.3
Cluster-8664.0	Metabolism	Overview	Fatty acid metabolism	ko01212	K01897	long-chain acyl-CoA synthetase	6.2.1.3
Cluster-5747.17307	Metabolism	Overview	Fatty acid metabolism	ko01212	K10703	very-long-chain (3R)-3-hydroxyacyl-[acyl-carrier protein] dehydratase	4.2.1.134
Cluster-5747.17306	Metabolism	Overview	Fatty acid metabolism	ko01212	K10703	very-long-chain (3R)-3-hydroxyacyl-[acyl-carrier protein] dehydratase	4.2.1.134
Cluster-4186.0	Metabolism	Overview	Fatty acid metabolism	ko01212	K10703	very-long-chain (3R)-3-hydroxyacyl-[acyl-carrier protein] dehydratase	4.2.1.134
Cluster-4186.1	Metabolism	Overview	Fatty acid metabolism	ko01212	K10703	very-long-chain (3R)-3-hydroxyacyl-[acyl-carrier protein] dehydratase	4.2.1.134
Cluster-4186.2	Metabolism	Overview	Fatty acid metabolism	ko01212	K10703	very-long-chain (3R)-3-hydroxyacyl-[acyl-carrier protein] dehydratase	4.2.1.134
Cluster-4186.3	Metabolism	Overview	Fatty acid metabolism	ko01212	K10703	very-long-chain (3R)-3-hydroxyacyl-[acyl-carrier protein] dehydratase	4.2.1.134
Cluster-4186.4	Metabolism	Overview	Fatty acid metabolism	ko01212	K10703	very-long-chain (3R)-3-hydroxyacyl-[acyl-carrier protein] dehydratase	4.2.1.134
Cluster-5747.5966	Metabolism	Overview	Fatty acid metabolism	ko01212	K10258	very-long-chain enoyl-CoA reductase	1.3.1.93
Cluster-5747.15712	Metabolism	Overview	Fatty acid metabolism	ko01212	K10258	very-long-chain enoyl-CoA reductase	1.3.1.93
Cluster-5747.3616	Metabolism	Overview	Fatty acid metabolism	ko01212	K10258	very-long-chain enoyl-CoA reductase	1.3.1.93
Cluster-5747.3615	Metabolism	Overview	Fatty acid metabolism	ko01212	K10258	very-long-chain enoyl-CoA reductase	1.3.1.93
Cluster-5747.3614	Metabolism	Overview	Fatty acid metabolism	ko01212	K10258	very-long-chain enoyl-CoA reductase	1.3.1.93
Cluster-5747.3613	Metabolism	Overview	Fatty acid metabolism	ko01212	K10258	very-long-chain enoyl-CoA reductase	1.3.1.93
Cluster-5747.15887	Metabolism	Overview	Fatty acid metabolism	ko01212	K10255	omega-6 fatty acid desaturase (delta-12 desaturase)	1.14.19.-
Cluster-5747.13783	Metabolism	Overview	Biosynthesis of amino acids	ko01230	K01803	triosephosphate isomerase (TIM)	5.3.1.1
Cluster-5747.17901	Metabolism	Overview	Biosynthesis of amino acids	ko01230	K01803	triosephosphate isomerase (TIM)	5.3.1.1
Cluster-5747.16120	Metabolism	Overview	Biosynthesis of amino acids	ko01230	K01803	triosephosphate isomerase (TIM)	5.3.1.1
Cluster-5747.13459	Metabolism	Overview	Biosynthesis of amino acids	ko01230	K01803	triosephosphate isomerase (TIM)	5.3.1.1
Cluster-10055.0	Metabolism	Overview	Biosynthesis of amino acids	ko01230	K01803	triosephosphate isomerase (TIM)	5.3.1.1
Cluster-5747.16117	Metabolism	Overview	Biosynthesis of amino acids	ko01230	K01803	triosephosphate isomerase (TIM)	5.3.1.1
Cluster-5747.16119	Metabolism	Overview	Biosynthesis of amino acids	ko01230	K01803	triosephosphate isomerase (TIM)	5.3.1.1
Cluster-5747.16118	Metabolism	Overview	Biosynthesis of amino acids	ko01230	K01803	triosephosphate isomerase (TIM)	5.3.1.1
Cluster-5747.17704	Metabolism	Overview	Biosynthesis of amino acids	ko01230	K01803	triosephosphate isomerase (TIM)	5.3.1.1
Cluster-5747.13812	Metabolism	Overview	Biosynthesis of amino acids	ko01230	K01803	triosephosphate isomerase (TIM)	5.3.1.1
Cluster-2282.0	Metabolism	Overview	Biosynthesis of amino acids	ko01230	K00134	glyceraldehyde 3-phosphate dehydrogenase	1.2.1.12
Cluster-5747.10193	Metabolism	Overview	Biosynthesis of amino acids	ko01230	K00134	glyceraldehyde 3-phosphate dehydrogenase	1.2.1.12
Cluster-5747.10192	Metabolism	Overview	Biosynthesis of amino acids	ko01230	K00134	glyceraldehyde 3-phosphate dehydrogenase	1.2.1.12
Cluster-5747.10191	Metabolism	Overview	Biosynthesis of amino acids	ko01230	K00134	glyceraldehyde 3-phosphate dehydrogenase	1.2.1.12
Cluster-5747.10194	Metabolism	Overview	Biosynthesis of amino acids	ko01230	K00134	glyceraldehyde 3-phosphate dehydrogenase	1.2.1.12
Cluster-5747.11159	Metabolism	Overview	Biosynthesis of amino acids	ko01230	K00134	glyceraldehyde 3-phosphate dehydrogenase	1.2.1.12
Cluster-818.1	Metabolism	Overview	Biosynthesis of amino acids	ko01230	K00134	glyceraldehyde 3-phosphate dehydrogenase	1.2.1.12
Cluster-5747.15018	Metabolism	Overview	Biosynthesis of amino acids	ko01230	K00134	glyceraldehyde 3-phosphate dehydrogenase	1.2.1.12
Cluster-673.0	Metabolism	Overview	Biosynthesis of amino acids	ko01230	K00134	glyceraldehyde 3-phosphate dehydrogenase	1.2.1.12
Cluster-5747.12931	Metabolism	Overview	Biosynthesis of amino acids	ko01230	K00134	glyceraldehyde 3-phosphate dehydrogenase	1.2.1.12
Cluster-5747.18589	Metabolism	Overview	Biosynthesis of amino acids	ko01230	K00134	glyceraldehyde 3-phosphate dehydrogenase	1.2.1.12
Cluster-5747.13612	Metabolism	Overview	Biosynthesis of amino acids	ko01230	K00134	glyceraldehyde 3-phosphate dehydrogenase	1.2.1.12
Cluster-3688.0	Metabolism	Overview	Biosynthesis of amino acids	ko01230	K00134	glyceraldehyde 3-phosphate dehydrogenase	1.2.1.12
Cluster-4052.0	Metabolism	Overview	Biosynthesis of amino acids	ko01230	K00134	glyceraldehyde 3-phosphate dehydrogenase	1.2.1.12
Cluster-5747.15019	Metabolism	Overview	Biosynthesis of amino acids	ko01230	K00134	glyceraldehyde 3-phosphate dehydrogenase	1.2.1.12
Cluster-5747.3964	Metabolism	Overview	Biosynthesis of amino acids	ko01230	K00134	glyceraldehyde 3-phosphate dehydrogenase	1.2.1.12
Cluster-5747.3963	Metabolism	Overview	Biosynthesis of amino acids	ko01230	K00134	glyceraldehyde 3-phosphate dehydrogenase	1.2.1.12
Cluster-5747.12601	Metabolism	Overview	Biosynthesis of amino acids	ko01230	K00927	phosphoglycerate kinase	2.7.2.3
Cluster-5747.5648	Metabolism	Overview	Biosynthesis of amino acids	ko01230	K00927	phosphoglycerate kinase	2.7.2.3
Cluster-7459.0	Metabolism	Overview	Biosynthesis of amino acids	ko01230	K00927	phosphoglycerate kinase	2.7.2.3
Cluster-7459.1	Metabolism	Overview	Biosynthesis of amino acids	ko01230	K00927	phosphoglycerate kinase	2.7.2.3
Cluster-5747.14975	Metabolism	Overview	Biosynthesis of amino acids	ko01230	K00927	phosphoglycerate kinase	2.7.2.3
Cluster-5747.14974	Metabolism	Overview	Biosynthesis of amino acids	ko01230	K00927	phosphoglycerate kinase	2.7.2.3
Cluster-5747.14977	Metabolism	Overview	Biosynthesis of amino acids	ko01230	K00927	phosphoglycerate kinase	2.7.2.3
Cluster-5747.14976	Metabolism	Overview	Biosynthesis of amino acids	ko01230	K00927	phosphoglycerate kinase	2.7.2.3
Cluster-5747.14979	Metabolism	Overview	Biosynthesis of amino acids	ko01230	K00927	phosphoglycerate kinase	2.7.2.3
Cluster-5747.14978	Metabolism	Overview	Biosynthesis of amino acids	ko01230	K00927	phosphoglycerate kinase	2.7.2.3
Cluster-837.0	Metabolism	Overview	Biosynthesis of amino acids	ko01230	K01834	2,3-bisphosphoglycerate-dependent phosphoglycerate mutase	5.4.2.11
Cluster-5747.19120	Metabolism	Overview	Biosynthesis of amino acids	ko01230	K15633	2,3-bisphosphoglycerate-independent phosphoglycerate mutase	5.4.2.12
Cluster-5747.19121	Metabolism	Overview	Biosynthesis of amino acids	ko01230	K15633	2,3-bisphosphoglycerate-independent phosphoglycerate mutase	5.4.2.12
Cluster-5747.19118	Metabolism	Overview	Biosynthesis of amino acids	ko01230	K15633	2,3-bisphosphoglycerate-independent phosphoglycerate mutase	5.4.2.12
Cluster-5747.19119	Metabolism	Overview	Biosynthesis of amino acids	ko01230	K15633	2,3-bisphosphoglycerate-independent phosphoglycerate mutase	5.4.2.12
Cluster-4443.0	Metabolism	Overview	Biosynthesis of amino acids	ko01230	K15634	probable phosphoglycerate mutase	5.4.2.12
Cluster-11525.0	Metabolism	Overview	Biosynthesis of amino acids	ko01230	K15634	probable phosphoglycerate mutase	5.4.2.12
Cluster-11525.1	Metabolism	Overview	Biosynthesis of amino acids	ko01230	K15634	probable phosphoglycerate mutase	5.4.2.12
Cluster-11525.2	Metabolism	Overview	Biosynthesis of amino acids	ko01230	K15634	probable phosphoglycerate mutase	5.4.2.12
Cluster-6950.0	Metabolism	Overview	Biosynthesis of amino acids	ko01230	K01689	enolase	4.2.1.11
Cluster-8838.2	Metabolism	Overview	Biosynthesis of amino acids	ko01230	K01689	enolase	4.2.1.11
Cluster-10763.0	Metabolism	Overview	Biosynthesis of amino acids	ko01230	K01689	enolase	4.2.1.11
Cluster-5747.13637	Metabolism	Overview	Biosynthesis of amino acids	ko01230	K01689	enolase	4.2.1.11
Cluster-5747.13636	Metabolism	Overview	Biosynthesis of amino acids	ko01230	K01689	enolase	4.2.1.11
Cluster-5747.13635	Metabolism	Overview	Biosynthesis of amino acids	ko01230	K01689	enolase	4.2.1.11
Cluster-5747.13634	Metabolism	Overview	Biosynthesis of amino acids	ko01230	K01689	enolase	4.2.1.11
Cluster-5747.13633	Metabolism	Overview	Biosynthesis of amino acids	ko01230	K01689	enolase	4.2.1.11
Cluster-5747.13632	Metabolism	Overview	Biosynthesis of amino acids	ko01230	K01689	enolase	4.2.1.11
Cluster-8838.0	Metabolism	Overview	Biosynthesis of amino acids	ko01230	K01689	enolase	4.2.1.11
Cluster-5747.10319	Metabolism	Overview	Biosynthesis of amino acids	ko01230	K01689	enolase	4.2.1.11
Cluster-8838.1	Metabolism	Overview	Biosynthesis of amino acids	ko01230	K01689	enolase	4.2.1.11
Cluster-5747.7043	Metabolism	Overview	Biosynthesis of amino acids	ko01230	K01689	enolase	4.2.1.11
Cluster-5747.10427	Metabolism	Overview	Biosynthesis of amino acids	ko01230	K00873	pyruvate kinase	2.7.1.40
Cluster-11677.0	Metabolism	Overview	Biosynthesis of amino acids	ko01230	K00873	pyruvate kinase	2.7.1.40
Cluster-5747.43	Metabolism	Overview	Biosynthesis of amino acids	ko01230	K00873	pyruvate kinase	2.7.1.40
Cluster-5747.45	Metabolism	Overview	Biosynthesis of amino acids	ko01230	K00873	pyruvate kinase	2.7.1.40
Cluster-5747.44	Metabolism	Overview	Biosynthesis of amino acids	ko01230	K00873	pyruvate kinase	2.7.1.40
Cluster-5747.47	Metabolism	Overview	Biosynthesis of amino acids	ko01230	K00873	pyruvate kinase	2.7.1.40
Cluster-5747.46	Metabolism	Overview	Biosynthesis of amino acids	ko01230	K00873	pyruvate kinase	2.7.1.40
Cluster-5747.48	Metabolism	Overview	Biosynthesis of amino acids	ko01230	K00873	pyruvate kinase	2.7.1.40
Cluster-2484.4	Metabolism	Overview	Biosynthesis of amino acids	ko01230	K00873	pyruvate kinase	2.7.1.40
Cluster-2484.0	Metabolism	Overview	Biosynthesis of amino acids	ko01230	K00873	pyruvate kinase	2.7.1.40
Cluster-2484.3	Metabolism	Overview	Biosynthesis of amino acids	ko01230	K00873	pyruvate kinase	2.7.1.40
Cluster-2484.2	Metabolism	Overview	Biosynthesis of amino acids	ko01230	K00873	pyruvate kinase	2.7.1.40
Cluster-7764.0	Metabolism	Overview	Biosynthesis of amino acids	ko01230	K00873	pyruvate kinase	2.7.1.40
Cluster-5747.13536	Metabolism	Overview	Biosynthesis of amino acids	ko01230	K00873	pyruvate kinase	2.7.1.40
Cluster-5747.8866	Metabolism	Overview	Biosynthesis of amino acids	ko01230	K00873	pyruvate kinase	2.7.1.40
Cluster-5747.13278	Metabolism	Overview	Biosynthesis of amino acids	ko01230	K00873	pyruvate kinase	2.7.1.40
Cluster-5747.14149	Metabolism	Overview	Biosynthesis of amino acids	ko01230	K00873	pyruvate kinase	2.7.1.40
Cluster-5747.13277	Metabolism	Overview	Biosynthesis of amino acids	ko01230	K00873	pyruvate kinase	2.7.1.40
Cluster-5747.15560	Metabolism	Overview	Biosynthesis of amino acids	ko01230	K00873	pyruvate kinase	2.7.1.40
Cluster-5747.6708	Metabolism	Overview	Biosynthesis of amino acids	ko01230	K00873	pyruvate kinase	2.7.1.40
Cluster-5747.6709	Metabolism	Overview	Biosynthesis of amino acids	ko01230	K00873	pyruvate kinase	2.7.1.40
Cluster-2484.1	Metabolism	Overview	Biosynthesis of amino acids	ko01230	K00873	pyruvate kinase	2.7.1.40
Cluster-10427.0	Metabolism	Overview	Biosynthesis of amino acids	ko01230	K00873	pyruvate kinase	2.7.1.40
Cluster-5747.9097	Metabolism	Overview	Biosynthesis of amino acids	ko01230	K00873	pyruvate kinase	2.7.1.40
Cluster-5747.9098	Metabolism	Overview	Biosynthesis of amino acids	ko01230	K00873	pyruvate kinase	2.7.1.40
Cluster-5747.14753	Metabolism	Overview	Biosynthesis of amino acids	ko01230	K01623	fructose-bisphosphate aldolase, class I	4.1.2.13
Cluster-5747.10928	Metabolism	Overview	Biosynthesis of amino acids	ko01230	K01623	fructose-bisphosphate aldolase, class I	4.1.2.13
Cluster-5747.10929	Metabolism	Overview	Biosynthesis of amino acids	ko01230	K01623	fructose-bisphosphate aldolase, class I	4.1.2.13
Cluster-5747.10927	Metabolism	Overview	Biosynthesis of amino acids	ko01230	K01623	fructose-bisphosphate aldolase, class I	4.1.2.13
Cluster-3037.0	Metabolism	Overview	Biosynthesis of amino acids	ko01230	K01623	fructose-bisphosphate aldolase, class I	4.1.2.13
Cluster-5747.11020	Metabolism	Overview	Biosynthesis of amino acids	ko01230	K01623	fructose-bisphosphate aldolase, class I	4.1.2.13
Cluster-3172.0	Metabolism	Overview	Biosynthesis of amino acids	ko01230	K01623	fructose-bisphosphate aldolase, class I	4.1.2.13
Cluster-5747.747	Metabolism	Overview	Biosynthesis of amino acids	ko01230	K01623	fructose-bisphosphate aldolase, class I	4.1.2.13
Cluster-5747.10931	Metabolism	Overview	Biosynthesis of amino acids	ko01230	K01623	fructose-bisphosphate aldolase, class I	4.1.2.13
Cluster-5747.10930	Metabolism	Overview	Biosynthesis of amino acids	ko01230	K01623	fructose-bisphosphate aldolase, class I	4.1.2.13
Cluster-5747.10933	Metabolism	Overview	Biosynthesis of amino acids	ko01230	K01623	fructose-bisphosphate aldolase, class I	4.1.2.13
Cluster-5747.10932	Metabolism	Overview	Biosynthesis of amino acids	ko01230	K01623	fructose-bisphosphate aldolase, class I	4.1.2.13
Cluster-5747.16833	Metabolism	Overview	Biosynthesis of amino acids	ko01230	K01623	fructose-bisphosphate aldolase, class I	4.1.2.13
Cluster-5747.11708	Metabolism	Overview	Biosynthesis of amino acids	ko01230	K01623	fructose-bisphosphate aldolase, class I	4.1.2.13
Cluster-1263.0	Metabolism	Overview	Biosynthesis of amino acids	ko01230	K01623	fructose-bisphosphate aldolase, class I	4.1.2.13
Cluster-5747.10752	Metabolism	Overview	Biosynthesis of amino acids	ko01230	K01623	fructose-bisphosphate aldolase, class I	4.1.2.13
Cluster-5747.18820	Metabolism	Overview	Biosynthesis of amino acids	ko01230	K00850	6-phosphofructokinase 1	2.7.1.11
Cluster-6527.0	Metabolism	Overview	Biosynthesis of amino acids	ko01230	K00850	6-phosphofructokinase 1	2.7.1.11
Cluster-5747.787	Metabolism	Overview	Biosynthesis of amino acids	ko01230	K00850	6-phosphofructokinase 1	2.7.1.11
Cluster-5747.786	Metabolism	Overview	Biosynthesis of amino acids	ko01230	K00850	6-phosphofructokinase 1	2.7.1.11
Cluster-5747.7630	Metabolism	Overview	Biosynthesis of amino acids	ko01230	K00850	6-phosphofructokinase 1	2.7.1.11
Cluster-5747.20464	Metabolism	Overview	Biosynthesis of amino acids	ko01230	K00850	6-phosphofructokinase 1	2.7.1.11
Cluster-5747.16800	Metabolism	Overview	Biosynthesis of amino acids	ko01230	K00850	6-phosphofructokinase 1	2.7.1.11
Cluster-5747.20465	Metabolism	Overview	Biosynthesis of amino acids	ko01230	K00850	6-phosphofructokinase 1	2.7.1.11
Cluster-5747.20466	Metabolism	Overview	Biosynthesis of amino acids	ko01230	K00850	6-phosphofructokinase 1	2.7.1.11
Cluster-5747.9867	Metabolism	Overview	Biosynthesis of amino acids	ko01230	K00615	transketolase	2.2.1.1
Cluster-5747.9868	Metabolism	Overview	Biosynthesis of amino acids	ko01230	K00615	transketolase	2.2.1.1
Cluster-5747.9869	Metabolism	Overview	Biosynthesis of amino acids	ko01230	K00615	transketolase	2.2.1.1
Cluster-5747.4728	Metabolism	Overview	Biosynthesis of amino acids	ko01230	K00616	transaldolase	2.2.1.2
Cluster-5747.4729	Metabolism	Overview	Biosynthesis of amino acids	ko01230	K00616	transaldolase	2.2.1.2
Cluster-5747.20428	Metabolism	Overview	Biosynthesis of amino acids	ko01230	K00616	transaldolase	2.2.1.2
Cluster-5747.20429	Metabolism	Overview	Biosynthesis of amino acids	ko01230	K00616	transaldolase	2.2.1.2
Cluster-5747.20425	Metabolism	Overview	Biosynthesis of amino acids	ko01230	K00616	transaldolase	2.2.1.2
Cluster-5747.20426	Metabolism	Overview	Biosynthesis of amino acids	ko01230	K00616	transaldolase	2.2.1.2
Cluster-5747.20427	Metabolism	Overview	Biosynthesis of amino acids	ko01230	K00616	transaldolase	2.2.1.2
Cluster-5543.0	Metabolism	Overview	Biosynthesis of amino acids	ko01230	K01783	ribulose-phosphate 3-epimerase	5.1.3.1
Cluster-5747.4283	Metabolism	Overview	Biosynthesis of amino acids	ko01230	K01783	ribulose-phosphate 3-epimerase	5.1.3.1
Cluster-5747.13591	Metabolism	Overview	Biosynthesis of amino acids	ko01230	K01783	ribulose-phosphate 3-epimerase	5.1.3.1
Cluster-5747.5863	Metabolism	Overview	Biosynthesis of amino acids	ko01230	K01783	ribulose-phosphate 3-epimerase	5.1.3.1
Cluster-5747.5169	Metabolism	Overview	Biosynthesis of amino acids	ko01230	K01807	ribose 5-phosphate isomerase A	5.3.1.6
Cluster-5747.5168	Metabolism	Overview	Biosynthesis of amino acids	ko01230	K01807	ribose 5-phosphate isomerase A	5.3.1.6
Cluster-2239.3	Metabolism	Overview	Biosynthesis of amino acids	ko01230	K01807	ribose 5-phosphate isomerase A	5.3.1.6
Cluster-2239.2	Metabolism	Overview	Biosynthesis of amino acids	ko01230	K01807	ribose 5-phosphate isomerase A	5.3.1.6
Cluster-2239.1	Metabolism	Overview	Biosynthesis of amino acids	ko01230	K01807	ribose 5-phosphate isomerase A	5.3.1.6
Cluster-2239.0	Metabolism	Overview	Biosynthesis of amino acids	ko01230	K01807	ribose 5-phosphate isomerase A	5.3.1.6
Cluster-2239.4	Metabolism	Overview	Biosynthesis of amino acids	ko01230	K01807	ribose 5-phosphate isomerase A	5.3.1.6
Cluster-8350.0	Metabolism	Overview	Biosynthesis of amino acids	ko01230	K01807	ribose 5-phosphate isomerase A	5.3.1.6
Cluster-5747.16511	Metabolism	Overview	Biosynthesis of amino acids	ko01230	K01807	ribose 5-phosphate isomerase A	5.3.1.6
Cluster-5747.16510	Metabolism	Overview	Biosynthesis of amino acids	ko01230	K01807	ribose 5-phosphate isomerase A	5.3.1.6
Cluster-5747.15836	Metabolism	Overview	Biosynthesis of amino acids	ko01230	K01807	ribose 5-phosphate isomerase A	5.3.1.6
Cluster-7704.1	Metabolism	Overview	Biosynthesis of amino acids	ko01230	K00948	ribose-phosphate pyrophosphokinase	2.7.6.1
Cluster-7704.0	Metabolism	Overview	Biosynthesis of amino acids	ko01230	K00948	ribose-phosphate pyrophosphokinase	2.7.6.1
Cluster-5747.571	Metabolism	Overview	Biosynthesis of amino acids	ko01230	K00948	ribose-phosphate pyrophosphokinase	2.7.6.1
Cluster-5747.3502	Metabolism	Overview	Biosynthesis of amino acids	ko01230	K00948	ribose-phosphate pyrophosphokinase	2.7.6.1
Cluster-11167.0	Metabolism	Overview	Biosynthesis of amino acids	ko01230	K00052	3-isopropylmalate dehydrogenase	1.1.1.85
Cluster-5747.10689	Metabolism	Overview	Biosynthesis of amino acids	ko01230	K00053	ketol-acid reductoisomerase	1.1.1.86
Cluster-5747.10265	Metabolism	Overview	Biosynthesis of amino acids	ko01230	K00053	ketol-acid reductoisomerase	1.1.1.86
Cluster-5747.10266	Metabolism	Overview	Biosynthesis of amino acids	ko01230	K00053	ketol-acid reductoisomerase	1.1.1.86
Cluster-5747.12650	Metabolism	Overview	Biosynthesis of amino acids	ko01230	K01687	dihydroxy-acid dehydratase	4.2.1.9
Cluster-5747.21108	Metabolism	Overview	Biosynthesis of amino acids	ko01230	K00826	branched-chain amino acid aminotransferase	2.6.1.42
Cluster-5747.21107	Metabolism	Overview	Biosynthesis of amino acids	ko01230	K00826	branched-chain amino acid aminotransferase	2.6.1.42
Cluster-5747.20162	Metabolism	Overview	Biosynthesis of amino acids	ko01230	K00826	branched-chain amino acid aminotransferase	2.6.1.42
Cluster-5747.994	Metabolism	Overview	Biosynthesis of amino acids	ko01230	K01649	2-isopropylmalate synthase	2.3.3.13
Cluster-5747.995	Metabolism	Overview	Biosynthesis of amino acids	ko01230	K01649	2-isopropylmalate synthase	2.3.3.13
Cluster-5747.992	Metabolism	Overview	Biosynthesis of amino acids	ko01230	K01649	2-isopropylmalate synthase	2.3.3.13
Cluster-5747.993	Metabolism	Overview	Biosynthesis of amino acids	ko01230	K01649	2-isopropylmalate synthase	2.3.3.13
Cluster-5747.4870	Metabolism	Overview	Biosynthesis of amino acids	ko01230	K01649	2-isopropylmalate synthase	2.3.3.13
Cluster-5747.11391	Metabolism	Overview	Biosynthesis of amino acids	ko01230	K01754	threonine dehydratase	4.3.1.19
Cluster-3880.0	Metabolism	Overview	Biosynthesis of amino acids	ko01230	K00600	glycine hydroxymethyltransferase	2.1.2.1
Cluster-5747.3828	Metabolism	Overview	Biosynthesis of amino acids	ko01230	K00600	glycine hydroxymethyltransferase	2.1.2.1
Cluster-5747.3829	Metabolism	Overview	Biosynthesis of amino acids	ko01230	K00600	glycine hydroxymethyltransferase	2.1.2.1
Cluster-5747.3827	Metabolism	Overview	Biosynthesis of amino acids	ko01230	K00600	glycine hydroxymethyltransferase	2.1.2.1
Cluster-5747.3171	Metabolism	Overview	Biosynthesis of amino acids	ko01230	K00600	glycine hydroxymethyltransferase	2.1.2.1
Cluster-5747.18830	Metabolism	Overview	Biosynthesis of amino acids	ko01230	K00600	glycine hydroxymethyltransferase	2.1.2.1
Cluster-16.0	Metabolism	Overview	Biosynthesis of amino acids	ko01230	K00600	glycine hydroxymethyltransferase	2.1.2.1
Cluster-5747.3635	Metabolism	Overview	Biosynthesis of amino acids	ko01230	K00600	glycine hydroxymethyltransferase	2.1.2.1
Cluster-5747.3634	Metabolism	Overview	Biosynthesis of amino acids	ko01230	K00600	glycine hydroxymethyltransferase	2.1.2.1
Cluster-5747.3637	Metabolism	Overview	Biosynthesis of amino acids	ko01230	K00600	glycine hydroxymethyltransferase	2.1.2.1
Cluster-5747.3639	Metabolism	Overview	Biosynthesis of amino acids	ko01230	K00600	glycine hydroxymethyltransferase	2.1.2.1
Cluster-5747.3638	Metabolism	Overview	Biosynthesis of amino acids	ko01230	K00600	glycine hydroxymethyltransferase	2.1.2.1
Cluster-5747.6496	Metabolism	Overview	Biosynthesis of amino acids	ko01230	K00600	glycine hydroxymethyltransferase	2.1.2.1
Cluster-5747.13081	Metabolism	Overview	Biosynthesis of amino acids	ko01230	K00600	glycine hydroxymethyltransferase	2.1.2.1
Cluster-5747.20738	Metabolism	Overview	Biosynthesis of amino acids	ko01230	K00600	glycine hydroxymethyltransferase	2.1.2.1
Cluster-5747.20679	Metabolism	Overview	Biosynthesis of amino acids	ko01230	K00600	glycine hydroxymethyltransferase	2.1.2.1
Cluster-5747.19248	Metabolism	Overview	Biosynthesis of amino acids	ko01230	K00600	glycine hydroxymethyltransferase	2.1.2.1
Cluster-5747.11260	Metabolism	Overview	Biosynthesis of amino acids	ko01230	K00600	glycine hydroxymethyltransferase	2.1.2.1
Cluster-5747.1610	Metabolism	Overview	Biosynthesis of amino acids	ko01230	K00600	glycine hydroxymethyltransferase	2.1.2.1
Cluster-5747.11409	Metabolism	Overview	Biosynthesis of amino acids	ko01230	K00600	glycine hydroxymethyltransferase	2.1.2.1
Cluster-5747.6194	Metabolism	Overview	Biosynthesis of amino acids	ko01230	K00600	glycine hydroxymethyltransferase	2.1.2.1
Cluster-5747.6193	Metabolism	Overview	Biosynthesis of amino acids	ko01230	K00600	glycine hydroxymethyltransferase	2.1.2.1
Cluster-5747.6192	Metabolism	Overview	Biosynthesis of amino acids	ko01230	K00600	glycine hydroxymethyltransferase	2.1.2.1
Cluster-5747.2805	Metabolism	Overview	Biosynthesis of amino acids	ko01230	K01620	threonine aldolase	4.1.2.5
Cluster-5747.2804	Metabolism	Overview	Biosynthesis of amino acids	ko01230	K01620	threonine aldolase	4.1.2.5
Cluster-5747.2801	Metabolism	Overview	Biosynthesis of amino acids	ko01230	K01620	threonine aldolase	4.1.2.5
Cluster-5747.2800	Metabolism	Overview	Biosynthesis of amino acids	ko01230	K01620	threonine aldolase	4.1.2.5
Cluster-5747.2803	Metabolism	Overview	Biosynthesis of amino acids	ko01230	K01620	threonine aldolase	4.1.2.5
Cluster-5747.2802	Metabolism	Overview	Biosynthesis of amino acids	ko01230	K01620	threonine aldolase	4.1.2.5
Cluster-5747.1660	Metabolism	Overview	Biosynthesis of amino acids	ko01230	K00831	phosphoserine aminotransferase	2.6.1.52
Cluster-8406.0	Metabolism	Overview	Biosynthesis of amino acids	ko01230	K00831	phosphoserine aminotransferase	2.6.1.52
Cluster-5747.4583	Metabolism	Overview	Biosynthesis of amino acids	ko01230	K01079	phosphoserine phosphatase	3.1.3.3
Cluster-5747.4586	Metabolism	Overview	Biosynthesis of amino acids	ko01230	K01079	phosphoserine phosphatase	3.1.3.3
Cluster-5747.4584	Metabolism	Overview	Biosynthesis of amino acids	ko01230	K01079	phosphoserine phosphatase	3.1.3.3
Cluster-5747.4585	Metabolism	Overview	Biosynthesis of amino acids	ko01230	K01079	phosphoserine phosphatase	3.1.3.3
Cluster-5747.2692	Metabolism	Overview	Biosynthesis of amino acids	ko01230	K01079	phosphoserine phosphatase	3.1.3.3
Cluster-5747.5686	Metabolism	Overview	Biosynthesis of amino acids	ko01230	K00640	serine O-acetyltransferase	2.3.1.30
Cluster-5747.3125	Metabolism	Overview	Biosynthesis of amino acids	ko01230	K00640	serine O-acetyltransferase	2.3.1.30
Cluster-5747.3127	Metabolism	Overview	Biosynthesis of amino acids	ko01230	K00640	serine O-acetyltransferase	2.3.1.30
Cluster-5747.3126	Metabolism	Overview	Biosynthesis of amino acids	ko01230	K00640	serine O-acetyltransferase	2.3.1.30
Cluster-5747.3129	Metabolism	Overview	Biosynthesis of amino acids	ko01230	K00640	serine O-acetyltransferase	2.3.1.30
Cluster-5747.3128	Metabolism	Overview	Biosynthesis of amino acids	ko01230	K00640	serine O-acetyltransferase	2.3.1.30
Cluster-5747.16576	Metabolism	Overview	Biosynthesis of amino acids	ko01230	K00640	serine O-acetyltransferase	2.3.1.30
Cluster-2811.0	Metabolism	Overview	Biosynthesis of amino acids	ko01230	K00640	serine O-acetyltransferase	2.3.1.30
Cluster-5747.6717	Metabolism	Overview	Biosynthesis of amino acids	ko01230	K01738	cysteine synthase A	2.5.1.47
Cluster-5747.939	Metabolism	Overview	Biosynthesis of amino acids	ko01230	K01738	cysteine synthase A	2.5.1.47
Cluster-11275.0	Metabolism	Overview	Biosynthesis of amino acids	ko01230	K01738	cysteine synthase A	2.5.1.47
Cluster-5747.15581	Metabolism	Overview	Biosynthesis of amino acids	ko01230	K01738	cysteine synthase A	2.5.1.47
Cluster-5747.15580	Metabolism	Overview	Biosynthesis of amino acids	ko01230	K01738	cysteine synthase A	2.5.1.47
Cluster-5747.15582	Metabolism	Overview	Biosynthesis of amino acids	ko01230	K01738	cysteine synthase A	2.5.1.47
Cluster-11275.1	Metabolism	Overview	Biosynthesis of amino acids	ko01230	K01738	cysteine synthase A	2.5.1.47
Cluster-11275.2	Metabolism	Overview	Biosynthesis of amino acids	ko01230	K01738	cysteine synthase A	2.5.1.47
Cluster-6450.0	Metabolism	Overview	Biosynthesis of amino acids	ko01230	K01738	cysteine synthase A	2.5.1.47
Cluster-11617.0	Metabolism	Overview	Biosynthesis of amino acids	ko01230	K01738	cysteine synthase A	2.5.1.47
Cluster-5747.15578	Metabolism	Overview	Biosynthesis of amino acids	ko01230	K01738	cysteine synthase A	2.5.1.47
Cluster-5747.15579	Metabolism	Overview	Biosynthesis of amino acids	ko01230	K01738	cysteine synthase A	2.5.1.47
Cluster-10679.0	Metabolism	Overview	Biosynthesis of amino acids	ko01230	K00928	aspartate kinase	2.7.2.4
Cluster-10679.1	Metabolism	Overview	Biosynthesis of amino acids	ko01230	K00928	aspartate kinase	2.7.2.4
Cluster-6469.0	Metabolism	Overview	Biosynthesis of amino acids	ko01230	K00133	aspartate-semialdehyde dehydrogenase	1.2.1.11
Cluster-5747.15670	Metabolism	Overview	Biosynthesis of amino acids	ko01230	K00872	homoserine kinase	2.7.1.39
Cluster-5747.3743	Metabolism	Overview	Biosynthesis of amino acids	ko01230	K01733	threonine synthase	4.2.3.1
Cluster-6307.1	Metabolism	Overview	Biosynthesis of amino acids	ko01230	K01733	threonine synthase	4.2.3.1
Cluster-6307.0	Metabolism	Overview	Biosynthesis of amino acids	ko01230	K01733	threonine synthase	4.2.3.1
Cluster-6307.2	Metabolism	Overview	Biosynthesis of amino acids	ko01230	K01733	threonine synthase	4.2.3.1
Cluster-4627.0	Metabolism	Overview	Biosynthesis of amino acids	ko01230	K14454	aspartate aminotransferase, cytoplasmic	2.6.1.1
Cluster-5747.21231	Metabolism	Overview	Biosynthesis of amino acids	ko01230	K14454	aspartate aminotransferase, cytoplasmic	2.6.1.1
Cluster-5747.9992	Metabolism	Overview	Biosynthesis of amino acids	ko01230	K14454	aspartate aminotransferase, cytoplasmic	2.6.1.1
Cluster-5747.9991	Metabolism	Overview	Biosynthesis of amino acids	ko01230	K14454	aspartate aminotransferase, cytoplasmic	2.6.1.1
Cluster-5747.13435	Metabolism	Overview	Biosynthesis of amino acids	ko01230	K14455	aspartate aminotransferase, mitochondrial	2.6.1.1
Cluster-5747.9609	Metabolism	Overview	Biosynthesis of amino acids	ko01230	K00811	aspartate aminotransferase, chloroplastic	2.6.1.1
Cluster-5747.9610	Metabolism	Overview	Biosynthesis of amino acids	ko01230	K00811	aspartate aminotransferase, chloroplastic	2.6.1.1
Cluster-5747.1984	Metabolism	Overview	Biosynthesis of amino acids	ko01230	K01915	glutamine synthetase	6.3.1.2
Cluster-5747.1170	Metabolism	Overview	Biosynthesis of amino acids	ko01230	K01915	glutamine synthetase	6.3.1.2
Cluster-5747.1171	Metabolism	Overview	Biosynthesis of amino acids	ko01230	K01915	glutamine synthetase	6.3.1.2
Cluster-5747.17730	Metabolism	Overview	Biosynthesis of amino acids	ko01230	K01915	glutamine synthetase	6.3.1.2
Cluster-5747.13999	Metabolism	Overview	Biosynthesis of amino acids	ko01230	K01915	glutamine synthetase	6.3.1.2
Cluster-5747.10734	Metabolism	Overview	Biosynthesis of amino acids	ko01230	K01915	glutamine synthetase	6.3.1.2
Cluster-5747.11167	Metabolism	Overview	Biosynthesis of amino acids	ko01230	K01915	glutamine synthetase	6.3.1.2
Cluster-5747.11331	Metabolism	Overview	Biosynthesis of amino acids	ko01230	K01915	glutamine synthetase	6.3.1.2
Cluster-5747.3868	Metabolism	Overview	Biosynthesis of amino acids	ko01230	K01915	glutamine synthetase	6.3.1.2
Cluster-806.0	Metabolism	Overview	Biosynthesis of amino acids	ko01230	K01915	glutamine synthetase	6.3.1.2
Cluster-5747.10782	Metabolism	Overview	Biosynthesis of amino acids	ko01230	K01915	glutamine synthetase	6.3.1.2
Cluster-5747.13997	Metabolism	Overview	Biosynthesis of amino acids	ko01230	K01915	glutamine synthetase	6.3.1.2
Cluster-5747.13998	Metabolism	Overview	Biosynthesis of amino acids	ko01230	K01915	glutamine synthetase	6.3.1.2
Cluster-2099.0	Metabolism	Overview	Biosynthesis of amino acids	ko01230	K00264	glutamate synthase (NADPH/NADH)	1.4.1.13 1.4.1.14
Cluster-7048.0	Metabolism	Overview	Biosynthesis of amino acids	ko01230	K00264	glutamate synthase (NADPH/NADH)	1.4.1.13 1.4.1.14
Cluster-4998.0	Metabolism	Overview	Biosynthesis of amino acids	ko01230	K00264	glutamate synthase (NADPH/NADH)	1.4.1.13 1.4.1.14
Cluster-5990.0	Metabolism	Overview	Biosynthesis of amino acids	ko01230	K00264	glutamate synthase (NADPH/NADH)	1.4.1.13 1.4.1.14
Cluster-6447.0	Metabolism	Overview	Biosynthesis of amino acids	ko01230	K00264	glutamate synthase (NADPH/NADH)	1.4.1.13 1.4.1.14
Cluster-5990.1	Metabolism	Overview	Biosynthesis of amino acids	ko01230	K00264	glutamate synthase (NADPH/NADH)	1.4.1.13 1.4.1.14
Cluster-2099.1	Metabolism	Overview	Biosynthesis of amino acids	ko01230	K00264	glutamate synthase (NADPH/NADH)	1.4.1.13 1.4.1.14
Cluster-5747.13589	Metabolism	Overview	Biosynthesis of amino acids	ko01230	K01739	cystathionine gamma-synthase	2.5.1.48
Cluster-5747.2018	Metabolism	Overview	Biosynthesis of amino acids	ko01230	K01760	cystathionine beta-lyase	4.4.1.8
Cluster-5747.5233	Metabolism	Overview	Biosynthesis of amino acids	ko01230	K01760	cystathionine beta-lyase	4.4.1.8
Cluster-6196.0	Metabolism	Overview	Biosynthesis of amino acids	ko01230	K00549	5-methyltetrahydropteroyltriglutamate--homocysteine methyltransferase	2.1.1.14
Cluster-5747.8108	Metabolism	Overview	Biosynthesis of amino acids	ko01230	K00549	5-methyltetrahydropteroyltriglutamate--homocysteine methyltransferase	2.1.1.14
Cluster-5747.8107	Metabolism	Overview	Biosynthesis of amino acids	ko01230	K00549	5-methyltetrahydropteroyltriglutamate--homocysteine methyltransferase	2.1.1.14
Cluster-5747.7610	Metabolism	Overview	Biosynthesis of amino acids	ko01230	K00549	5-methyltetrahydropteroyltriglutamate--homocysteine methyltransferase	2.1.1.14
Cluster-7677.2	Metabolism	Overview	Biosynthesis of amino acids	ko01230	K00549	5-methyltetrahydropteroyltriglutamate--homocysteine methyltransferase	2.1.1.14
Cluster-7677.0	Metabolism	Overview	Biosynthesis of amino acids	ko01230	K00549	5-methyltetrahydropteroyltriglutamate--homocysteine methyltransferase	2.1.1.14
Cluster-7677.1	Metabolism	Overview	Biosynthesis of amino acids	ko01230	K00549	5-methyltetrahydropteroyltriglutamate--homocysteine methyltransferase	2.1.1.14
Cluster-5747.467	Metabolism	Overview	Biosynthesis of amino acids	ko01230	K00549	5-methyltetrahydropteroyltriglutamate--homocysteine methyltransferase	2.1.1.14
Cluster-5747.8161	Metabolism	Overview	Biosynthesis of amino acids	ko01230	K00549	5-methyltetrahydropteroyltriglutamate--homocysteine methyltransferase	2.1.1.14
Cluster-5747.8162	Metabolism	Overview	Biosynthesis of amino acids	ko01230	K00549	5-methyltetrahydropteroyltriglutamate--homocysteine methyltransferase	2.1.1.14
Cluster-9398.0	Metabolism	Overview	Biosynthesis of amino acids	ko01230	K00789	S-adenosylmethionine synthetase	2.5.1.6
Cluster-9398.1	Metabolism	Overview	Biosynthesis of amino acids	ko01230	K00789	S-adenosylmethionine synthetase	2.5.1.6
Cluster-9398.2	Metabolism	Overview	Biosynthesis of amino acids	ko01230	K00789	S-adenosylmethionine synthetase	2.5.1.6
Cluster-5747.5541	Metabolism	Overview	Biosynthesis of amino acids	ko01230	K00789	S-adenosylmethionine synthetase	2.5.1.6
Cluster-5747.5540	Metabolism	Overview	Biosynthesis of amino acids	ko01230	K00789	S-adenosylmethionine synthetase	2.5.1.6
Cluster-5747.5542	Metabolism	Overview	Biosynthesis of amino acids	ko01230	K00789	S-adenosylmethionine synthetase	2.5.1.6
Cluster-5747.9558	Metabolism	Overview	Biosynthesis of amino acids	ko01230	K00789	S-adenosylmethionine synthetase	2.5.1.6
Cluster-9113.0	Metabolism	Overview	Biosynthesis of amino acids	ko01230	K00789	S-adenosylmethionine synthetase	2.5.1.6
Cluster-6226.0	Metabolism	Overview	Biosynthesis of amino acids	ko01230	K00789	S-adenosylmethionine synthetase	2.5.1.6
Cluster-5747.5543	Metabolism	Overview	Biosynthesis of amino acids	ko01230	K00789	S-adenosylmethionine synthetase	2.5.1.6
Cluster-6468.0	Metabolism	Overview	Biosynthesis of amino acids	ko01230	K00789	S-adenosylmethionine synthetase	2.5.1.6
Cluster-5747.16997	Metabolism	Overview	Biosynthesis of amino acids	ko01230	K01647	citrate synthase	2.3.3.1
Cluster-5747.9212	Metabolism	Overview	Biosynthesis of amino acids	ko01230	K01647	citrate synthase	2.3.3.1
Cluster-7080.0	Metabolism	Overview	Biosynthesis of amino acids	ko01230	K01647	citrate synthase	2.3.3.1
Cluster-5747.20913	Metabolism	Overview	Biosynthesis of amino acids	ko01230	K01647	citrate synthase	2.3.3.1
Cluster-5747.3870	Metabolism	Overview	Biosynthesis of amino acids	ko01230	K01681	aconitate hydratase	4.2.1.3
Cluster-5747.15074	Metabolism	Overview	Biosynthesis of amino acids	ko01230	K01681	aconitate hydratase	4.2.1.3
Cluster-5747.13938	Metabolism	Overview	Biosynthesis of amino acids	ko01230	K01681	aconitate hydratase	4.2.1.3
Cluster-5747.13939	Metabolism	Overview	Biosynthesis of amino acids	ko01230	K01681	aconitate hydratase	4.2.1.3
Cluster-5747.13937	Metabolism	Overview	Biosynthesis of amino acids	ko01230	K01681	aconitate hydratase	4.2.1.3
Cluster-5747.17764	Metabolism	Overview	Biosynthesis of amino acids	ko01230	K01681	aconitate hydratase	4.2.1.3
Cluster-5434.1	Metabolism	Overview	Biosynthesis of amino acids	ko01230	K01681	aconitate hydratase	4.2.1.3
Cluster-5434.0	Metabolism	Overview	Biosynthesis of amino acids	ko01230	K01681	aconitate hydratase	4.2.1.3
Cluster-5747.19068	Metabolism	Overview	Biosynthesis of amino acids	ko01230	K00031	isocitrate dehydrogenase	1.1.1.42
Cluster-5747.15550	Metabolism	Overview	Biosynthesis of amino acids	ko01230	K00031	isocitrate dehydrogenase	1.1.1.42
Cluster-5747.10170	Metabolism	Overview	Biosynthesis of amino acids	ko01230	K00031	isocitrate dehydrogenase	1.1.1.42
Cluster-5747.10716	Metabolism	Overview	Biosynthesis of amino acids	ko01230	K00031	isocitrate dehydrogenase	1.1.1.42
Cluster-5747.4610	Metabolism	Overview	Biosynthesis of amino acids	ko01230	K00031	isocitrate dehydrogenase	1.1.1.42
Cluster-5747.15549	Metabolism	Overview	Biosynthesis of amino acids	ko01230	K00031	isocitrate dehydrogenase	1.1.1.42
Cluster-2321.0	Metabolism	Overview	Biosynthesis of amino acids	ko01230	K00030	isocitrate dehydrogenase (NAD+)	1.1.1.41
Cluster-5747.15721	Metabolism	Overview	Biosynthesis of amino acids	ko01230	K00030	isocitrate dehydrogenase (NAD+)	1.1.1.41
Cluster-5747.9027	Metabolism	Overview	Biosynthesis of amino acids	ko01230	K00030	isocitrate dehydrogenase (NAD+)	1.1.1.41
Cluster-5747.9028	Metabolism	Overview	Biosynthesis of amino acids	ko01230	K00030	isocitrate dehydrogenase (NAD+)	1.1.1.41
Cluster-5747.9029	Metabolism	Overview	Biosynthesis of amino acids	ko01230	K00030	isocitrate dehydrogenase (NAD+)	1.1.1.41
Cluster-5747.9030	Metabolism	Overview	Biosynthesis of amino acids	ko01230	K00030	isocitrate dehydrogenase (NAD+)	1.1.1.41
Cluster-9765.4	Metabolism	Overview	Biosynthesis of amino acids	ko01230	K14682	amino-acid N-acetyltransferase	2.3.1.1
Cluster-9765.5	Metabolism	Overview	Biosynthesis of amino acids	ko01230	K14682	amino-acid N-acetyltransferase	2.3.1.1
Cluster-9765.1	Metabolism	Overview	Biosynthesis of amino acids	ko01230	K14682	amino-acid N-acetyltransferase	2.3.1.1
Cluster-9765.2	Metabolism	Overview	Biosynthesis of amino acids	ko01230	K14682	amino-acid N-acetyltransferase	2.3.1.1
Cluster-9765.3	Metabolism	Overview	Biosynthesis of amino acids	ko01230	K14682	amino-acid N-acetyltransferase	2.3.1.1
Cluster-9765.0	Metabolism	Overview	Biosynthesis of amino acids	ko01230	K14682	amino-acid N-acetyltransferase	2.3.1.1
Cluster-6013.0	Metabolism	Overview	Biosynthesis of amino acids	ko01230	K00930	acetylglutamate kinase	2.7.2.8
Cluster-5747.19578	Metabolism	Overview	Biosynthesis of amino acids	ko01230	K00145	N-acetyl-gamma-glutamyl-phosphate reductase	1.2.1.38
Cluster-5747.19579	Metabolism	Overview	Biosynthesis of amino acids	ko01230	K00145	N-acetyl-gamma-glutamyl-phosphate reductase	1.2.1.38
Cluster-5747.19577	Metabolism	Overview	Biosynthesis of amino acids	ko01230	K00145	N-acetyl-gamma-glutamyl-phosphate reductase	1.2.1.38
Cluster-5747.19582	Metabolism	Overview	Biosynthesis of amino acids	ko01230	K00145	N-acetyl-gamma-glutamyl-phosphate reductase	1.2.1.38
Cluster-5747.19581	Metabolism	Overview	Biosynthesis of amino acids	ko01230	K00145	N-acetyl-gamma-glutamyl-phosphate reductase	1.2.1.38
Cluster-5747.19580	Metabolism	Overview	Biosynthesis of amino acids	ko01230	K00145	N-acetyl-gamma-glutamyl-phosphate reductase	1.2.1.38
Cluster-10037.0	Metabolism	Overview	Biosynthesis of amino acids	ko01230	K00818	acetylornithine aminotransferase	2.6.1.11
Cluster-5747.12968	Metabolism	Overview	Biosynthesis of amino acids	ko01230	K01438	acetylornithine deacetylase	3.5.1.16
Cluster-5747.12965	Metabolism	Overview	Biosynthesis of amino acids	ko01230	K01438	acetylornithine deacetylase	3.5.1.16
Cluster-5747.12966	Metabolism	Overview	Biosynthesis of amino acids	ko01230	K01438	acetylornithine deacetylase	3.5.1.16
Cluster-5747.12967	Metabolism	Overview	Biosynthesis of amino acids	ko01230	K01438	acetylornithine deacetylase	3.5.1.16
Cluster-5747.11004	Metabolism	Overview	Biosynthesis of amino acids	ko01230	K14677	aminoacylase	3.5.1.14
Cluster-4327.0	Metabolism	Overview	Biosynthesis of amino acids	ko01230	K14677	aminoacylase	3.5.1.14
Cluster-5747.19249	Metabolism	Overview	Biosynthesis of amino acids	ko01230	K00611	ornithine carbamoyltransferase	2.1.3.3
Cluster-5747.3262	Metabolism	Overview	Biosynthesis of amino acids	ko01230	K00611	ornithine carbamoyltransferase	2.1.3.3
Cluster-5747.3263	Metabolism	Overview	Biosynthesis of amino acids	ko01230	K00611	ornithine carbamoyltransferase	2.1.3.3
Cluster-5747.14956	Metabolism	Overview	Biosynthesis of amino acids	ko01230	K01940	argininosuccinate synthase	6.3.4.5
Cluster-5747.19225	Metabolism	Overview	Biosynthesis of amino acids	ko01230	K01755	argininosuccinate lyase	4.3.2.1
Cluster-4527.0	Metabolism	Overview	Biosynthesis of amino acids	ko01230	K01476	arginase	3.5.3.1
Cluster-1960.0	Metabolism	Overview	Biosynthesis of amino acids	ko01230	K12657	delta-1-pyrroline-5-carboxylate synthetase	2.7.2.11 1.2.1.41
Cluster-5747.5885	Metabolism	Overview	Biosynthesis of amino acids	ko01230	K12657	delta-1-pyrroline-5-carboxylate synthetase	2.7.2.11 1.2.1.41
Cluster-5747.18230	Metabolism	Overview	Biosynthesis of amino acids	ko01230	K12657	delta-1-pyrroline-5-carboxylate synthetase	2.7.2.11 1.2.1.41
Cluster-417.2	Metabolism	Overview	Biosynthesis of amino acids	ko01230	K12657	delta-1-pyrroline-5-carboxylate synthetase	2.7.2.11 1.2.1.41
Cluster-417.0	Metabolism	Overview	Biosynthesis of amino acids	ko01230	K12657	delta-1-pyrroline-5-carboxylate synthetase	2.7.2.11 1.2.1.41
Cluster-417.1	Metabolism	Overview	Biosynthesis of amino acids	ko01230	K12657	delta-1-pyrroline-5-carboxylate synthetase	2.7.2.11 1.2.1.41
Cluster-4867.0	Metabolism	Overview	Biosynthesis of amino acids	ko01230	K00286	pyrroline-5-carboxylate reductase	1.5.1.2
Cluster-913.1	Metabolism	Overview	Biosynthesis of amino acids	ko01230	K01714	4-hydroxy-tetrahydrodipicolinate synthase	4.3.3.7
Cluster-913.0	Metabolism	Overview	Biosynthesis of amino acids	ko01230	K01714	4-hydroxy-tetrahydrodipicolinate synthase	4.3.3.7
Cluster-5120.3	Metabolism	Overview	Biosynthesis of amino acids	ko01230	K00215	4-hydroxy-tetrahydrodipicolinate reductase	1.17.1.8
Cluster-5120.2	Metabolism	Overview	Biosynthesis of amino acids	ko01230	K00215	4-hydroxy-tetrahydrodipicolinate reductase	1.17.1.8
Cluster-5120.1	Metabolism	Overview	Biosynthesis of amino acids	ko01230	K00215	4-hydroxy-tetrahydrodipicolinate reductase	1.17.1.8
Cluster-5120.0	Metabolism	Overview	Biosynthesis of amino acids	ko01230	K00215	4-hydroxy-tetrahydrodipicolinate reductase	1.17.1.8
Cluster-5747.11155	Metabolism	Overview	Biosynthesis of amino acids	ko01230	K00215	4-hydroxy-tetrahydrodipicolinate reductase	1.17.1.8
Cluster-5747.17972	Metabolism	Overview	Biosynthesis of amino acids	ko01230	K00215	4-hydroxy-tetrahydrodipicolinate reductase	1.17.1.8
Cluster-5747.10622	Metabolism	Overview	Biosynthesis of amino acids	ko01230	K00215	4-hydroxy-tetrahydrodipicolinate reductase	1.17.1.8
Cluster-5263.0	Metabolism	Overview	Biosynthesis of amino acids	ko01230	K01778	diaminopimelate epimerase	5.1.1.7
Cluster-5747.17114	Metabolism	Overview	Biosynthesis of amino acids	ko01230	K01586	diaminopimelate decarboxylase	4.1.1.20
Cluster-5747.17115	Metabolism	Overview	Biosynthesis of amino acids	ko01230	K01586	diaminopimelate decarboxylase	4.1.1.20
Cluster-5747.17116	Metabolism	Overview	Biosynthesis of amino acids	ko01230	K01586	diaminopimelate decarboxylase	4.1.1.20
Cluster-11935.0	Metabolism	Overview	Biosynthesis of amino acids	ko01230	K10206	LL-diaminopimelate aminotransferase	2.6.1.83
Cluster-5747.10291	Metabolism	Overview	Biosynthesis of amino acids	ko01230	K10206	LL-diaminopimelate aminotransferase	2.6.1.83
Cluster-5747.11263	Metabolism	Overview	Biosynthesis of amino acids	ko01230	K10206	LL-diaminopimelate aminotransferase	2.6.1.83
Cluster-8565.0	Metabolism	Overview	Biosynthesis of amino acids	ko01230	K00765	ATP phosphoribosyltransferase	2.4.2.17
Cluster-5747.1694	Metabolism	Overview	Biosynthesis of amino acids	ko01230	K00765	ATP phosphoribosyltransferase	2.4.2.17
Cluster-10695.0	Metabolism	Overview	Biosynthesis of amino acids	ko01230	K01814	phosphoribosylformimino-5-aminoimidazole carboxamide ribotide isomerase	5.3.1.16
Cluster-5747.20644	Metabolism	Overview	Biosynthesis of amino acids	ko01230	K01693	imidazoleglycerol-phosphate dehydratase	4.2.1.19
Cluster-5747.13829	Metabolism	Overview	Biosynthesis of amino acids	ko01230	K00817	histidinol-phosphate aminotransferase	2.6.1.9
Cluster-5747.15349	Metabolism	Overview	Biosynthesis of amino acids	ko01230	K00817	histidinol-phosphate aminotransferase	2.6.1.9
Cluster-5747.15348	Metabolism	Overview	Biosynthesis of amino acids	ko01230	K00817	histidinol-phosphate aminotransferase	2.6.1.9
Cluster-5747.15347	Metabolism	Overview	Biosynthesis of amino acids	ko01230	K00817	histidinol-phosphate aminotransferase	2.6.1.9
Cluster-12075.0	Metabolism	Overview	Biosynthesis of amino acids	ko01230	K00817	histidinol-phosphate aminotransferase	2.6.1.9
Cluster-5747.15025	Metabolism	Overview	Biosynthesis of amino acids	ko01230	K00817	histidinol-phosphate aminotransferase	2.6.1.9
Cluster-5747.15026	Metabolism	Overview	Biosynthesis of amino acids	ko01230	K00817	histidinol-phosphate aminotransferase	2.6.1.9
Cluster-5747.15027	Metabolism	Overview	Biosynthesis of amino acids	ko01230	K00817	histidinol-phosphate aminotransferase	2.6.1.9
Cluster-5747.14199	Metabolism	Overview	Biosynthesis of amino acids	ko01230	K00013	histidinol dehydrogenase	1.1.1.23
Cluster-5747.14197	Metabolism	Overview	Biosynthesis of amino acids	ko01230	K00013	histidinol dehydrogenase	1.1.1.23
Cluster-5747.14196	Metabolism	Overview	Biosynthesis of amino acids	ko01230	K00013	histidinol dehydrogenase	1.1.1.23
Cluster-5747.14195	Metabolism	Overview	Biosynthesis of amino acids	ko01230	K00013	histidinol dehydrogenase	1.1.1.23
Cluster-5747.14194	Metabolism	Overview	Biosynthesis of amino acids	ko01230	K00013	histidinol dehydrogenase	1.1.1.23
Cluster-5747.21186	Metabolism	Overview	Biosynthesis of amino acids	ko01230	K00013	histidinol dehydrogenase	1.1.1.23
Cluster-2907.1	Metabolism	Overview	Biosynthesis of amino acids	ko01230	K00013	histidinol dehydrogenase	1.1.1.23
Cluster-2907.0	Metabolism	Overview	Biosynthesis of amino acids	ko01230	K00013	histidinol dehydrogenase	1.1.1.23
Cluster-5747.5439	Metabolism	Overview	Biosynthesis of amino acids	ko01230	K01626	3-deoxy-7-phosphoheptulonate synthase	2.5.1.54
Cluster-5747.13670	Metabolism	Overview	Biosynthesis of amino acids	ko01230	K01626	3-deoxy-7-phosphoheptulonate synthase	2.5.1.54
Cluster-5632.0	Metabolism	Overview	Biosynthesis of amino acids	ko01230	K01626	3-deoxy-7-phosphoheptulonate synthase	2.5.1.54
Cluster-5747.13666	Metabolism	Overview	Biosynthesis of amino acids	ko01230	K01626	3-deoxy-7-phosphoheptulonate synthase	2.5.1.54
Cluster-5747.13667	Metabolism	Overview	Biosynthesis of amino acids	ko01230	K01626	3-deoxy-7-phosphoheptulonate synthase	2.5.1.54
Cluster-3171.0	Metabolism	Overview	Biosynthesis of amino acids	ko01230	K01626	3-deoxy-7-phosphoheptulonate synthase	2.5.1.54
Cluster-7231.0	Metabolism	Overview	Biosynthesis of amino acids	ko01230	K01626	3-deoxy-7-phosphoheptulonate synthase	2.5.1.54
Cluster-5747.6408	Metabolism	Overview	Biosynthesis of amino acids	ko01230	K01626	3-deoxy-7-phosphoheptulonate synthase	2.5.1.54
Cluster-6274.0	Metabolism	Overview	Biosynthesis of amino acids	ko01230	K01735	3-dehydroquinate synthase	4.2.3.4
Cluster-5747.4245	Metabolism	Overview	Biosynthesis of amino acids	ko01230	K00800	3-phosphoshikimate 1-carboxyvinyltransferase	2.5.1.19
Cluster-5747.4244	Metabolism	Overview	Biosynthesis of amino acids	ko01230	K00800	3-phosphoshikimate 1-carboxyvinyltransferase	2.5.1.19
Cluster-5747.284	Metabolism	Overview	Biosynthesis of amino acids	ko01230	K01736	chorismate synthase	4.2.3.5
Cluster-5747.285	Metabolism	Overview	Biosynthesis of amino acids	ko01230	K01736	chorismate synthase	4.2.3.5
Cluster-5747.286	Metabolism	Overview	Biosynthesis of amino acids	ko01230	K01736	chorismate synthase	4.2.3.5
Cluster-5747.287	Metabolism	Overview	Biosynthesis of amino acids	ko01230	K01736	chorismate synthase	4.2.3.5
Cluster-5747.283	Metabolism	Overview	Biosynthesis of amino acids	ko01230	K01736	chorismate synthase	4.2.3.5
Cluster-5725.0	Metabolism	Overview	Biosynthesis of amino acids	ko01230	K01657	anthranilate synthase component I	4.1.3.27
Cluster-5747.7142	Metabolism	Overview	Biosynthesis of amino acids	ko01230	K01658	anthranilate synthase component II	4.1.3.27
Cluster-5747.11939	Metabolism	Overview	Biosynthesis of amino acids	ko01230	K01658	anthranilate synthase component II	4.1.3.27
Cluster-5747.11940	Metabolism	Overview	Biosynthesis of amino acids	ko01230	K01658	anthranilate synthase component II	4.1.3.27
Cluster-5747.12949	Metabolism	Overview	Biosynthesis of amino acids	ko01230	K00766	anthranilate phosphoribosyltransferase	2.4.2.18
Cluster-5747.12951	Metabolism	Overview	Biosynthesis of amino acids	ko01230	K00766	anthranilate phosphoribosyltransferase	2.4.2.18
Cluster-5747.12950	Metabolism	Overview	Biosynthesis of amino acids	ko01230	K00766	anthranilate phosphoribosyltransferase	2.4.2.18
Cluster-5747.6404	Metabolism	Overview	Biosynthesis of amino acids	ko01230	K01817	phosphoribosylanthranilate isomerase	5.3.1.24
Cluster-5747.16093	Metabolism	Overview	Biosynthesis of amino acids	ko01230	K01609	indole-3-glycerol phosphate synthase	4.1.1.48
Cluster-5747.2015	Metabolism	Overview	Biosynthesis of amino acids	ko01230	K01609	indole-3-glycerol phosphate synthase	4.1.1.48
Cluster-5747.15028	Metabolism	Overview	Biosynthesis of amino acids	ko01230	K01695	tryptophan synthase alpha chain	4.2.1.20
Cluster-5747.3942	Metabolism	Overview	Biosynthesis of amino acids	ko01230	K01696	tryptophan synthase beta chain	4.2.1.20
Cluster-5747.2682	Metabolism	Overview	Biosynthesis of amino acids	ko01230	K06001	tryptophan synthase beta chain	4.2.1.20
Cluster-5747.5315	Metabolism	Overview	Biosynthesis of amino acids	ko01230	K01850	chorismate mutase	5.4.99.5
Cluster-5747.3475	Metabolism	Overview	Biosynthesis of amino acids	ko01230	K01850	chorismate mutase	5.4.99.5
Cluster-5747.3474	Metabolism	Overview	Biosynthesis of amino acids	ko01230	K01850	chorismate mutase	5.4.99.5
Cluster-2755.0	Metabolism	Overview	Biosynthesis of amino acids	ko01230	K00815	tyrosine aminotransferase	2.6.1.5
Cluster-2755.1	Metabolism	Overview	Biosynthesis of amino acids	ko01230	K00815	tyrosine aminotransferase	2.6.1.5
Cluster-5747.337	Metabolism	Overview	Biosynthesis of amino acids	ko01230	K00815	tyrosine aminotransferase	2.6.1.5
Cluster-5747.4554	Metabolism	Overview	Biosynthesis of amino acids	ko01230	K00815	tyrosine aminotransferase	2.6.1.5
Cluster-5747.4551	Metabolism	Overview	Biosynthesis of amino acids	ko01230	K00815	tyrosine aminotransferase	2.6.1.5
Cluster-5747.4553	Metabolism	Overview	Biosynthesis of amino acids	ko01230	K00815	tyrosine aminotransferase	2.6.1.5
Cluster-5747.4552	Metabolism	Overview	Biosynthesis of amino acids	ko01230	K00815	tyrosine aminotransferase	2.6.1.5
Cluster-7211.0	Metabolism	Overview	Biosynthesis of amino acids	ko01230	K00815	tyrosine aminotransferase	2.6.1.5
Cluster-722.0	Metabolism	Overview	Biosynthesis of amino acids	ko01230	K00815	tyrosine aminotransferase	2.6.1.5
Cluster-5747.3123	Metabolism	Overview	Biosynthesis of amino acids	ko01230	K15227	arogenate dehydrogenase (NADP+), plant	1.3.1.78
Cluster-5747.3122	Metabolism	Overview	Biosynthesis of amino acids	ko01230	K15227	arogenate dehydrogenase (NADP+), plant	1.3.1.78
Cluster-10250.0	Metabolism	Overview	Biosynthesis of amino acids	ko01230	K15227	arogenate dehydrogenase (NADP+), plant	1.3.1.78
Cluster-5747.9995	Metabolism	Overview	Biosynthesis of amino acids	ko01230	K15227	arogenate dehydrogenase (NADP+), plant	1.3.1.78
Cluster-5234.0	Metabolism	Overview	Degradation of aromatic compounds	ko01220	K00487	trans-cinnamate 4-monooxygenase	1.14.13.11
Cluster-11639.0	Metabolism	Overview	Degradation of aromatic compounds	ko01220	K00002	alcohol dehydrogenase (NADP+)	1.1.1.2
Cluster-5747.19859	Metabolism	Overview	Degradation of aromatic compounds	ko01220	K00002	alcohol dehydrogenase (NADP+)	1.1.1.2
Cluster-6812.0	Metabolism	Overview	Degradation of aromatic compounds	ko01220	K00002	alcohol dehydrogenase (NADP+)	1.1.1.2
Cluster-5441.0	Metabolism	Overview	Degradation of aromatic compounds	ko01220	K00002	alcohol dehydrogenase (NADP+)	1.1.1.2
Cluster-10539.0	Metabolism	Overview	Degradation of aromatic compounds	ko01220	K00001	alcohol dehydrogenase	1.1.1.1
Cluster-1500.1	Metabolism	Carbohydrate metabolism	Glycolysis / Gluconeogenesis	ko00010	K00844	hexokinase	2.7.1.1
Cluster-1500.0	Metabolism	Carbohydrate metabolism	Glycolysis / Gluconeogenesis	ko00010	K00844	hexokinase	2.7.1.1
Cluster-1500.2	Metabolism	Carbohydrate metabolism	Glycolysis / Gluconeogenesis	ko00010	K00844	hexokinase	2.7.1.1
Cluster-5747.13276	Metabolism	Carbohydrate metabolism	Glycolysis / Gluconeogenesis	ko00010	K00844	hexokinase	2.7.1.1
Cluster-5747.9035	Metabolism	Carbohydrate metabolism	Glycolysis / Gluconeogenesis	ko00010	K00844	hexokinase	2.7.1.1
Cluster-2725.1	Metabolism	Carbohydrate metabolism	Glycolysis / Gluconeogenesis	ko00010	K00844	hexokinase	2.7.1.1
Cluster-2725.0	Metabolism	Carbohydrate metabolism	Glycolysis / Gluconeogenesis	ko00010	K00844	hexokinase	2.7.1.1
Cluster-5747.1283	Metabolism	Carbohydrate metabolism	Glycolysis / Gluconeogenesis	ko00010	K00844	hexokinase	2.7.1.1
Cluster-5747.9036	Metabolism	Carbohydrate metabolism	Glycolysis / Gluconeogenesis	ko00010	K00844	hexokinase	2.7.1.1
Cluster-2030.0	Metabolism	Carbohydrate metabolism	Glycolysis / Gluconeogenesis	ko00010	K00844	hexokinase	2.7.1.1
Cluster-5907.0	Metabolism	Carbohydrate metabolism	Glycolysis / Gluconeogenesis	ko00010	K01810	glucose-6-phosphate isomerase	5.3.1.9
Cluster-5747.8077	Metabolism	Carbohydrate metabolism	Glycolysis / Gluconeogenesis	ko00010	K01810	glucose-6-phosphate isomerase	5.3.1.9
Cluster-132.0	Metabolism	Carbohydrate metabolism	Glycolysis / Gluconeogenesis	ko00010	K01810	glucose-6-phosphate isomerase	5.3.1.9
Cluster-5747.18820	Metabolism	Carbohydrate metabolism	Glycolysis / Gluconeogenesis	ko00010	K00850	6-phosphofructokinase 1	2.7.1.11
Cluster-6527.0	Metabolism	Carbohydrate metabolism	Glycolysis / Gluconeogenesis	ko00010	K00850	6-phosphofructokinase 1	2.7.1.11
Cluster-5747.787	Metabolism	Carbohydrate metabolism	Glycolysis / Gluconeogenesis	ko00010	K00850	6-phosphofructokinase 1	2.7.1.11
Cluster-5747.786	Metabolism	Carbohydrate metabolism	Glycolysis / Gluconeogenesis	ko00010	K00850	6-phosphofructokinase 1	2.7.1.11
Cluster-5747.7630	Metabolism	Carbohydrate metabolism	Glycolysis / Gluconeogenesis	ko00010	K00850	6-phosphofructokinase 1	2.7.1.11
Cluster-5747.20464	Metabolism	Carbohydrate metabolism	Glycolysis / Gluconeogenesis	ko00010	K00850	6-phosphofructokinase 1	2.7.1.11
Cluster-5747.16800	Metabolism	Carbohydrate metabolism	Glycolysis / Gluconeogenesis	ko00010	K00850	6-phosphofructokinase 1	2.7.1.11
Cluster-5747.20465	Metabolism	Carbohydrate metabolism	Glycolysis / Gluconeogenesis	ko00010	K00850	6-phosphofructokinase 1	2.7.1.11
Cluster-5747.20466	Metabolism	Carbohydrate metabolism	Glycolysis / Gluconeogenesis	ko00010	K00850	6-phosphofructokinase 1	2.7.1.11
Cluster-5747.9677	Metabolism	Carbohydrate metabolism	Glycolysis / Gluconeogenesis	ko00010	K03841	fructose-1,6-bisphosphatase I	3.1.3.11
Cluster-5747.13765	Metabolism	Carbohydrate metabolism	Glycolysis / Gluconeogenesis	ko00010	K03841	fructose-1,6-bisphosphatase I	3.1.3.11
Cluster-5747.13299	Metabolism	Carbohydrate metabolism	Glycolysis / Gluconeogenesis	ko00010	K03841	fructose-1,6-bisphosphatase I	3.1.3.11
Cluster-5747.10964	Metabolism	Carbohydrate metabolism	Glycolysis / Gluconeogenesis	ko00010	K03841	fructose-1,6-bisphosphatase I	3.1.3.11
Cluster-8094.0	Metabolism	Carbohydrate metabolism	Glycolysis / Gluconeogenesis	ko00010	K03841	fructose-1,6-bisphosphatase I	3.1.3.11
Cluster-5747.10785	Metabolism	Carbohydrate metabolism	Glycolysis / Gluconeogenesis	ko00010	K03841	fructose-1,6-bisphosphatase I	3.1.3.11
Cluster-5747.10475	Metabolism	Carbohydrate metabolism	Glycolysis / Gluconeogenesis	ko00010	K03841	fructose-1,6-bisphosphatase I	3.1.3.11
Cluster-5747.9676	Metabolism	Carbohydrate metabolism	Glycolysis / Gluconeogenesis	ko00010	K03841	fructose-1,6-bisphosphatase I	3.1.3.11
Cluster-5747.17788	Metabolism	Carbohydrate metabolism	Glycolysis / Gluconeogenesis	ko00010	K03841	fructose-1,6-bisphosphatase I	3.1.3.11
Cluster-5747.14753	Metabolism	Carbohydrate metabolism	Glycolysis / Gluconeogenesis	ko00010	K01623	fructose-bisphosphate aldolase, class I	4.1.2.13
Cluster-5747.10928	Metabolism	Carbohydrate metabolism	Glycolysis / Gluconeogenesis	ko00010	K01623	fructose-bisphosphate aldolase, class I	4.1.2.13
Cluster-5747.10929	Metabolism	Carbohydrate metabolism	Glycolysis / Gluconeogenesis	ko00010	K01623	fructose-bisphosphate aldolase, class I	4.1.2.13
Cluster-5747.10927	Metabolism	Carbohydrate metabolism	Glycolysis / Gluconeogenesis	ko00010	K01623	fructose-bisphosphate aldolase, class I	4.1.2.13
Cluster-3037.0	Metabolism	Carbohydrate metabolism	Glycolysis / Gluconeogenesis	ko00010	K01623	fructose-bisphosphate aldolase, class I	4.1.2.13
Cluster-5747.11020	Metabolism	Carbohydrate metabolism	Glycolysis / Gluconeogenesis	ko00010	K01623	fructose-bisphosphate aldolase, class I	4.1.2.13
Cluster-3172.0	Metabolism	Carbohydrate metabolism	Glycolysis / Gluconeogenesis	ko00010	K01623	fructose-bisphosphate aldolase, class I	4.1.2.13
Cluster-5747.747	Metabolism	Carbohydrate metabolism	Glycolysis / Gluconeogenesis	ko00010	K01623	fructose-bisphosphate aldolase, class I	4.1.2.13
Cluster-5747.10931	Metabolism	Carbohydrate metabolism	Glycolysis / Gluconeogenesis	ko00010	K01623	fructose-bisphosphate aldolase, class I	4.1.2.13
Cluster-5747.10930	Metabolism	Carbohydrate metabolism	Glycolysis / Gluconeogenesis	ko00010	K01623	fructose-bisphosphate aldolase, class I	4.1.2.13
Cluster-5747.10933	Metabolism	Carbohydrate metabolism	Glycolysis / Gluconeogenesis	ko00010	K01623	fructose-bisphosphate aldolase, class I	4.1.2.13
Cluster-5747.10932	Metabolism	Carbohydrate metabolism	Glycolysis / Gluconeogenesis	ko00010	K01623	fructose-bisphosphate aldolase, class I	4.1.2.13
Cluster-5747.16833	Metabolism	Carbohydrate metabolism	Glycolysis / Gluconeogenesis	ko00010	K01623	fructose-bisphosphate aldolase, class I	4.1.2.13
Cluster-5747.11708	Metabolism	Carbohydrate metabolism	Glycolysis / Gluconeogenesis	ko00010	K01623	fructose-bisphosphate aldolase, class I	4.1.2.13
Cluster-1263.0	Metabolism	Carbohydrate metabolism	Glycolysis / Gluconeogenesis	ko00010	K01623	fructose-bisphosphate aldolase, class I	4.1.2.13
Cluster-5747.10752	Metabolism	Carbohydrate metabolism	Glycolysis / Gluconeogenesis	ko00010	K01623	fructose-bisphosphate aldolase, class I	4.1.2.13
Cluster-5747.13783	Metabolism	Carbohydrate metabolism	Glycolysis / Gluconeogenesis	ko00010	K01803	triosephosphate isomerase (TIM)	5.3.1.1
Cluster-5747.17901	Metabolism	Carbohydrate metabolism	Glycolysis / Gluconeogenesis	ko00010	K01803	triosephosphate isomerase (TIM)	5.3.1.1
Cluster-5747.16120	Metabolism	Carbohydrate metabolism	Glycolysis / Gluconeogenesis	ko00010	K01803	triosephosphate isomerase (TIM)	5.3.1.1
Cluster-5747.13459	Metabolism	Carbohydrate metabolism	Glycolysis / Gluconeogenesis	ko00010	K01803	triosephosphate isomerase (TIM)	5.3.1.1
Cluster-10055.0	Metabolism	Carbohydrate metabolism	Glycolysis / Gluconeogenesis	ko00010	K01803	triosephosphate isomerase (TIM)	5.3.1.1
Cluster-5747.16117	Metabolism	Carbohydrate metabolism	Glycolysis / Gluconeogenesis	ko00010	K01803	triosephosphate isomerase (TIM)	5.3.1.1
Cluster-5747.16119	Metabolism	Carbohydrate metabolism	Glycolysis / Gluconeogenesis	ko00010	K01803	triosephosphate isomerase (TIM)	5.3.1.1
Cluster-5747.16118	Metabolism	Carbohydrate metabolism	Glycolysis / Gluconeogenesis	ko00010	K01803	triosephosphate isomerase (TIM)	5.3.1.1
Cluster-5747.17704	Metabolism	Carbohydrate metabolism	Glycolysis / Gluconeogenesis	ko00010	K01803	triosephosphate isomerase (TIM)	5.3.1.1
Cluster-5747.13812	Metabolism	Carbohydrate metabolism	Glycolysis / Gluconeogenesis	ko00010	K01803	triosephosphate isomerase (TIM)	5.3.1.1
Cluster-2282.0	Metabolism	Carbohydrate metabolism	Glycolysis / Gluconeogenesis	ko00010	K00134	glyceraldehyde 3-phosphate dehydrogenase	1.2.1.12
Cluster-5747.10193	Metabolism	Carbohydrate metabolism	Glycolysis / Gluconeogenesis	ko00010	K00134	glyceraldehyde 3-phosphate dehydrogenase	1.2.1.12
Cluster-5747.10192	Metabolism	Carbohydrate metabolism	Glycolysis / Gluconeogenesis	ko00010	K00134	glyceraldehyde 3-phosphate dehydrogenase	1.2.1.12
Cluster-5747.10191	Metabolism	Carbohydrate metabolism	Glycolysis / Gluconeogenesis	ko00010	K00134	glyceraldehyde 3-phosphate dehydrogenase	1.2.1.12
Cluster-5747.10194	Metabolism	Carbohydrate metabolism	Glycolysis / Gluconeogenesis	ko00010	K00134	glyceraldehyde 3-phosphate dehydrogenase	1.2.1.12
Cluster-5747.11159	Metabolism	Carbohydrate metabolism	Glycolysis / Gluconeogenesis	ko00010	K00134	glyceraldehyde 3-phosphate dehydrogenase	1.2.1.12
Cluster-818.1	Metabolism	Carbohydrate metabolism	Glycolysis / Gluconeogenesis	ko00010	K00134	glyceraldehyde 3-phosphate dehydrogenase	1.2.1.12
Cluster-5747.15018	Metabolism	Carbohydrate metabolism	Glycolysis / Gluconeogenesis	ko00010	K00134	glyceraldehyde 3-phosphate dehydrogenase	1.2.1.12
Cluster-673.0	Metabolism	Carbohydrate metabolism	Glycolysis / Gluconeogenesis	ko00010	K00134	glyceraldehyde 3-phosphate dehydrogenase	1.2.1.12
Cluster-5747.12931	Metabolism	Carbohydrate metabolism	Glycolysis / Gluconeogenesis	ko00010	K00134	glyceraldehyde 3-phosphate dehydrogenase	1.2.1.12
Cluster-5747.18589	Metabolism	Carbohydrate metabolism	Glycolysis / Gluconeogenesis	ko00010	K00134	glyceraldehyde 3-phosphate dehydrogenase	1.2.1.12
Cluster-5747.13612	Metabolism	Carbohydrate metabolism	Glycolysis / Gluconeogenesis	ko00010	K00134	glyceraldehyde 3-phosphate dehydrogenase	1.2.1.12
Cluster-3688.0	Metabolism	Carbohydrate metabolism	Glycolysis / Gluconeogenesis	ko00010	K00134	glyceraldehyde 3-phosphate dehydrogenase	1.2.1.12
Cluster-4052.0	Metabolism	Carbohydrate metabolism	Glycolysis / Gluconeogenesis	ko00010	K00134	glyceraldehyde 3-phosphate dehydrogenase	1.2.1.12
Cluster-5747.15019	Metabolism	Carbohydrate metabolism	Glycolysis / Gluconeogenesis	ko00010	K00134	glyceraldehyde 3-phosphate dehydrogenase	1.2.1.12
Cluster-5747.3964	Metabolism	Carbohydrate metabolism	Glycolysis / Gluconeogenesis	ko00010	K00134	glyceraldehyde 3-phosphate dehydrogenase	1.2.1.12
Cluster-5747.3963	Metabolism	Carbohydrate metabolism	Glycolysis / Gluconeogenesis	ko00010	K00134	glyceraldehyde 3-phosphate dehydrogenase	1.2.1.12
Cluster-5747.12601	Metabolism	Carbohydrate metabolism	Glycolysis / Gluconeogenesis	ko00010	K00927	phosphoglycerate kinase	2.7.2.3
Cluster-5747.5648	Metabolism	Carbohydrate metabolism	Glycolysis / Gluconeogenesis	ko00010	K00927	phosphoglycerate kinase	2.7.2.3
Cluster-7459.0	Metabolism	Carbohydrate metabolism	Glycolysis / Gluconeogenesis	ko00010	K00927	phosphoglycerate kinase	2.7.2.3
Cluster-7459.1	Metabolism	Carbohydrate metabolism	Glycolysis / Gluconeogenesis	ko00010	K00927	phosphoglycerate kinase	2.7.2.3
Cluster-5747.14975	Metabolism	Carbohydrate metabolism	Glycolysis / Gluconeogenesis	ko00010	K00927	phosphoglycerate kinase	2.7.2.3
Cluster-5747.14974	Metabolism	Carbohydrate metabolism	Glycolysis / Gluconeogenesis	ko00010	K00927	phosphoglycerate kinase	2.7.2.3
Cluster-5747.14977	Metabolism	Carbohydrate metabolism	Glycolysis / Gluconeogenesis	ko00010	K00927	phosphoglycerate kinase	2.7.2.3
Cluster-5747.14976	Metabolism	Carbohydrate metabolism	Glycolysis / Gluconeogenesis	ko00010	K00927	phosphoglycerate kinase	2.7.2.3
Cluster-5747.14979	Metabolism	Carbohydrate metabolism	Glycolysis / Gluconeogenesis	ko00010	K00927	phosphoglycerate kinase	2.7.2.3
Cluster-5747.14978	Metabolism	Carbohydrate metabolism	Glycolysis / Gluconeogenesis	ko00010	K00927	phosphoglycerate kinase	2.7.2.3
Cluster-837.0	Metabolism	Carbohydrate metabolism	Glycolysis / Gluconeogenesis	ko00010	K01834	2,3-bisphosphoglycerate-dependent phosphoglycerate mutase	5.4.2.11
Cluster-5747.19120	Metabolism	Carbohydrate metabolism	Glycolysis / Gluconeogenesis	ko00010	K15633	2,3-bisphosphoglycerate-independent phosphoglycerate mutase	5.4.2.12
Cluster-5747.19121	Metabolism	Carbohydrate metabolism	Glycolysis / Gluconeogenesis	ko00010	K15633	2,3-bisphosphoglycerate-independent phosphoglycerate mutase	5.4.2.12
Cluster-5747.19118	Metabolism	Carbohydrate metabolism	Glycolysis / Gluconeogenesis	ko00010	K15633	2,3-bisphosphoglycerate-independent phosphoglycerate mutase	5.4.2.12
Cluster-5747.19119	Metabolism	Carbohydrate metabolism	Glycolysis / Gluconeogenesis	ko00010	K15633	2,3-bisphosphoglycerate-independent phosphoglycerate mutase	5.4.2.12
Cluster-4443.0	Metabolism	Carbohydrate metabolism	Glycolysis / Gluconeogenesis	ko00010	K15634	probable phosphoglycerate mutase	5.4.2.12
Cluster-11525.0	Metabolism	Carbohydrate metabolism	Glycolysis / Gluconeogenesis	ko00010	K15634	probable phosphoglycerate mutase	5.4.2.12
Cluster-11525.1	Metabolism	Carbohydrate metabolism	Glycolysis / Gluconeogenesis	ko00010	K15634	probable phosphoglycerate mutase	5.4.2.12
Cluster-11525.2	Metabolism	Carbohydrate metabolism	Glycolysis / Gluconeogenesis	ko00010	K15634	probable phosphoglycerate mutase	5.4.2.12
Cluster-6950.0	Metabolism	Carbohydrate metabolism	Glycolysis / Gluconeogenesis	ko00010	K01689	enolase	4.2.1.11
Cluster-8838.2	Metabolism	Carbohydrate metabolism	Glycolysis / Gluconeogenesis	ko00010	K01689	enolase	4.2.1.11
Cluster-10763.0	Metabolism	Carbohydrate metabolism	Glycolysis / Gluconeogenesis	ko00010	K01689	enolase	4.2.1.11
Cluster-5747.13637	Metabolism	Carbohydrate metabolism	Glycolysis / Gluconeogenesis	ko00010	K01689	enolase	4.2.1.11
Cluster-5747.13636	Metabolism	Carbohydrate metabolism	Glycolysis / Gluconeogenesis	ko00010	K01689	enolase	4.2.1.11
Cluster-5747.13635	Metabolism	Carbohydrate metabolism	Glycolysis / Gluconeogenesis	ko00010	K01689	enolase	4.2.1.11
Cluster-5747.13634	Metabolism	Carbohydrate metabolism	Glycolysis / Gluconeogenesis	ko00010	K01689	enolase	4.2.1.11
Cluster-5747.13633	Metabolism	Carbohydrate metabolism	Glycolysis / Gluconeogenesis	ko00010	K01689	enolase	4.2.1.11
Cluster-5747.13632	Metabolism	Carbohydrate metabolism	Glycolysis / Gluconeogenesis	ko00010	K01689	enolase	4.2.1.11
Cluster-8838.0	Metabolism	Carbohydrate metabolism	Glycolysis / Gluconeogenesis	ko00010	K01689	enolase	4.2.1.11
Cluster-5747.10319	Metabolism	Carbohydrate metabolism	Glycolysis / Gluconeogenesis	ko00010	K01689	enolase	4.2.1.11
Cluster-8838.1	Metabolism	Carbohydrate metabolism	Glycolysis / Gluconeogenesis	ko00010	K01689	enolase	4.2.1.11
Cluster-5747.7043	Metabolism	Carbohydrate metabolism	Glycolysis / Gluconeogenesis	ko00010	K01689	enolase	4.2.1.11
Cluster-5747.10427	Metabolism	Carbohydrate metabolism	Glycolysis / Gluconeogenesis	ko00010	K00873	pyruvate kinase	2.7.1.40
Cluster-11677.0	Metabolism	Carbohydrate metabolism	Glycolysis / Gluconeogenesis	ko00010	K00873	pyruvate kinase	2.7.1.40
Cluster-5747.43	Metabolism	Carbohydrate metabolism	Glycolysis / Gluconeogenesis	ko00010	K00873	pyruvate kinase	2.7.1.40
Cluster-5747.45	Metabolism	Carbohydrate metabolism	Glycolysis / Gluconeogenesis	ko00010	K00873	pyruvate kinase	2.7.1.40
Cluster-5747.44	Metabolism	Carbohydrate metabolism	Glycolysis / Gluconeogenesis	ko00010	K00873	pyruvate kinase	2.7.1.40
Cluster-5747.47	Metabolism	Carbohydrate metabolism	Glycolysis / Gluconeogenesis	ko00010	K00873	pyruvate kinase	2.7.1.40
Cluster-5747.46	Metabolism	Carbohydrate metabolism	Glycolysis / Gluconeogenesis	ko00010	K00873	pyruvate kinase	2.7.1.40
Cluster-5747.48	Metabolism	Carbohydrate metabolism	Glycolysis / Gluconeogenesis	ko00010	K00873	pyruvate kinase	2.7.1.40
Cluster-2484.4	Metabolism	Carbohydrate metabolism	Glycolysis / Gluconeogenesis	ko00010	K00873	pyruvate kinase	2.7.1.40
Cluster-2484.0	Metabolism	Carbohydrate metabolism	Glycolysis / Gluconeogenesis	ko00010	K00873	pyruvate kinase	2.7.1.40
Cluster-2484.3	Metabolism	Carbohydrate metabolism	Glycolysis / Gluconeogenesis	ko00010	K00873	pyruvate kinase	2.7.1.40
Cluster-2484.2	Metabolism	Carbohydrate metabolism	Glycolysis / Gluconeogenesis	ko00010	K00873	pyruvate kinase	2.7.1.40
Cluster-7764.0	Metabolism	Carbohydrate metabolism	Glycolysis / Gluconeogenesis	ko00010	K00873	pyruvate kinase	2.7.1.40
Cluster-5747.13536	Metabolism	Carbohydrate metabolism	Glycolysis / Gluconeogenesis	ko00010	K00873	pyruvate kinase	2.7.1.40
Cluster-5747.8866	Metabolism	Carbohydrate metabolism	Glycolysis / Gluconeogenesis	ko00010	K00873	pyruvate kinase	2.7.1.40
Cluster-5747.13278	Metabolism	Carbohydrate metabolism	Glycolysis / Gluconeogenesis	ko00010	K00873	pyruvate kinase	2.7.1.40
Cluster-5747.14149	Metabolism	Carbohydrate metabolism	Glycolysis / Gluconeogenesis	ko00010	K00873	pyruvate kinase	2.7.1.40
Cluster-5747.13277	Metabolism	Carbohydrate metabolism	Glycolysis / Gluconeogenesis	ko00010	K00873	pyruvate kinase	2.7.1.40
Cluster-5747.15560	Metabolism	Carbohydrate metabolism	Glycolysis / Gluconeogenesis	ko00010	K00873	pyruvate kinase	2.7.1.40
Cluster-5747.6708	Metabolism	Carbohydrate metabolism	Glycolysis / Gluconeogenesis	ko00010	K00873	pyruvate kinase	2.7.1.40
Cluster-5747.6709	Metabolism	Carbohydrate metabolism	Glycolysis / Gluconeogenesis	ko00010	K00873	pyruvate kinase	2.7.1.40
Cluster-2484.1	Metabolism	Carbohydrate metabolism	Glycolysis / Gluconeogenesis	ko00010	K00873	pyruvate kinase	2.7.1.40
Cluster-10427.0	Metabolism	Carbohydrate metabolism	Glycolysis / Gluconeogenesis	ko00010	K00873	pyruvate kinase	2.7.1.40
Cluster-5747.9097	Metabolism	Carbohydrate metabolism	Glycolysis / Gluconeogenesis	ko00010	K00873	pyruvate kinase	2.7.1.40
Cluster-5747.9098	Metabolism	Carbohydrate metabolism	Glycolysis / Gluconeogenesis	ko00010	K00873	pyruvate kinase	2.7.1.40
Cluster-11913.2	Metabolism	Carbohydrate metabolism	Glycolysis / Gluconeogenesis	ko00010	K00161	pyruvate dehydrogenase E1 component subunit alpha	1.2.4.1
Cluster-5747.10570	Metabolism	Carbohydrate metabolism	Glycolysis / Gluconeogenesis	ko00010	K00161	pyruvate dehydrogenase E1 component subunit alpha	1.2.4.1
Cluster-11913.0	Metabolism	Carbohydrate metabolism	Glycolysis / Gluconeogenesis	ko00010	K00161	pyruvate dehydrogenase E1 component subunit alpha	1.2.4.1
Cluster-11913.1	Metabolism	Carbohydrate metabolism	Glycolysis / Gluconeogenesis	ko00010	K00161	pyruvate dehydrogenase E1 component subunit alpha	1.2.4.1
Cluster-5747.14823	Metabolism	Carbohydrate metabolism	Glycolysis / Gluconeogenesis	ko00010	K00161	pyruvate dehydrogenase E1 component subunit alpha	1.2.4.1
Cluster-5747.14822	Metabolism	Carbohydrate metabolism	Glycolysis / Gluconeogenesis	ko00010	K00161	pyruvate dehydrogenase E1 component subunit alpha	1.2.4.1
Cluster-5747.14825	Metabolism	Carbohydrate metabolism	Glycolysis / Gluconeogenesis	ko00010	K00161	pyruvate dehydrogenase E1 component subunit alpha	1.2.4.1
Cluster-5747.14824	Metabolism	Carbohydrate metabolism	Glycolysis / Gluconeogenesis	ko00010	K00161	pyruvate dehydrogenase E1 component subunit alpha	1.2.4.1
Cluster-6473.0	Metabolism	Carbohydrate metabolism	Glycolysis / Gluconeogenesis	ko00010	K00161	pyruvate dehydrogenase E1 component subunit alpha	1.2.4.1
Cluster-5747.12458	Metabolism	Carbohydrate metabolism	Glycolysis / Gluconeogenesis	ko00010	K00162	pyruvate dehydrogenase E1 component subunit beta	1.2.4.1
Cluster-5747.12459	Metabolism	Carbohydrate metabolism	Glycolysis / Gluconeogenesis	ko00010	K00162	pyruvate dehydrogenase E1 component subunit beta	1.2.4.1
Cluster-5747.12457	Metabolism	Carbohydrate metabolism	Glycolysis / Gluconeogenesis	ko00010	K00162	pyruvate dehydrogenase E1 component subunit beta	1.2.4.1
Cluster-5747.4210	Metabolism	Carbohydrate metabolism	Glycolysis / Gluconeogenesis	ko00010	K00162	pyruvate dehydrogenase E1 component subunit beta	1.2.4.1
Cluster-5747.4209	Metabolism	Carbohydrate metabolism	Glycolysis / Gluconeogenesis	ko00010	K00162	pyruvate dehydrogenase E1 component subunit beta	1.2.4.1
Cluster-5747.4208	Metabolism	Carbohydrate metabolism	Glycolysis / Gluconeogenesis	ko00010	K00162	pyruvate dehydrogenase E1 component subunit beta	1.2.4.1
Cluster-5747.4205	Metabolism	Carbohydrate metabolism	Glycolysis / Gluconeogenesis	ko00010	K00162	pyruvate dehydrogenase E1 component subunit beta	1.2.4.1
Cluster-5747.4204	Metabolism	Carbohydrate metabolism	Glycolysis / Gluconeogenesis	ko00010	K00162	pyruvate dehydrogenase E1 component subunit beta	1.2.4.1
Cluster-5747.4207	Metabolism	Carbohydrate metabolism	Glycolysis / Gluconeogenesis	ko00010	K00162	pyruvate dehydrogenase E1 component subunit beta	1.2.4.1
Cluster-5747.4206	Metabolism	Carbohydrate metabolism	Glycolysis / Gluconeogenesis	ko00010	K00162	pyruvate dehydrogenase E1 component subunit beta	1.2.4.1
Cluster-5747.4203	Metabolism	Carbohydrate metabolism	Glycolysis / Gluconeogenesis	ko00010	K00162	pyruvate dehydrogenase E1 component subunit beta	1.2.4.1
Cluster-5747.4202	Metabolism	Carbohydrate metabolism	Glycolysis / Gluconeogenesis	ko00010	K00162	pyruvate dehydrogenase E1 component subunit beta	1.2.4.1
Cluster-5747.11776	Metabolism	Carbohydrate metabolism	Glycolysis / Gluconeogenesis	ko00010	K00627	pyruvate dehydrogenase E2 component (dihydrolipoamide acetyltransferase)	2.3.1.12
Cluster-11630.0	Metabolism	Carbohydrate metabolism	Glycolysis / Gluconeogenesis	ko00010	K00627	pyruvate dehydrogenase E2 component (dihydrolipoamide acetyltransferase)	2.3.1.12
Cluster-5747.2013	Metabolism	Carbohydrate metabolism	Glycolysis / Gluconeogenesis	ko00010	K00627	pyruvate dehydrogenase E2 component (dihydrolipoamide acetyltransferase)	2.3.1.12
Cluster-5747.11249	Metabolism	Carbohydrate metabolism	Glycolysis / Gluconeogenesis	ko00010	K00627	pyruvate dehydrogenase E2 component (dihydrolipoamide acetyltransferase)	2.3.1.12
Cluster-5747.13153	Metabolism	Carbohydrate metabolism	Glycolysis / Gluconeogenesis	ko00010	K00627	pyruvate dehydrogenase E2 component (dihydrolipoamide acetyltransferase)	2.3.1.12
Cluster-3998.0	Metabolism	Carbohydrate metabolism	Glycolysis / Gluconeogenesis	ko00010	K00627	pyruvate dehydrogenase E2 component (dihydrolipoamide acetyltransferase)	2.3.1.12
Cluster-3998.1	Metabolism	Carbohydrate metabolism	Glycolysis / Gluconeogenesis	ko00010	K00627	pyruvate dehydrogenase E2 component (dihydrolipoamide acetyltransferase)	2.3.1.12
Cluster-3998.2	Metabolism	Carbohydrate metabolism	Glycolysis / Gluconeogenesis	ko00010	K00627	pyruvate dehydrogenase E2 component (dihydrolipoamide acetyltransferase)	2.3.1.12
Cluster-3998.3	Metabolism	Carbohydrate metabolism	Glycolysis / Gluconeogenesis	ko00010	K00627	pyruvate dehydrogenase E2 component (dihydrolipoamide acetyltransferase)	2.3.1.12
Cluster-5747.18282	Metabolism	Carbohydrate metabolism	Glycolysis / Gluconeogenesis	ko00010	K00627	pyruvate dehydrogenase E2 component (dihydrolipoamide acetyltransferase)	2.3.1.12
Cluster-5747.12352	Metabolism	Carbohydrate metabolism	Glycolysis / Gluconeogenesis	ko00010	K00382	dihydrolipoamide dehydrogenase	1.8.1.4
Cluster-10878.0	Metabolism	Carbohydrate metabolism	Glycolysis / Gluconeogenesis	ko00010	K00382	dihydrolipoamide dehydrogenase	1.8.1.4
Cluster-270.1	Metabolism	Carbohydrate metabolism	Glycolysis / Gluconeogenesis	ko00010	K00016	L-lactate dehydrogenase	1.1.1.27
Cluster-270.0	Metabolism	Carbohydrate metabolism	Glycolysis / Gluconeogenesis	ko00010	K00016	L-lactate dehydrogenase	1.1.1.27
Cluster-5747.8682	Metabolism	Carbohydrate metabolism	Glycolysis / Gluconeogenesis	ko00010	K01568	pyruvate decarboxylase	4.1.1.1
Cluster-5747.5660	Metabolism	Carbohydrate metabolism	Glycolysis / Gluconeogenesis	ko00010	K01568	pyruvate decarboxylase	4.1.1.1
Cluster-5747.5661	Metabolism	Carbohydrate metabolism	Glycolysis / Gluconeogenesis	ko00010	K01568	pyruvate decarboxylase	4.1.1.1
Cluster-5747.8683	Metabolism	Carbohydrate metabolism	Glycolysis / Gluconeogenesis	ko00010	K01568	pyruvate decarboxylase	4.1.1.1
Cluster-10539.0	Metabolism	Carbohydrate metabolism	Glycolysis / Gluconeogenesis	ko00010	K00001	alcohol dehydrogenase	1.1.1.1
Cluster-11639.0	Metabolism	Carbohydrate metabolism	Glycolysis / Gluconeogenesis	ko00010	K00002	alcohol dehydrogenase (NADP+)	1.1.1.2
Cluster-5747.19859	Metabolism	Carbohydrate metabolism	Glycolysis / Gluconeogenesis	ko00010	K00002	alcohol dehydrogenase (NADP+)	1.1.1.2
Cluster-6812.0	Metabolism	Carbohydrate metabolism	Glycolysis / Gluconeogenesis	ko00010	K00002	alcohol dehydrogenase (NADP+)	1.1.1.2
Cluster-5441.0	Metabolism	Carbohydrate metabolism	Glycolysis / Gluconeogenesis	ko00010	K00002	alcohol dehydrogenase (NADP+)	1.1.1.2
Cluster-5747.17302	Metabolism	Carbohydrate metabolism	Glycolysis / Gluconeogenesis	ko00010	K00128	aldehyde dehydrogenase (NAD+)	1.2.1.3
Cluster-5747.12768	Metabolism	Carbohydrate metabolism	Glycolysis / Gluconeogenesis	ko00010	K00128	aldehyde dehydrogenase (NAD+)	1.2.1.3
Cluster-5747.17299	Metabolism	Carbohydrate metabolism	Glycolysis / Gluconeogenesis	ko00010	K00128	aldehyde dehydrogenase (NAD+)	1.2.1.3
Cluster-5747.12595	Metabolism	Carbohydrate metabolism	Glycolysis / Gluconeogenesis	ko00010	K00128	aldehyde dehydrogenase (NAD+)	1.2.1.3
Cluster-5747.12594	Metabolism	Carbohydrate metabolism	Glycolysis / Gluconeogenesis	ko00010	K00128	aldehyde dehydrogenase (NAD+)	1.2.1.3
Cluster-5747.1013	Metabolism	Carbohydrate metabolism	Glycolysis / Gluconeogenesis	ko00010	K00128	aldehyde dehydrogenase (NAD+)	1.2.1.3
Cluster-397.0	Metabolism	Carbohydrate metabolism	Glycolysis / Gluconeogenesis	ko00010	K00128	aldehyde dehydrogenase (NAD+)	1.2.1.3
Cluster-5747.13127	Metabolism	Carbohydrate metabolism	Glycolysis / Gluconeogenesis	ko00010	K00128	aldehyde dehydrogenase (NAD+)	1.2.1.3
Cluster-5747.5050	Metabolism	Carbohydrate metabolism	Glycolysis / Gluconeogenesis	ko00010	K00128	aldehyde dehydrogenase (NAD+)	1.2.1.3
Cluster-5747.15535	Metabolism	Carbohydrate metabolism	Glycolysis / Gluconeogenesis	ko00010	K00128	aldehyde dehydrogenase (NAD+)	1.2.1.3
Cluster-12066.0	Metabolism	Carbohydrate metabolism	Glycolysis / Gluconeogenesis	ko00010	K00128	aldehyde dehydrogenase (NAD+)	1.2.1.3
Cluster-5747.1012	Metabolism	Carbohydrate metabolism	Glycolysis / Gluconeogenesis	ko00010	K00128	aldehyde dehydrogenase (NAD+)	1.2.1.3
Cluster-5747.1011	Metabolism	Carbohydrate metabolism	Glycolysis / Gluconeogenesis	ko00010	K00128	aldehyde dehydrogenase (NAD+)	1.2.1.3
Cluster-6673.0	Metabolism	Carbohydrate metabolism	Glycolysis / Gluconeogenesis	ko00010	K00128	aldehyde dehydrogenase (NAD+)	1.2.1.3
Cluster-5747.3018	Metabolism	Carbohydrate metabolism	Glycolysis / Gluconeogenesis	ko00010	K01895	acetyl-CoA synthetase	6.2.1.1
Cluster-5747.3017	Metabolism	Carbohydrate metabolism	Glycolysis / Gluconeogenesis	ko00010	K01895	acetyl-CoA synthetase	6.2.1.1
Cluster-5747.2566	Metabolism	Carbohydrate metabolism	Glycolysis / Gluconeogenesis	ko00010	K01895	acetyl-CoA synthetase	6.2.1.1
Cluster-5747.18579	Metabolism	Carbohydrate metabolism	Glycolysis / Gluconeogenesis	ko00010	K01895	acetyl-CoA synthetase	6.2.1.1
Cluster-5747.18578	Metabolism	Carbohydrate metabolism	Glycolysis / Gluconeogenesis	ko00010	K01895	acetyl-CoA synthetase	6.2.1.1
Cluster-5747.18577	Metabolism	Carbohydrate metabolism	Glycolysis / Gluconeogenesis	ko00010	K01895	acetyl-CoA synthetase	6.2.1.1
Cluster-5747.18576	Metabolism	Carbohydrate metabolism	Glycolysis / Gluconeogenesis	ko00010	K01895	acetyl-CoA synthetase	6.2.1.1
Cluster-5747.20049	Metabolism	Carbohydrate metabolism	Glycolysis / Gluconeogenesis	ko00010	K01895	acetyl-CoA synthetase	6.2.1.1
Cluster-6056.0	Metabolism	Carbohydrate metabolism	Glycolysis / Gluconeogenesis	ko00010	K01895	acetyl-CoA synthetase	6.2.1.1
Cluster-5747.11144	Metabolism	Carbohydrate metabolism	Glycolysis / Gluconeogenesis	ko00010	K01785	aldose 1-epimerase	5.1.3.3
Cluster-4191.0	Metabolism	Carbohydrate metabolism	Glycolysis / Gluconeogenesis	ko00010	K01785	aldose 1-epimerase	5.1.3.3
Cluster-4191.1	Metabolism	Carbohydrate metabolism	Glycolysis / Gluconeogenesis	ko00010	K01785	aldose 1-epimerase	5.1.3.3
Cluster-5448.0	Metabolism	Carbohydrate metabolism	Glycolysis / Gluconeogenesis	ko00010	K01785	aldose 1-epimerase	5.1.3.3
Cluster-5747.6984	Metabolism	Carbohydrate metabolism	Glycolysis / Gluconeogenesis	ko00010	K01835	phosphoglucomutase	5.4.2.2
Cluster-5747.6985	Metabolism	Carbohydrate metabolism	Glycolysis / Gluconeogenesis	ko00010	K01835	phosphoglucomutase	5.4.2.2
Cluster-5747.9618	Metabolism	Carbohydrate metabolism	Glycolysis / Gluconeogenesis	ko00010	K01835	phosphoglucomutase	5.4.2.2
Cluster-5747.11271	Metabolism	Carbohydrate metabolism	Glycolysis / Gluconeogenesis	ko00010	K01835	phosphoglucomutase	5.4.2.2
Cluster-5747.2476	Metabolism	Carbohydrate metabolism	Glycolysis / Gluconeogenesis	ko00010	K01792	glucose-6-phosphate 1-epimerase	5.1.3.15
Cluster-5747.8106	Metabolism	Carbohydrate metabolism	Glycolysis / Gluconeogenesis	ko00010	K01792	glucose-6-phosphate 1-epimerase	5.1.3.15
Cluster-1044.0	Metabolism	Carbohydrate metabolism	Glycolysis / Gluconeogenesis	ko00010	K01792	glucose-6-phosphate 1-epimerase	5.1.3.15
Cluster-7261.0	Metabolism	Carbohydrate metabolism	Glycolysis / Gluconeogenesis	ko00010	K01792	glucose-6-phosphate 1-epimerase	5.1.3.15
Cluster-5747.13028	Metabolism	Carbohydrate metabolism	Glycolysis / Gluconeogenesis	ko00010	K01792	glucose-6-phosphate 1-epimerase	5.1.3.15
Cluster-5672.0	Metabolism	Carbohydrate metabolism	Glycolysis / Gluconeogenesis	ko00010	K01792	glucose-6-phosphate 1-epimerase	5.1.3.15
Cluster-5747.2477	Metabolism	Carbohydrate metabolism	Glycolysis / Gluconeogenesis	ko00010	K01792	glucose-6-phosphate 1-epimerase	5.1.3.15
Cluster-5747.4351	Metabolism	Carbohydrate metabolism	Glycolysis / Gluconeogenesis	ko00010	K01792	glucose-6-phosphate 1-epimerase	5.1.3.15
Cluster-5747.6289	Metabolism	Carbohydrate metabolism	Glycolysis / Gluconeogenesis	ko00010	K01792	glucose-6-phosphate 1-epimerase	5.1.3.15
Cluster-12549.0	Metabolism	Carbohydrate metabolism	Glycolysis / Gluconeogenesis	ko00010	K01792	glucose-6-phosphate 1-epimerase	5.1.3.15
Cluster-3158.0	Metabolism	Carbohydrate metabolism	Glycolysis / Gluconeogenesis	ko00010	K01792	glucose-6-phosphate 1-epimerase	5.1.3.15
Cluster-5747.7332	Metabolism	Carbohydrate metabolism	Glycolysis / Gluconeogenesis	ko00010	K01792	glucose-6-phosphate 1-epimerase	5.1.3.15
Cluster-5747.7333	Metabolism	Carbohydrate metabolism	Glycolysis / Gluconeogenesis	ko00010	K01792	glucose-6-phosphate 1-epimerase	5.1.3.15
Cluster-5747.7334	Metabolism	Carbohydrate metabolism	Glycolysis / Gluconeogenesis	ko00010	K01792	glucose-6-phosphate 1-epimerase	5.1.3.15
Cluster-5747.11353	Metabolism	Carbohydrate metabolism	Glycolysis / Gluconeogenesis	ko00010	K00131	glyceraldehyde-3-phosphate dehydrogenase (NADP+)	1.2.1.9
Cluster-5357.0	Metabolism	Carbohydrate metabolism	Glycolysis / Gluconeogenesis	ko00010	K00131	glyceraldehyde-3-phosphate dehydrogenase (NADP+)	1.2.1.9
Cluster-5747.9055	Metabolism	Carbohydrate metabolism	Glycolysis / Gluconeogenesis	ko00010	K00131	glyceraldehyde-3-phosphate dehydrogenase (NADP+)	1.2.1.9
Cluster-10748.0	Metabolism	Carbohydrate metabolism	Glycolysis / Gluconeogenesis	ko00010	K00131	glyceraldehyde-3-phosphate dehydrogenase (NADP+)	1.2.1.9
Cluster-5747.9056	Metabolism	Carbohydrate metabolism	Glycolysis / Gluconeogenesis	ko00010	K00131	glyceraldehyde-3-phosphate dehydrogenase (NADP+)	1.2.1.9
Cluster-5747.11352	Metabolism	Carbohydrate metabolism	Glycolysis / Gluconeogenesis	ko00010	K00131	glyceraldehyde-3-phosphate dehydrogenase (NADP+)	1.2.1.9
Cluster-5747.19888	Metabolism	Carbohydrate metabolism	Glycolysis / Gluconeogenesis	ko00010	K01610	phosphoenolpyruvate carboxykinase (ATP)	4.1.1.49
Cluster-5747.19887	Metabolism	Carbohydrate metabolism	Glycolysis / Gluconeogenesis	ko00010	K01610	phosphoenolpyruvate carboxykinase (ATP)	4.1.1.49
Cluster-5747.16997	Metabolism	Carbohydrate metabolism	Citrate cycle (TCA cycle)	ko00020	K01647	citrate synthase	2.3.3.1
Cluster-5747.9212	Metabolism	Carbohydrate metabolism	Citrate cycle (TCA cycle)	ko00020	K01647	citrate synthase	2.3.3.1
Cluster-7080.0	Metabolism	Carbohydrate metabolism	Citrate cycle (TCA cycle)	ko00020	K01647	citrate synthase	2.3.3.1
Cluster-5747.20913	Metabolism	Carbohydrate metabolism	Citrate cycle (TCA cycle)	ko00020	K01647	citrate synthase	2.3.3.1
Cluster-5747.657	Metabolism	Carbohydrate metabolism	Citrate cycle (TCA cycle)	ko00020	K01648	ATP citrate (pro-S)-lyase	2.3.3.8
Cluster-5747.656	Metabolism	Carbohydrate metabolism	Citrate cycle (TCA cycle)	ko00020	K01648	ATP citrate (pro-S)-lyase	2.3.3.8
Cluster-5747.655	Metabolism	Carbohydrate metabolism	Citrate cycle (TCA cycle)	ko00020	K01648	ATP citrate (pro-S)-lyase	2.3.3.8
Cluster-5747.654	Metabolism	Carbohydrate metabolism	Citrate cycle (TCA cycle)	ko00020	K01648	ATP citrate (pro-S)-lyase	2.3.3.8
Cluster-7386.1	Metabolism	Carbohydrate metabolism	Citrate cycle (TCA cycle)	ko00020	K01648	ATP citrate (pro-S)-lyase	2.3.3.8
Cluster-7386.0	Metabolism	Carbohydrate metabolism	Citrate cycle (TCA cycle)	ko00020	K01648	ATP citrate (pro-S)-lyase	2.3.3.8
Cluster-5747.13770	Metabolism	Carbohydrate metabolism	Citrate cycle (TCA cycle)	ko00020	K01648	ATP citrate (pro-S)-lyase	2.3.3.8
Cluster-5747.3870	Metabolism	Carbohydrate metabolism	Citrate cycle (TCA cycle)	ko00020	K01681	aconitate hydratase	4.2.1.3
Cluster-5747.15074	Metabolism	Carbohydrate metabolism	Citrate cycle (TCA cycle)	ko00020	K01681	aconitate hydratase	4.2.1.3
Cluster-5747.13938	Metabolism	Carbohydrate metabolism	Citrate cycle (TCA cycle)	ko00020	K01681	aconitate hydratase	4.2.1.3
Cluster-5747.13939	Metabolism	Carbohydrate metabolism	Citrate cycle (TCA cycle)	ko00020	K01681	aconitate hydratase	4.2.1.3
Cluster-5747.13937	Metabolism	Carbohydrate metabolism	Citrate cycle (TCA cycle)	ko00020	K01681	aconitate hydratase	4.2.1.3
Cluster-5747.17764	Metabolism	Carbohydrate metabolism	Citrate cycle (TCA cycle)	ko00020	K01681	aconitate hydratase	4.2.1.3
Cluster-5434.1	Metabolism	Carbohydrate metabolism	Citrate cycle (TCA cycle)	ko00020	K01681	aconitate hydratase	4.2.1.3
Cluster-5434.0	Metabolism	Carbohydrate metabolism	Citrate cycle (TCA cycle)	ko00020	K01681	aconitate hydratase	4.2.1.3
Cluster-5747.19068	Metabolism	Carbohydrate metabolism	Citrate cycle (TCA cycle)	ko00020	K00031	isocitrate dehydrogenase	1.1.1.42
Cluster-5747.15550	Metabolism	Carbohydrate metabolism	Citrate cycle (TCA cycle)	ko00020	K00031	isocitrate dehydrogenase	1.1.1.42
Cluster-5747.10170	Metabolism	Carbohydrate metabolism	Citrate cycle (TCA cycle)	ko00020	K00031	isocitrate dehydrogenase	1.1.1.42
Cluster-5747.10716	Metabolism	Carbohydrate metabolism	Citrate cycle (TCA cycle)	ko00020	K00031	isocitrate dehydrogenase	1.1.1.42
Cluster-5747.4610	Metabolism	Carbohydrate metabolism	Citrate cycle (TCA cycle)	ko00020	K00031	isocitrate dehydrogenase	1.1.1.42
Cluster-5747.15549	Metabolism	Carbohydrate metabolism	Citrate cycle (TCA cycle)	ko00020	K00031	isocitrate dehydrogenase	1.1.1.42
Cluster-2321.0	Metabolism	Carbohydrate metabolism	Citrate cycle (TCA cycle)	ko00020	K00030	isocitrate dehydrogenase (NAD+)	1.1.1.41
Cluster-5747.15721	Metabolism	Carbohydrate metabolism	Citrate cycle (TCA cycle)	ko00020	K00030	isocitrate dehydrogenase (NAD+)	1.1.1.41
Cluster-5747.9027	Metabolism	Carbohydrate metabolism	Citrate cycle (TCA cycle)	ko00020	K00030	isocitrate dehydrogenase (NAD+)	1.1.1.41
Cluster-5747.9028	Metabolism	Carbohydrate metabolism	Citrate cycle (TCA cycle)	ko00020	K00030	isocitrate dehydrogenase (NAD+)	1.1.1.41
Cluster-5747.9029	Metabolism	Carbohydrate metabolism	Citrate cycle (TCA cycle)	ko00020	K00030	isocitrate dehydrogenase (NAD+)	1.1.1.41
Cluster-5747.9030	Metabolism	Carbohydrate metabolism	Citrate cycle (TCA cycle)	ko00020	K00030	isocitrate dehydrogenase (NAD+)	1.1.1.41
Cluster-5747.7635	Metabolism	Carbohydrate metabolism	Citrate cycle (TCA cycle)	ko00020	K00164	2-oxoglutarate dehydrogenase E1 component	1.2.4.2
Cluster-5747.7636	Metabolism	Carbohydrate metabolism	Citrate cycle (TCA cycle)	ko00020	K00164	2-oxoglutarate dehydrogenase E1 component	1.2.4.2
Cluster-5747.14035	Metabolism	Carbohydrate metabolism	Citrate cycle (TCA cycle)	ko00020	K00164	2-oxoglutarate dehydrogenase E1 component	1.2.4.2
Cluster-5747.14036	Metabolism	Carbohydrate metabolism	Citrate cycle (TCA cycle)	ko00020	K00164	2-oxoglutarate dehydrogenase E1 component	1.2.4.2
Cluster-5747.16251	Metabolism	Carbohydrate metabolism	Citrate cycle (TCA cycle)	ko00020	K00164	2-oxoglutarate dehydrogenase E1 component	1.2.4.2
Cluster-5747.18089	Metabolism	Carbohydrate metabolism	Citrate cycle (TCA cycle)	ko00020	K00658	2-oxoglutarate dehydrogenase E2 component (dihydrolipoamide succinyltransferase)	2.3.1.61
Cluster-5747.18085	Metabolism	Carbohydrate metabolism	Citrate cycle (TCA cycle)	ko00020	K00658	2-oxoglutarate dehydrogenase E2 component (dihydrolipoamide succinyltransferase)	2.3.1.61
Cluster-5747.18087	Metabolism	Carbohydrate metabolism	Citrate cycle (TCA cycle)	ko00020	K00658	2-oxoglutarate dehydrogenase E2 component (dihydrolipoamide succinyltransferase)	2.3.1.61
Cluster-5747.18083	Metabolism	Carbohydrate metabolism	Citrate cycle (TCA cycle)	ko00020	K00658	2-oxoglutarate dehydrogenase E2 component (dihydrolipoamide succinyltransferase)	2.3.1.61
Cluster-6730.0	Metabolism	Carbohydrate metabolism	Citrate cycle (TCA cycle)	ko00020	K00658	2-oxoglutarate dehydrogenase E2 component (dihydrolipoamide succinyltransferase)	2.3.1.61
Cluster-5747.18088	Metabolism	Carbohydrate metabolism	Citrate cycle (TCA cycle)	ko00020	K00658	2-oxoglutarate dehydrogenase E2 component (dihydrolipoamide succinyltransferase)	2.3.1.61
Cluster-5747.2457	Metabolism	Carbohydrate metabolism	Citrate cycle (TCA cycle)	ko00020	K00658	2-oxoglutarate dehydrogenase E2 component (dihydrolipoamide succinyltransferase)	2.3.1.61
Cluster-5747.18093	Metabolism	Carbohydrate metabolism	Citrate cycle (TCA cycle)	ko00020	K00658	2-oxoglutarate dehydrogenase E2 component (dihydrolipoamide succinyltransferase)	2.3.1.61
Cluster-5747.19693	Metabolism	Carbohydrate metabolism	Citrate cycle (TCA cycle)	ko00020	K00658	2-oxoglutarate dehydrogenase E2 component (dihydrolipoamide succinyltransferase)	2.3.1.61
Cluster-5747.19692	Metabolism	Carbohydrate metabolism	Citrate cycle (TCA cycle)	ko00020	K00658	2-oxoglutarate dehydrogenase E2 component (dihydrolipoamide succinyltransferase)	2.3.1.61
Cluster-5747.19691	Metabolism	Carbohydrate metabolism	Citrate cycle (TCA cycle)	ko00020	K00658	2-oxoglutarate dehydrogenase E2 component (dihydrolipoamide succinyltransferase)	2.3.1.61
Cluster-5747.1757	Metabolism	Carbohydrate metabolism	Citrate cycle (TCA cycle)	ko00020	K00658	2-oxoglutarate dehydrogenase E2 component (dihydrolipoamide succinyltransferase)	2.3.1.61
Cluster-2929.0	Metabolism	Carbohydrate metabolism	Citrate cycle (TCA cycle)	ko00020	K00658	2-oxoglutarate dehydrogenase E2 component (dihydrolipoamide succinyltransferase)	2.3.1.61
Cluster-5747.14313	Metabolism	Carbohydrate metabolism	Citrate cycle (TCA cycle)	ko00020	K00658	2-oxoglutarate dehydrogenase E2 component (dihydrolipoamide succinyltransferase)	2.3.1.61
Cluster-5747.1937	Metabolism	Carbohydrate metabolism	Citrate cycle (TCA cycle)	ko00020	K00658	2-oxoglutarate dehydrogenase E2 component (dihydrolipoamide succinyltransferase)	2.3.1.61
Cluster-5747.12352	Metabolism	Carbohydrate metabolism	Citrate cycle (TCA cycle)	ko00020	K00382	dihydrolipoamide dehydrogenase	1.8.1.4
Cluster-10878.0	Metabolism	Carbohydrate metabolism	Citrate cycle (TCA cycle)	ko00020	K00382	dihydrolipoamide dehydrogenase	1.8.1.4
Cluster-9982.0	Metabolism	Carbohydrate metabolism	Citrate cycle (TCA cycle)	ko00020	K01899	succinyl-CoA synthetase alpha subunit	6.2.1.4 6.2.1.5
Cluster-5747.7357	Metabolism	Carbohydrate metabolism	Citrate cycle (TCA cycle)	ko00020	K01900	succinyl-CoA synthetase beta subunit	6.2.1.4 6.2.1.5
Cluster-5747.12546	Metabolism	Carbohydrate metabolism	Citrate cycle (TCA cycle)	ko00020	K01900	succinyl-CoA synthetase beta subunit	6.2.1.4 6.2.1.5
Cluster-5747.12547	Metabolism	Carbohydrate metabolism	Citrate cycle (TCA cycle)	ko00020	K01900	succinyl-CoA synthetase beta subunit	6.2.1.4 6.2.1.5
Cluster-5747.2305	Metabolism	Carbohydrate metabolism	Citrate cycle (TCA cycle)	ko00020	K01900	succinyl-CoA synthetase beta subunit	6.2.1.4 6.2.1.5
Cluster-5747.14291	Metabolism	Carbohydrate metabolism	Citrate cycle (TCA cycle)	ko00020	K00234	succinate dehydrogenase (ubiquinone) flavoprotein subunit	1.3.5.1
Cluster-5747.19993	Metabolism	Carbohydrate metabolism	Citrate cycle (TCA cycle)	ko00020	K00234	succinate dehydrogenase (ubiquinone) flavoprotein subunit	1.3.5.1
Cluster-5747.8454	Metabolism	Carbohydrate metabolism	Citrate cycle (TCA cycle)	ko00020	K00235	succinate dehydrogenase (ubiquinone) iron-sulfur subunit	1.3.5.1
Cluster-5747.8453	Metabolism	Carbohydrate metabolism	Citrate cycle (TCA cycle)	ko00020	K00235	succinate dehydrogenase (ubiquinone) iron-sulfur subunit	1.3.5.1
Cluster-5747.8340	Metabolism	Carbohydrate metabolism	Citrate cycle (TCA cycle)	ko00020	K00235	succinate dehydrogenase (ubiquinone) iron-sulfur subunit	1.3.5.1
Cluster-5747.8339	Metabolism	Carbohydrate metabolism	Citrate cycle (TCA cycle)	ko00020	K00235	succinate dehydrogenase (ubiquinone) iron-sulfur subunit	1.3.5.1
Cluster-5747.3501	Metabolism	Carbohydrate metabolism	Citrate cycle (TCA cycle)	ko00020	K01679	fumarate hydratase, class II	4.2.1.2
Cluster-5747.3500	Metabolism	Carbohydrate metabolism	Citrate cycle (TCA cycle)	ko00020	K01679	fumarate hydratase, class II	4.2.1.2
Cluster-5747.15497	Metabolism	Carbohydrate metabolism	Citrate cycle (TCA cycle)	ko00020	K00025	malate dehydrogenase	1.1.1.37
Cluster-5747.9394	Metabolism	Carbohydrate metabolism	Citrate cycle (TCA cycle)	ko00020	K00025	malate dehydrogenase	1.1.1.37
Cluster-5747.15495	Metabolism	Carbohydrate metabolism	Citrate cycle (TCA cycle)	ko00020	K00025	malate dehydrogenase	1.1.1.37
Cluster-5747.15496	Metabolism	Carbohydrate metabolism	Citrate cycle (TCA cycle)	ko00020	K00025	malate dehydrogenase	1.1.1.37
Cluster-5747.15499	Metabolism	Carbohydrate metabolism	Citrate cycle (TCA cycle)	ko00020	K00025	malate dehydrogenase	1.1.1.37
Cluster-5747.15498	Metabolism	Carbohydrate metabolism	Citrate cycle (TCA cycle)	ko00020	K00025	malate dehydrogenase	1.1.1.37
Cluster-10991.0	Metabolism	Carbohydrate metabolism	Citrate cycle (TCA cycle)	ko00020	K00025	malate dehydrogenase	1.1.1.37
Cluster-5747.4335	Metabolism	Carbohydrate metabolism	Citrate cycle (TCA cycle)	ko00020	K00026	malate dehydrogenase	1.1.1.37
Cluster-5747.20984	Metabolism	Carbohydrate metabolism	Citrate cycle (TCA cycle)	ko00020	K00026	malate dehydrogenase	1.1.1.37
Cluster-5747.11344	Metabolism	Carbohydrate metabolism	Citrate cycle (TCA cycle)	ko00020	K00026	malate dehydrogenase	1.1.1.37
Cluster-5747.1516	Metabolism	Carbohydrate metabolism	Citrate cycle (TCA cycle)	ko00020	K00026	malate dehydrogenase	1.1.1.37
Cluster-5747.1517	Metabolism	Carbohydrate metabolism	Citrate cycle (TCA cycle)	ko00020	K00026	malate dehydrogenase	1.1.1.37
Cluster-5747.1515	Metabolism	Carbohydrate metabolism	Citrate cycle (TCA cycle)	ko00020	K00026	malate dehydrogenase	1.1.1.37
Cluster-5747.20985	Metabolism	Carbohydrate metabolism	Citrate cycle (TCA cycle)	ko00020	K00026	malate dehydrogenase	1.1.1.37
Cluster-5747.10503	Metabolism	Carbohydrate metabolism	Citrate cycle (TCA cycle)	ko00020	K00026	malate dehydrogenase	1.1.1.37
Cluster-5747.7457	Metabolism	Carbohydrate metabolism	Citrate cycle (TCA cycle)	ko00020	K00026	malate dehydrogenase	1.1.1.37
Cluster-5747.7264	Metabolism	Carbohydrate metabolism	Citrate cycle (TCA cycle)	ko00020	K00026	malate dehydrogenase	1.1.1.37
Cluster-5747.10311	Metabolism	Carbohydrate metabolism	Citrate cycle (TCA cycle)	ko00020	K00026	malate dehydrogenase	1.1.1.37
Cluster-5747.10739	Metabolism	Carbohydrate metabolism	Citrate cycle (TCA cycle)	ko00020	K00026	malate dehydrogenase	1.1.1.37
Cluster-5747.10738	Metabolism	Carbohydrate metabolism	Citrate cycle (TCA cycle)	ko00020	K00026	malate dehydrogenase	1.1.1.37
Cluster-5747.10210	Metabolism	Carbohydrate metabolism	Citrate cycle (TCA cycle)	ko00020	K00026	malate dehydrogenase	1.1.1.37
Cluster-9581.0	Metabolism	Carbohydrate metabolism	Citrate cycle (TCA cycle)	ko00020	K00026	malate dehydrogenase	1.1.1.37
Cluster-9581.1	Metabolism	Carbohydrate metabolism	Citrate cycle (TCA cycle)	ko00020	K00026	malate dehydrogenase	1.1.1.37
Cluster-414.0	Metabolism	Carbohydrate metabolism	Citrate cycle (TCA cycle)	ko00020	K00026	malate dehydrogenase	1.1.1.37
Cluster-5747.19888	Metabolism	Carbohydrate metabolism	Citrate cycle (TCA cycle)	ko00020	K01610	phosphoenolpyruvate carboxykinase (ATP)	4.1.1.49
Cluster-5747.19887	Metabolism	Carbohydrate metabolism	Citrate cycle (TCA cycle)	ko00020	K01610	phosphoenolpyruvate carboxykinase (ATP)	4.1.1.49
Cluster-11913.2	Metabolism	Carbohydrate metabolism	Citrate cycle (TCA cycle)	ko00020	K00161	pyruvate dehydrogenase E1 component subunit alpha	1.2.4.1
Cluster-5747.10570	Metabolism	Carbohydrate metabolism	Citrate cycle (TCA cycle)	ko00020	K00161	pyruvate dehydrogenase E1 component subunit alpha	1.2.4.1
Cluster-11913.0	Metabolism	Carbohydrate metabolism	Citrate cycle (TCA cycle)	ko00020	K00161	pyruvate dehydrogenase E1 component subunit alpha	1.2.4.1
Cluster-11913.1	Metabolism	Carbohydrate metabolism	Citrate cycle (TCA cycle)	ko00020	K00161	pyruvate dehydrogenase E1 component subunit alpha	1.2.4.1
Cluster-5747.14823	Metabolism	Carbohydrate metabolism	Citrate cycle (TCA cycle)	ko00020	K00161	pyruvate dehydrogenase E1 component subunit alpha	1.2.4.1
Cluster-5747.14822	Metabolism	Carbohydrate metabolism	Citrate cycle (TCA cycle)	ko00020	K00161	pyruvate dehydrogenase E1 component subunit alpha	1.2.4.1
Cluster-5747.14825	Metabolism	Carbohydrate metabolism	Citrate cycle (TCA cycle)	ko00020	K00161	pyruvate dehydrogenase E1 component subunit alpha	1.2.4.1
Cluster-5747.14824	Metabolism	Carbohydrate metabolism	Citrate cycle (TCA cycle)	ko00020	K00161	pyruvate dehydrogenase E1 component subunit alpha	1.2.4.1
Cluster-6473.0	Metabolism	Carbohydrate metabolism	Citrate cycle (TCA cycle)	ko00020	K00161	pyruvate dehydrogenase E1 component subunit alpha	1.2.4.1
Cluster-5747.12458	Metabolism	Carbohydrate metabolism	Citrate cycle (TCA cycle)	ko00020	K00162	pyruvate dehydrogenase E1 component subunit beta	1.2.4.1
Cluster-5747.12459	Metabolism	Carbohydrate metabolism	Citrate cycle (TCA cycle)	ko00020	K00162	pyruvate dehydrogenase E1 component subunit beta	1.2.4.1
Cluster-5747.12457	Metabolism	Carbohydrate metabolism	Citrate cycle (TCA cycle)	ko00020	K00162	pyruvate dehydrogenase E1 component subunit beta	1.2.4.1
Cluster-5747.4210	Metabolism	Carbohydrate metabolism	Citrate cycle (TCA cycle)	ko00020	K00162	pyruvate dehydrogenase E1 component subunit beta	1.2.4.1
Cluster-5747.4209	Metabolism	Carbohydrate metabolism	Citrate cycle (TCA cycle)	ko00020	K00162	pyruvate dehydrogenase E1 component subunit beta	1.2.4.1
Cluster-5747.4208	Metabolism	Carbohydrate metabolism	Citrate cycle (TCA cycle)	ko00020	K00162	pyruvate dehydrogenase E1 component subunit beta	1.2.4.1
Cluster-5747.4205	Metabolism	Carbohydrate metabolism	Citrate cycle (TCA cycle)	ko00020	K00162	pyruvate dehydrogenase E1 component subunit beta	1.2.4.1
Cluster-5747.4204	Metabolism	Carbohydrate metabolism	Citrate cycle (TCA cycle)	ko00020	K00162	pyruvate dehydrogenase E1 component subunit beta	1.2.4.1
Cluster-5747.4207	Metabolism	Carbohydrate metabolism	Citrate cycle (TCA cycle)	ko00020	K00162	pyruvate dehydrogenase E1 component subunit beta	1.2.4.1
Cluster-5747.4206	Metabolism	Carbohydrate metabolism	Citrate cycle (TCA cycle)	ko00020	K00162	pyruvate dehydrogenase E1 component subunit beta	1.2.4.1
Cluster-5747.4203	Metabolism	Carbohydrate metabolism	Citrate cycle (TCA cycle)	ko00020	K00162	pyruvate dehydrogenase E1 component subunit beta	1.2.4.1
Cluster-5747.4202	Metabolism	Carbohydrate metabolism	Citrate cycle (TCA cycle)	ko00020	K00162	pyruvate dehydrogenase E1 component subunit beta	1.2.4.1
Cluster-5747.11776	Metabolism	Carbohydrate metabolism	Citrate cycle (TCA cycle)	ko00020	K00627	pyruvate dehydrogenase E2 component (dihydrolipoamide acetyltransferase)	2.3.1.12
Cluster-11630.0	Metabolism	Carbohydrate metabolism	Citrate cycle (TCA cycle)	ko00020	K00627	pyruvate dehydrogenase E2 component (dihydrolipoamide acetyltransferase)	2.3.1.12
Cluster-5747.2013	Metabolism	Carbohydrate metabolism	Citrate cycle (TCA cycle)	ko00020	K00627	pyruvate dehydrogenase E2 component (dihydrolipoamide acetyltransferase)	2.3.1.12
Cluster-5747.11249	Metabolism	Carbohydrate metabolism	Citrate cycle (TCA cycle)	ko00020	K00627	pyruvate dehydrogenase E2 component (dihydrolipoamide acetyltransferase)	2.3.1.12
Cluster-5747.13153	Metabolism	Carbohydrate metabolism	Citrate cycle (TCA cycle)	ko00020	K00627	pyruvate dehydrogenase E2 component (dihydrolipoamide acetyltransferase)	2.3.1.12
Cluster-3998.0	Metabolism	Carbohydrate metabolism	Citrate cycle (TCA cycle)	ko00020	K00627	pyruvate dehydrogenase E2 component (dihydrolipoamide acetyltransferase)	2.3.1.12
Cluster-3998.1	Metabolism	Carbohydrate metabolism	Citrate cycle (TCA cycle)	ko00020	K00627	pyruvate dehydrogenase E2 component (dihydrolipoamide acetyltransferase)	2.3.1.12
Cluster-3998.2	Metabolism	Carbohydrate metabolism	Citrate cycle (TCA cycle)	ko00020	K00627	pyruvate dehydrogenase E2 component (dihydrolipoamide acetyltransferase)	2.3.1.12
Cluster-3998.3	Metabolism	Carbohydrate metabolism	Citrate cycle (TCA cycle)	ko00020	K00627	pyruvate dehydrogenase E2 component (dihydrolipoamide acetyltransferase)	2.3.1.12
Cluster-5747.18282	Metabolism	Carbohydrate metabolism	Citrate cycle (TCA cycle)	ko00020	K00627	pyruvate dehydrogenase E2 component (dihydrolipoamide acetyltransferase)	2.3.1.12
Cluster-5907.0	Metabolism	Carbohydrate metabolism	Pentose phosphate pathway	ko00030	K01810	glucose-6-phosphate isomerase	5.3.1.9
Cluster-5747.8077	Metabolism	Carbohydrate metabolism	Pentose phosphate pathway	ko00030	K01810	glucose-6-phosphate isomerase	5.3.1.9
Cluster-132.0	Metabolism	Carbohydrate metabolism	Pentose phosphate pathway	ko00030	K01810	glucose-6-phosphate isomerase	5.3.1.9
Cluster-2853.0	Metabolism	Carbohydrate metabolism	Pentose phosphate pathway	ko00030	K00036	glucose-6-phosphate 1-dehydrogenase	1.1.1.49
Cluster-10770.0	Metabolism	Carbohydrate metabolism	Pentose phosphate pathway	ko00030	K00036	glucose-6-phosphate 1-dehydrogenase	1.1.1.49
Cluster-11125.0	Metabolism	Carbohydrate metabolism	Pentose phosphate pathway	ko00030	K00036	glucose-6-phosphate 1-dehydrogenase	1.1.1.49
Cluster-5747.5585	Metabolism	Carbohydrate metabolism	Pentose phosphate pathway	ko00030	K00036	glucose-6-phosphate 1-dehydrogenase	1.1.1.49
Cluster-5747.5586	Metabolism	Carbohydrate metabolism	Pentose phosphate pathway	ko00030	K00036	glucose-6-phosphate 1-dehydrogenase	1.1.1.49
Cluster-5747.5584	Metabolism	Carbohydrate metabolism	Pentose phosphate pathway	ko00030	K00036	glucose-6-phosphate 1-dehydrogenase	1.1.1.49
Cluster-5747.8763	Metabolism	Carbohydrate metabolism	Pentose phosphate pathway	ko00030	K00036	glucose-6-phosphate 1-dehydrogenase	1.1.1.49
Cluster-5747.8766	Metabolism	Carbohydrate metabolism	Pentose phosphate pathway	ko00030	K00036	glucose-6-phosphate 1-dehydrogenase	1.1.1.49
Cluster-5747.8767	Metabolism	Carbohydrate metabolism	Pentose phosphate pathway	ko00030	K00036	glucose-6-phosphate 1-dehydrogenase	1.1.1.49
Cluster-5747.8764	Metabolism	Carbohydrate metabolism	Pentose phosphate pathway	ko00030	K00036	glucose-6-phosphate 1-dehydrogenase	1.1.1.49
Cluster-5747.8765	Metabolism	Carbohydrate metabolism	Pentose phosphate pathway	ko00030	K00036	glucose-6-phosphate 1-dehydrogenase	1.1.1.49
Cluster-5747.13200	Metabolism	Carbohydrate metabolism	Pentose phosphate pathway	ko00030	K01057	6-phosphogluconolactonase	3.1.1.31
Cluster-5747.2882	Metabolism	Carbohydrate metabolism	Pentose phosphate pathway	ko00030	K01057	6-phosphogluconolactonase	3.1.1.31
Cluster-8403.0	Metabolism	Carbohydrate metabolism	Pentose phosphate pathway	ko00030	K01057	6-phosphogluconolactonase	3.1.1.31
Cluster-8403.1	Metabolism	Carbohydrate metabolism	Pentose phosphate pathway	ko00030	K01057	6-phosphogluconolactonase	3.1.1.31
Cluster-8403.2	Metabolism	Carbohydrate metabolism	Pentose phosphate pathway	ko00030	K01057	6-phosphogluconolactonase	3.1.1.31
Cluster-5747.13199	Metabolism	Carbohydrate metabolism	Pentose phosphate pathway	ko00030	K01057	6-phosphogluconolactonase	3.1.1.31
Cluster-286.0	Metabolism	Carbohydrate metabolism	Pentose phosphate pathway	ko00030	K00033	6-phosphogluconate dehydrogenase	1.1.1.44
Cluster-5747.18922	Metabolism	Carbohydrate metabolism	Pentose phosphate pathway	ko00030	K00033	6-phosphogluconate dehydrogenase	1.1.1.44
Cluster-10097.1	Metabolism	Carbohydrate metabolism	Pentose phosphate pathway	ko00030	K00033	6-phosphogluconate dehydrogenase	1.1.1.44
Cluster-5747.8586	Metabolism	Carbohydrate metabolism	Pentose phosphate pathway	ko00030	K00033	6-phosphogluconate dehydrogenase	1.1.1.44
Cluster-10097.0	Metabolism	Carbohydrate metabolism	Pentose phosphate pathway	ko00030	K00033	6-phosphogluconate dehydrogenase	1.1.1.44
Cluster-5747.3796	Metabolism	Carbohydrate metabolism	Pentose phosphate pathway	ko00030	K00033	6-phosphogluconate dehydrogenase	1.1.1.44
Cluster-5747.3794	Metabolism	Carbohydrate metabolism	Pentose phosphate pathway	ko00030	K00033	6-phosphogluconate dehydrogenase	1.1.1.44
Cluster-5747.3795	Metabolism	Carbohydrate metabolism	Pentose phosphate pathway	ko00030	K00033	6-phosphogluconate dehydrogenase	1.1.1.44
Cluster-5543.0	Metabolism	Carbohydrate metabolism	Pentose phosphate pathway	ko00030	K01783	ribulose-phosphate 3-epimerase	5.1.3.1
Cluster-5747.4283	Metabolism	Carbohydrate metabolism	Pentose phosphate pathway	ko00030	K01783	ribulose-phosphate 3-epimerase	5.1.3.1
Cluster-5747.13591	Metabolism	Carbohydrate metabolism	Pentose phosphate pathway	ko00030	K01783	ribulose-phosphate 3-epimerase	5.1.3.1
Cluster-5747.5863	Metabolism	Carbohydrate metabolism	Pentose phosphate pathway	ko00030	K01783	ribulose-phosphate 3-epimerase	5.1.3.1
Cluster-5747.9867	Metabolism	Carbohydrate metabolism	Pentose phosphate pathway	ko00030	K00615	transketolase	2.2.1.1
Cluster-5747.9868	Metabolism	Carbohydrate metabolism	Pentose phosphate pathway	ko00030	K00615	transketolase	2.2.1.1
Cluster-5747.9869	Metabolism	Carbohydrate metabolism	Pentose phosphate pathway	ko00030	K00615	transketolase	2.2.1.1
Cluster-5747.4728	Metabolism	Carbohydrate metabolism	Pentose phosphate pathway	ko00030	K00616	transaldolase	2.2.1.2
Cluster-5747.4729	Metabolism	Carbohydrate metabolism	Pentose phosphate pathway	ko00030	K00616	transaldolase	2.2.1.2
Cluster-5747.20428	Metabolism	Carbohydrate metabolism	Pentose phosphate pathway	ko00030	K00616	transaldolase	2.2.1.2
Cluster-5747.20429	Metabolism	Carbohydrate metabolism	Pentose phosphate pathway	ko00030	K00616	transaldolase	2.2.1.2
Cluster-5747.20425	Metabolism	Carbohydrate metabolism	Pentose phosphate pathway	ko00030	K00616	transaldolase	2.2.1.2
Cluster-5747.20426	Metabolism	Carbohydrate metabolism	Pentose phosphate pathway	ko00030	K00616	transaldolase	2.2.1.2
Cluster-5747.20427	Metabolism	Carbohydrate metabolism	Pentose phosphate pathway	ko00030	K00616	transaldolase	2.2.1.2
Cluster-5747.5169	Metabolism	Carbohydrate metabolism	Pentose phosphate pathway	ko00030	K01807	ribose 5-phosphate isomerase A	5.3.1.6
Cluster-5747.5168	Metabolism	Carbohydrate metabolism	Pentose phosphate pathway	ko00030	K01807	ribose 5-phosphate isomerase A	5.3.1.6
Cluster-2239.3	Metabolism	Carbohydrate metabolism	Pentose phosphate pathway	ko00030	K01807	ribose 5-phosphate isomerase A	5.3.1.6
Cluster-2239.2	Metabolism	Carbohydrate metabolism	Pentose phosphate pathway	ko00030	K01807	ribose 5-phosphate isomerase A	5.3.1.6
Cluster-2239.1	Metabolism	Carbohydrate metabolism	Pentose phosphate pathway	ko00030	K01807	ribose 5-phosphate isomerase A	5.3.1.6
Cluster-2239.0	Metabolism	Carbohydrate metabolism	Pentose phosphate pathway	ko00030	K01807	ribose 5-phosphate isomerase A	5.3.1.6
Cluster-2239.4	Metabolism	Carbohydrate metabolism	Pentose phosphate pathway	ko00030	K01807	ribose 5-phosphate isomerase A	5.3.1.6
Cluster-8350.0	Metabolism	Carbohydrate metabolism	Pentose phosphate pathway	ko00030	K01807	ribose 5-phosphate isomerase A	5.3.1.6
Cluster-5747.16511	Metabolism	Carbohydrate metabolism	Pentose phosphate pathway	ko00030	K01807	ribose 5-phosphate isomerase A	5.3.1.6
Cluster-5747.16510	Metabolism	Carbohydrate metabolism	Pentose phosphate pathway	ko00030	K01807	ribose 5-phosphate isomerase A	5.3.1.6
Cluster-5747.15836	Metabolism	Carbohydrate metabolism	Pentose phosphate pathway	ko00030	K01807	ribose 5-phosphate isomerase A	5.3.1.6
Cluster-5747.10658	Metabolism	Carbohydrate metabolism	Pentose phosphate pathway	ko00030	K00852	ribokinase	2.7.1.15
Cluster-5747.6984	Metabolism	Carbohydrate metabolism	Pentose phosphate pathway	ko00030	K01835	phosphoglucomutase	5.4.2.2
Cluster-5747.6985	Metabolism	Carbohydrate metabolism	Pentose phosphate pathway	ko00030	K01835	phosphoglucomutase	5.4.2.2
Cluster-5747.9618	Metabolism	Carbohydrate metabolism	Pentose phosphate pathway	ko00030	K01835	phosphoglucomutase	5.4.2.2
Cluster-5747.11271	Metabolism	Carbohydrate metabolism	Pentose phosphate pathway	ko00030	K01835	phosphoglucomutase	5.4.2.2
Cluster-7704.1	Metabolism	Carbohydrate metabolism	Pentose phosphate pathway	ko00030	K00948	ribose-phosphate pyrophosphokinase	2.7.6.1
Cluster-7704.0	Metabolism	Carbohydrate metabolism	Pentose phosphate pathway	ko00030	K00948	ribose-phosphate pyrophosphokinase	2.7.6.1
Cluster-5747.571	Metabolism	Carbohydrate metabolism	Pentose phosphate pathway	ko00030	K00948	ribose-phosphate pyrophosphokinase	2.7.6.1
Cluster-5747.3502	Metabolism	Carbohydrate metabolism	Pentose phosphate pathway	ko00030	K00948	ribose-phosphate pyrophosphokinase	2.7.6.1
Cluster-5747.11353	Metabolism	Carbohydrate metabolism	Pentose phosphate pathway	ko00030	K00131	glyceraldehyde-3-phosphate dehydrogenase (NADP+)	1.2.1.9
Cluster-5357.0	Metabolism	Carbohydrate metabolism	Pentose phosphate pathway	ko00030	K00131	glyceraldehyde-3-phosphate dehydrogenase (NADP+)	1.2.1.9
Cluster-5747.9055	Metabolism	Carbohydrate metabolism	Pentose phosphate pathway	ko00030	K00131	glyceraldehyde-3-phosphate dehydrogenase (NADP+)	1.2.1.9
Cluster-10748.0	Metabolism	Carbohydrate metabolism	Pentose phosphate pathway	ko00030	K00131	glyceraldehyde-3-phosphate dehydrogenase (NADP+)	1.2.1.9
Cluster-5747.9056	Metabolism	Carbohydrate metabolism	Pentose phosphate pathway	ko00030	K00131	glyceraldehyde-3-phosphate dehydrogenase (NADP+)	1.2.1.9
Cluster-5747.11352	Metabolism	Carbohydrate metabolism	Pentose phosphate pathway	ko00030	K00131	glyceraldehyde-3-phosphate dehydrogenase (NADP+)	1.2.1.9
Cluster-5747.20782	Metabolism	Carbohydrate metabolism	Pentose phosphate pathway	ko00030	K00851	gluconokinase	2.7.1.12
Cluster-5747.2904	Metabolism	Carbohydrate metabolism	Pentose phosphate pathway	ko00030	K00851	gluconokinase	2.7.1.12
Cluster-5747.14753	Metabolism	Carbohydrate metabolism	Pentose phosphate pathway	ko00030	K01623	fructose-bisphosphate aldolase, class I	4.1.2.13
Cluster-5747.10928	Metabolism	Carbohydrate metabolism	Pentose phosphate pathway	ko00030	K01623	fructose-bisphosphate aldolase, class I	4.1.2.13
Cluster-5747.10929	Metabolism	Carbohydrate metabolism	Pentose phosphate pathway	ko00030	K01623	fructose-bisphosphate aldolase, class I	4.1.2.13
Cluster-5747.10927	Metabolism	Carbohydrate metabolism	Pentose phosphate pathway	ko00030	K01623	fructose-bisphosphate aldolase, class I	4.1.2.13
Cluster-3037.0	Metabolism	Carbohydrate metabolism	Pentose phosphate pathway	ko00030	K01623	fructose-bisphosphate aldolase, class I	4.1.2.13
Cluster-5747.11020	Metabolism	Carbohydrate metabolism	Pentose phosphate pathway	ko00030	K01623	fructose-bisphosphate aldolase, class I	4.1.2.13
Cluster-3172.0	Metabolism	Carbohydrate metabolism	Pentose phosphate pathway	ko00030	K01623	fructose-bisphosphate aldolase, class I	4.1.2.13
Cluster-5747.747	Metabolism	Carbohydrate metabolism	Pentose phosphate pathway	ko00030	K01623	fructose-bisphosphate aldolase, class I	4.1.2.13
Cluster-5747.10931	Metabolism	Carbohydrate metabolism	Pentose phosphate pathway	ko00030	K01623	fructose-bisphosphate aldolase, class I	4.1.2.13
Cluster-5747.10930	Metabolism	Carbohydrate metabolism	Pentose phosphate pathway	ko00030	K01623	fructose-bisphosphate aldolase, class I	4.1.2.13
Cluster-5747.10933	Metabolism	Carbohydrate metabolism	Pentose phosphate pathway	ko00030	K01623	fructose-bisphosphate aldolase, class I	4.1.2.13
Cluster-5747.10932	Metabolism	Carbohydrate metabolism	Pentose phosphate pathway	ko00030	K01623	fructose-bisphosphate aldolase, class I	4.1.2.13
Cluster-5747.16833	Metabolism	Carbohydrate metabolism	Pentose phosphate pathway	ko00030	K01623	fructose-bisphosphate aldolase, class I	4.1.2.13
Cluster-5747.11708	Metabolism	Carbohydrate metabolism	Pentose phosphate pathway	ko00030	K01623	fructose-bisphosphate aldolase, class I	4.1.2.13
Cluster-1263.0	Metabolism	Carbohydrate metabolism	Pentose phosphate pathway	ko00030	K01623	fructose-bisphosphate aldolase, class I	4.1.2.13
Cluster-5747.10752	Metabolism	Carbohydrate metabolism	Pentose phosphate pathway	ko00030	K01623	fructose-bisphosphate aldolase, class I	4.1.2.13
Cluster-5747.9677	Metabolism	Carbohydrate metabolism	Pentose phosphate pathway	ko00030	K03841	fructose-1,6-bisphosphatase I	3.1.3.11
Cluster-5747.13765	Metabolism	Carbohydrate metabolism	Pentose phosphate pathway	ko00030	K03841	fructose-1,6-bisphosphatase I	3.1.3.11
Cluster-5747.13299	Metabolism	Carbohydrate metabolism	Pentose phosphate pathway	ko00030	K03841	fructose-1,6-bisphosphatase I	3.1.3.11
Cluster-5747.10964	Metabolism	Carbohydrate metabolism	Pentose phosphate pathway	ko00030	K03841	fructose-1,6-bisphosphatase I	3.1.3.11
Cluster-8094.0	Metabolism	Carbohydrate metabolism	Pentose phosphate pathway	ko00030	K03841	fructose-1,6-bisphosphatase I	3.1.3.11
Cluster-5747.10785	Metabolism	Carbohydrate metabolism	Pentose phosphate pathway	ko00030	K03841	fructose-1,6-bisphosphatase I	3.1.3.11
Cluster-5747.10475	Metabolism	Carbohydrate metabolism	Pentose phosphate pathway	ko00030	K03841	fructose-1,6-bisphosphatase I	3.1.3.11
Cluster-5747.9676	Metabolism	Carbohydrate metabolism	Pentose phosphate pathway	ko00030	K03841	fructose-1,6-bisphosphatase I	3.1.3.11
Cluster-5747.17788	Metabolism	Carbohydrate metabolism	Pentose phosphate pathway	ko00030	K03841	fructose-1,6-bisphosphatase I	3.1.3.11
Cluster-5747.18820	Metabolism	Carbohydrate metabolism	Pentose phosphate pathway	ko00030	K00850	6-phosphofructokinase 1	2.7.1.11
Cluster-6527.0	Metabolism	Carbohydrate metabolism	Pentose phosphate pathway	ko00030	K00850	6-phosphofructokinase 1	2.7.1.11
Cluster-5747.787	Metabolism	Carbohydrate metabolism	Pentose phosphate pathway	ko00030	K00850	6-phosphofructokinase 1	2.7.1.11
Cluster-5747.786	Metabolism	Carbohydrate metabolism	Pentose phosphate pathway	ko00030	K00850	6-phosphofructokinase 1	2.7.1.11
Cluster-5747.7630	Metabolism	Carbohydrate metabolism	Pentose phosphate pathway	ko00030	K00850	6-phosphofructokinase 1	2.7.1.11
Cluster-5747.20464	Metabolism	Carbohydrate metabolism	Pentose phosphate pathway	ko00030	K00850	6-phosphofructokinase 1	2.7.1.11
Cluster-5747.16800	Metabolism	Carbohydrate metabolism	Pentose phosphate pathway	ko00030	K00850	6-phosphofructokinase 1	2.7.1.11
Cluster-5747.20465	Metabolism	Carbohydrate metabolism	Pentose phosphate pathway	ko00030	K00850	6-phosphofructokinase 1	2.7.1.11
Cluster-5747.20466	Metabolism	Carbohydrate metabolism	Pentose phosphate pathway	ko00030	K00850	6-phosphofructokinase 1	2.7.1.11
Cluster-8442.1	Metabolism	Carbohydrate metabolism	Pentose and glucuronate interconversions	ko00040	K01051	pectinesterase	3.1.1.11
Cluster-8442.0	Metabolism	Carbohydrate metabolism	Pentose and glucuronate interconversions	ko00040	K01051	pectinesterase	3.1.1.11
Cluster-8442.3	Metabolism	Carbohydrate metabolism	Pentose and glucuronate interconversions	ko00040	K01051	pectinesterase	3.1.1.11
Cluster-8442.2	Metabolism	Carbohydrate metabolism	Pentose and glucuronate interconversions	ko00040	K01051	pectinesterase	3.1.1.11
Cluster-5747.10893	Metabolism	Carbohydrate metabolism	Pentose and glucuronate interconversions	ko00040	K01051	pectinesterase	3.1.1.11
Cluster-2408.1	Metabolism	Carbohydrate metabolism	Pentose and glucuronate interconversions	ko00040	K01051	pectinesterase	3.1.1.11
Cluster-7416.0	Metabolism	Carbohydrate metabolism	Pentose and glucuronate interconversions	ko00040	K01051	pectinesterase	3.1.1.11
Cluster-9237.0	Metabolism	Carbohydrate metabolism	Pentose and glucuronate interconversions	ko00040	K01051	pectinesterase	3.1.1.11
Cluster-12057.0	Metabolism	Carbohydrate metabolism	Pentose and glucuronate interconversions	ko00040	K01051	pectinesterase	3.1.1.11
Cluster-9773.0	Metabolism	Carbohydrate metabolism	Pentose and glucuronate interconversions	ko00040	K01051	pectinesterase	3.1.1.11
Cluster-5747.1765	Metabolism	Carbohydrate metabolism	Pentose and glucuronate interconversions	ko00040	K01051	pectinesterase	3.1.1.11
Cluster-9773.1	Metabolism	Carbohydrate metabolism	Pentose and glucuronate interconversions	ko00040	K01051	pectinesterase	3.1.1.11
Cluster-5001.0	Metabolism	Carbohydrate metabolism	Pentose and glucuronate interconversions	ko00040	K01051	pectinesterase	3.1.1.11
Cluster-3122.0	Metabolism	Carbohydrate metabolism	Pentose and glucuronate interconversions	ko00040	K01051	pectinesterase	3.1.1.11
Cluster-10460.0	Metabolism	Carbohydrate metabolism	Pentose and glucuronate interconversions	ko00040	K01051	pectinesterase	3.1.1.11
Cluster-4980.0	Metabolism	Carbohydrate metabolism	Pentose and glucuronate interconversions	ko00040	K01051	pectinesterase	3.1.1.11
Cluster-2105.0	Metabolism	Carbohydrate metabolism	Pentose and glucuronate interconversions	ko00040	K01051	pectinesterase	3.1.1.11
Cluster-10819.0	Metabolism	Carbohydrate metabolism	Pentose and glucuronate interconversions	ko00040	K01051	pectinesterase	3.1.1.11
Cluster-415.0	Metabolism	Carbohydrate metabolism	Pentose and glucuronate interconversions	ko00040	K01051	pectinesterase	3.1.1.11
Cluster-7405.0	Metabolism	Carbohydrate metabolism	Pentose and glucuronate interconversions	ko00040	K01051	pectinesterase	3.1.1.11
Cluster-12479.2	Metabolism	Carbohydrate metabolism	Pentose and glucuronate interconversions	ko00040	K01728	pectate lyase	4.2.2.2
Cluster-12479.1	Metabolism	Carbohydrate metabolism	Pentose and glucuronate interconversions	ko00040	K01728	pectate lyase	4.2.2.2
Cluster-12479.0	Metabolism	Carbohydrate metabolism	Pentose and glucuronate interconversions	ko00040	K01728	pectate lyase	4.2.2.2
Cluster-4104.0	Metabolism	Carbohydrate metabolism	Pentose and glucuronate interconversions	ko00040	K01728	pectate lyase	4.2.2.2
Cluster-6872.0	Metabolism	Carbohydrate metabolism	Pentose and glucuronate interconversions	ko00040	K01728	pectate lyase	4.2.2.2
Cluster-8328.0	Metabolism	Carbohydrate metabolism	Pentose and glucuronate interconversions	ko00040	K01728	pectate lyase	4.2.2.2
Cluster-8328.1	Metabolism	Carbohydrate metabolism	Pentose and glucuronate interconversions	ko00040	K01728	pectate lyase	4.2.2.2
Cluster-144.0	Metabolism	Carbohydrate metabolism	Pentose and glucuronate interconversions	ko00040	K01184	polygalacturonase	3.2.1.15
Cluster-4795.0	Metabolism	Carbohydrate metabolism	Pentose and glucuronate interconversions	ko00040	K01213	galacturan 1,4-alpha-galacturonidase	3.2.1.67
Cluster-4795.1	Metabolism	Carbohydrate metabolism	Pentose and glucuronate interconversions	ko00040	K01213	galacturan 1,4-alpha-galacturonidase	3.2.1.67
Cluster-3867.0	Metabolism	Carbohydrate metabolism	Pentose and glucuronate interconversions	ko00040	K01213	galacturan 1,4-alpha-galacturonidase	3.2.1.67
Cluster-2908.0	Metabolism	Carbohydrate metabolism	Pentose and glucuronate interconversions	ko00040	K16190	glucuronokinase	2.7.1.43
Cluster-11187.0	Metabolism	Carbohydrate metabolism	Pentose and glucuronate interconversions	ko00040	K16190	glucuronokinase	2.7.1.43
Cluster-5747.15371	Metabolism	Carbohydrate metabolism	Pentose and glucuronate interconversions	ko00040	K16190	glucuronokinase	2.7.1.43
Cluster-10426.0	Metabolism	Carbohydrate metabolism	Pentose and glucuronate interconversions	ko00040	K12447	UDP-sugar pyrophosphorylase	2.7.7.64
Cluster-5747.17274	Metabolism	Carbohydrate metabolism	Pentose and glucuronate interconversions	ko00040	K00012	UDPglucose 6-dehydrogenase	1.1.1.22
Cluster-11084.0	Metabolism	Carbohydrate metabolism	Pentose and glucuronate interconversions	ko00040	K00012	UDPglucose 6-dehydrogenase	1.1.1.22
Cluster-2667.0	Metabolism	Carbohydrate metabolism	Pentose and glucuronate interconversions	ko00040	K00012	UDPglucose 6-dehydrogenase	1.1.1.22
Cluster-4862.0	Metabolism	Carbohydrate metabolism	Pentose and glucuronate interconversions	ko00040	K00012	UDPglucose 6-dehydrogenase	1.1.1.22
Cluster-5747.10497	Metabolism	Carbohydrate metabolism	Pentose and glucuronate interconversions	ko00040	K00963	UTP--glucose-1-phosphate uridylyltransferase	2.7.7.9
Cluster-7487.1	Metabolism	Carbohydrate metabolism	Pentose and glucuronate interconversions	ko00040	K00963	UTP--glucose-1-phosphate uridylyltransferase	2.7.7.9
Cluster-7487.0	Metabolism	Carbohydrate metabolism	Pentose and glucuronate interconversions	ko00040	K00963	UTP--glucose-1-phosphate uridylyltransferase	2.7.7.9
Cluster-7487.2	Metabolism	Carbohydrate metabolism	Pentose and glucuronate interconversions	ko00040	K00963	UTP--glucose-1-phosphate uridylyltransferase	2.7.7.9
Cluster-5543.0	Metabolism	Carbohydrate metabolism	Pentose and glucuronate interconversions	ko00040	K01783	ribulose-phosphate 3-epimerase	5.1.3.1
Cluster-5747.4283	Metabolism	Carbohydrate metabolism	Pentose and glucuronate interconversions	ko00040	K01783	ribulose-phosphate 3-epimerase	5.1.3.1
Cluster-5747.13591	Metabolism	Carbohydrate metabolism	Pentose and glucuronate interconversions	ko00040	K01783	ribulose-phosphate 3-epimerase	5.1.3.1
Cluster-5747.5863	Metabolism	Carbohydrate metabolism	Pentose and glucuronate interconversions	ko00040	K01783	ribulose-phosphate 3-epimerase	5.1.3.1
Cluster-5747.490	Metabolism	Carbohydrate metabolism	Pentose and glucuronate interconversions	ko00040	K00854	xylulokinase	2.7.1.17
Cluster-5747.487	Metabolism	Carbohydrate metabolism	Pentose and glucuronate interconversions	ko00040	K00854	xylulokinase	2.7.1.17
Cluster-5747.488	Metabolism	Carbohydrate metabolism	Pentose and glucuronate interconversions	ko00040	K00854	xylulokinase	2.7.1.17
Cluster-5747.489	Metabolism	Carbohydrate metabolism	Pentose and glucuronate interconversions	ko00040	K00854	xylulokinase	2.7.1.17
Cluster-5747.17372	Metabolism	Carbohydrate metabolism	Pentose and glucuronate interconversions	ko00040	K01805	xylose isomerase	5.3.1.5
Cluster-9171.0	Metabolism	Carbohydrate metabolism	Pentose and glucuronate interconversions	ko00040	K01805	xylose isomerase	5.3.1.5
Cluster-5747.9859	Metabolism	Carbohydrate metabolism	Pentose and glucuronate interconversions	ko00040	K00011	aldehyde reductase	1.1.1.21
Cluster-5747.9860	Metabolism	Carbohydrate metabolism	Pentose and glucuronate interconversions	ko00040	K00011	aldehyde reductase	1.1.1.21
Cluster-5747.9861	Metabolism	Carbohydrate metabolism	Pentose and glucuronate interconversions	ko00040	K00011	aldehyde reductase	1.1.1.21
Cluster-5747.17302	Metabolism	Carbohydrate metabolism	Pentose and glucuronate interconversions	ko00040	K00128	aldehyde dehydrogenase (NAD+)	1.2.1.3
Cluster-5747.12768	Metabolism	Carbohydrate metabolism	Pentose and glucuronate interconversions	ko00040	K00128	aldehyde dehydrogenase (NAD+)	1.2.1.3
Cluster-5747.17299	Metabolism	Carbohydrate metabolism	Pentose and glucuronate interconversions	ko00040	K00128	aldehyde dehydrogenase (NAD+)	1.2.1.3
Cluster-5747.12595	Metabolism	Carbohydrate metabolism	Pentose and glucuronate interconversions	ko00040	K00128	aldehyde dehydrogenase (NAD+)	1.2.1.3
Cluster-5747.12594	Metabolism	Carbohydrate metabolism	Pentose and glucuronate interconversions	ko00040	K00128	aldehyde dehydrogenase (NAD+)	1.2.1.3
Cluster-5747.1013	Metabolism	Carbohydrate metabolism	Pentose and glucuronate interconversions	ko00040	K00128	aldehyde dehydrogenase (NAD+)	1.2.1.3
Cluster-397.0	Metabolism	Carbohydrate metabolism	Pentose and glucuronate interconversions	ko00040	K00128	aldehyde dehydrogenase (NAD+)	1.2.1.3
Cluster-5747.13127	Metabolism	Carbohydrate metabolism	Pentose and glucuronate interconversions	ko00040	K00128	aldehyde dehydrogenase (NAD+)	1.2.1.3
Cluster-5747.5050	Metabolism	Carbohydrate metabolism	Pentose and glucuronate interconversions	ko00040	K00128	aldehyde dehydrogenase (NAD+)	1.2.1.3
Cluster-5747.15535	Metabolism	Carbohydrate metabolism	Pentose and glucuronate interconversions	ko00040	K00128	aldehyde dehydrogenase (NAD+)	1.2.1.3
Cluster-12066.0	Metabolism	Carbohydrate metabolism	Pentose and glucuronate interconversions	ko00040	K00128	aldehyde dehydrogenase (NAD+)	1.2.1.3
Cluster-5747.1012	Metabolism	Carbohydrate metabolism	Pentose and glucuronate interconversions	ko00040	K00128	aldehyde dehydrogenase (NAD+)	1.2.1.3
Cluster-5747.1011	Metabolism	Carbohydrate metabolism	Pentose and glucuronate interconversions	ko00040	K00128	aldehyde dehydrogenase (NAD+)	1.2.1.3
Cluster-6673.0	Metabolism	Carbohydrate metabolism	Pentose and glucuronate interconversions	ko00040	K00128	aldehyde dehydrogenase (NAD+)	1.2.1.3
Cluster-8751.0	Metabolism	Carbohydrate metabolism	Fructose and mannose metabolism	ko00051	K00847	fructokinase	2.7.1.4
Cluster-8751.1	Metabolism	Carbohydrate metabolism	Fructose and mannose metabolism	ko00051	K00847	fructokinase	2.7.1.4
Cluster-5747.1698	Metabolism	Carbohydrate metabolism	Fructose and mannose metabolism	ko00051	K00847	fructokinase	2.7.1.4
Cluster-9226.0	Metabolism	Carbohydrate metabolism	Fructose and mannose metabolism	ko00051	K00847	fructokinase	2.7.1.4
Cluster-6033.1	Metabolism	Carbohydrate metabolism	Fructose and mannose metabolism	ko00051	K01809	mannose-6-phosphate isomerase	5.3.1.8
Cluster-6033.0	Metabolism	Carbohydrate metabolism	Fructose and mannose metabolism	ko00051	K01809	mannose-6-phosphate isomerase	5.3.1.8
Cluster-7729.0	Metabolism	Carbohydrate metabolism	Fructose and mannose metabolism	ko00051	K01809	mannose-6-phosphate isomerase	5.3.1.8
Cluster-4023.0	Metabolism	Carbohydrate metabolism	Fructose and mannose metabolism	ko00051	K01809	mannose-6-phosphate isomerase	5.3.1.8
Cluster-4023.1	Metabolism	Carbohydrate metabolism	Fructose and mannose metabolism	ko00051	K01809	mannose-6-phosphate isomerase	5.3.1.8
Cluster-5747.19231	Metabolism	Carbohydrate metabolism	Fructose and mannose metabolism	ko00051	K17497	phosphomannomutase	5.4.2.8
Cluster-5747.15963	Metabolism	Carbohydrate metabolism	Fructose and mannose metabolism	ko00051	K17497	phosphomannomutase	5.4.2.8
Cluster-5747.14272	Metabolism	Carbohydrate metabolism	Fructose and mannose metabolism	ko00051	K17497	phosphomannomutase	5.4.2.8
Cluster-5747.14009	Metabolism	Carbohydrate metabolism	Fructose and mannose metabolism	ko00051	K17497	phosphomannomutase	5.4.2.8
Cluster-5747.14008	Metabolism	Carbohydrate metabolism	Fructose and mannose metabolism	ko00051	K17497	phosphomannomutase	5.4.2.8
Cluster-5747.14010	Metabolism	Carbohydrate metabolism	Fructose and mannose metabolism	ko00051	K17497	phosphomannomutase	5.4.2.8
Cluster-5747.4299	Metabolism	Carbohydrate metabolism	Fructose and mannose metabolism	ko00051	K00966	mannose-1-phosphate guanylyltransferase	2.7.7.13
Cluster-5747.4300	Metabolism	Carbohydrate metabolism	Fructose and mannose metabolism	ko00051	K00966	mannose-1-phosphate guanylyltransferase	2.7.7.13
Cluster-5747.4301	Metabolism	Carbohydrate metabolism	Fructose and mannose metabolism	ko00051	K00966	mannose-1-phosphate guanylyltransferase	2.7.7.13
Cluster-5747.4302	Metabolism	Carbohydrate metabolism	Fructose and mannose metabolism	ko00051	K00966	mannose-1-phosphate guanylyltransferase	2.7.7.13
Cluster-10565.0	Metabolism	Carbohydrate metabolism	Fructose and mannose metabolism	ko00051	K00966	mannose-1-phosphate guanylyltransferase	2.7.7.13
Cluster-10565.1	Metabolism	Carbohydrate metabolism	Fructose and mannose metabolism	ko00051	K00966	mannose-1-phosphate guanylyltransferase	2.7.7.13
Cluster-11147.0	Metabolism	Carbohydrate metabolism	Fructose and mannose metabolism	ko00051	K00966	mannose-1-phosphate guanylyltransferase	2.7.7.13
Cluster-11147.1	Metabolism	Carbohydrate metabolism	Fructose and mannose metabolism	ko00051	K00966	mannose-1-phosphate guanylyltransferase	2.7.7.13
Cluster-3963.2	Metabolism	Carbohydrate metabolism	Fructose and mannose metabolism	ko00051	K01711	GDPmannose 4,6-dehydratase	4.2.1.47
Cluster-3963.0	Metabolism	Carbohydrate metabolism	Fructose and mannose metabolism	ko00051	K01711	GDPmannose 4,6-dehydratase	4.2.1.47
Cluster-3963.1	Metabolism	Carbohydrate metabolism	Fructose and mannose metabolism	ko00051	K01711	GDPmannose 4,6-dehydratase	4.2.1.47
Cluster-9092.1	Metabolism	Carbohydrate metabolism	Fructose and mannose metabolism	ko00051	K02377	GDP-L-fucose synthase	1.1.1.271
Cluster-9092.0	Metabolism	Carbohydrate metabolism	Fructose and mannose metabolism	ko00051	K02377	GDP-L-fucose synthase	1.1.1.271
Cluster-10362.2	Metabolism	Carbohydrate metabolism	Fructose and mannose metabolism	ko00051	K02377	GDP-L-fucose synthase	1.1.1.271
Cluster-10362.0	Metabolism	Carbohydrate metabolism	Fructose and mannose metabolism	ko00051	K02377	GDP-L-fucose synthase	1.1.1.271
Cluster-10362.1	Metabolism	Carbohydrate metabolism	Fructose and mannose metabolism	ko00051	K02377	GDP-L-fucose synthase	1.1.1.271
Cluster-5055.0	Metabolism	Carbohydrate metabolism	Fructose and mannose metabolism	ko00051	K05305	fucokinase	2.7.1.52
Cluster-1500.1	Metabolism	Carbohydrate metabolism	Fructose and mannose metabolism	ko00051	K00844	hexokinase	2.7.1.1
Cluster-1500.0	Metabolism	Carbohydrate metabolism	Fructose and mannose metabolism	ko00051	K00844	hexokinase	2.7.1.1
Cluster-1500.2	Metabolism	Carbohydrate metabolism	Fructose and mannose metabolism	ko00051	K00844	hexokinase	2.7.1.1
Cluster-5747.13276	Metabolism	Carbohydrate metabolism	Fructose and mannose metabolism	ko00051	K00844	hexokinase	2.7.1.1
Cluster-5747.9035	Metabolism	Carbohydrate metabolism	Fructose and mannose metabolism	ko00051	K00844	hexokinase	2.7.1.1
Cluster-2725.1	Metabolism	Carbohydrate metabolism	Fructose and mannose metabolism	ko00051	K00844	hexokinase	2.7.1.1
Cluster-2725.0	Metabolism	Carbohydrate metabolism	Fructose and mannose metabolism	ko00051	K00844	hexokinase	2.7.1.1
Cluster-5747.1283	Metabolism	Carbohydrate metabolism	Fructose and mannose metabolism	ko00051	K00844	hexokinase	2.7.1.1
Cluster-5747.9036	Metabolism	Carbohydrate metabolism	Fructose and mannose metabolism	ko00051	K00844	hexokinase	2.7.1.1
Cluster-2030.0	Metabolism	Carbohydrate metabolism	Fructose and mannose metabolism	ko00051	K00844	hexokinase	2.7.1.1
Cluster-5747.18820	Metabolism	Carbohydrate metabolism	Fructose and mannose metabolism	ko00051	K00850	6-phosphofructokinase 1	2.7.1.11
Cluster-6527.0	Metabolism	Carbohydrate metabolism	Fructose and mannose metabolism	ko00051	K00850	6-phosphofructokinase 1	2.7.1.11
Cluster-5747.787	Metabolism	Carbohydrate metabolism	Fructose and mannose metabolism	ko00051	K00850	6-phosphofructokinase 1	2.7.1.11
Cluster-5747.786	Metabolism	Carbohydrate metabolism	Fructose and mannose metabolism	ko00051	K00850	6-phosphofructokinase 1	2.7.1.11
Cluster-5747.7630	Metabolism	Carbohydrate metabolism	Fructose and mannose metabolism	ko00051	K00850	6-phosphofructokinase 1	2.7.1.11
Cluster-5747.20464	Metabolism	Carbohydrate metabolism	Fructose and mannose metabolism	ko00051	K00850	6-phosphofructokinase 1	2.7.1.11
Cluster-5747.16800	Metabolism	Carbohydrate metabolism	Fructose and mannose metabolism	ko00051	K00850	6-phosphofructokinase 1	2.7.1.11
Cluster-5747.20465	Metabolism	Carbohydrate metabolism	Fructose and mannose metabolism	ko00051	K00850	6-phosphofructokinase 1	2.7.1.11
Cluster-5747.20466	Metabolism	Carbohydrate metabolism	Fructose and mannose metabolism	ko00051	K00850	6-phosphofructokinase 1	2.7.1.11
Cluster-5747.11388	Metabolism	Carbohydrate metabolism	Fructose and mannose metabolism	ko00051	K00895	pyrophosphate--fructose-6-phosphate 1-phosphotransferase	2.7.1.90
Cluster-7987.0	Metabolism	Carbohydrate metabolism	Fructose and mannose metabolism	ko00051	K00895	pyrophosphate--fructose-6-phosphate 1-phosphotransferase	2.7.1.90
Cluster-7987.1	Metabolism	Carbohydrate metabolism	Fructose and mannose metabolism	ko00051	K00895	pyrophosphate--fructose-6-phosphate 1-phosphotransferase	2.7.1.90
Cluster-7991.1	Metabolism	Carbohydrate metabolism	Fructose and mannose metabolism	ko00051	K00895	pyrophosphate--fructose-6-phosphate 1-phosphotransferase	2.7.1.90
Cluster-7991.0	Metabolism	Carbohydrate metabolism	Fructose and mannose metabolism	ko00051	K00895	pyrophosphate--fructose-6-phosphate 1-phosphotransferase	2.7.1.90
Cluster-5747.16553	Metabolism	Carbohydrate metabolism	Fructose and mannose metabolism	ko00051	K00895	pyrophosphate--fructose-6-phosphate 1-phosphotransferase	2.7.1.90
Cluster-5747.10961	Metabolism	Carbohydrate metabolism	Fructose and mannose metabolism	ko00051	K00895	pyrophosphate--fructose-6-phosphate 1-phosphotransferase	2.7.1.90
Cluster-5747.9677	Metabolism	Carbohydrate metabolism	Fructose and mannose metabolism	ko00051	K03841	fructose-1,6-bisphosphatase I	3.1.3.11
Cluster-5747.13765	Metabolism	Carbohydrate metabolism	Fructose and mannose metabolism	ko00051	K03841	fructose-1,6-bisphosphatase I	3.1.3.11
Cluster-5747.13299	Metabolism	Carbohydrate metabolism	Fructose and mannose metabolism	ko00051	K03841	fructose-1,6-bisphosphatase I	3.1.3.11
Cluster-5747.10964	Metabolism	Carbohydrate metabolism	Fructose and mannose metabolism	ko00051	K03841	fructose-1,6-bisphosphatase I	3.1.3.11
Cluster-8094.0	Metabolism	Carbohydrate metabolism	Fructose and mannose metabolism	ko00051	K03841	fructose-1,6-bisphosphatase I	3.1.3.11
Cluster-5747.10785	Metabolism	Carbohydrate metabolism	Fructose and mannose metabolism	ko00051	K03841	fructose-1,6-bisphosphatase I	3.1.3.11
Cluster-5747.10475	Metabolism	Carbohydrate metabolism	Fructose and mannose metabolism	ko00051	K03841	fructose-1,6-bisphosphatase I	3.1.3.11
Cluster-5747.9676	Metabolism	Carbohydrate metabolism	Fructose and mannose metabolism	ko00051	K03841	fructose-1,6-bisphosphatase I	3.1.3.11
Cluster-5747.17788	Metabolism	Carbohydrate metabolism	Fructose and mannose metabolism	ko00051	K03841	fructose-1,6-bisphosphatase I	3.1.3.11
Cluster-5747.16336	Metabolism	Carbohydrate metabolism	Fructose and mannose metabolism	ko00051	K00008	L-iditol 2-dehydrogenase	1.1.1.14
Cluster-5747.14894	Metabolism	Carbohydrate metabolism	Fructose and mannose metabolism	ko00051	K00008	L-iditol 2-dehydrogenase	1.1.1.14
Cluster-55.0	Metabolism	Carbohydrate metabolism	Fructose and mannose metabolism	ko00051	K00008	L-iditol 2-dehydrogenase	1.1.1.14
Cluster-5747.9859	Metabolism	Carbohydrate metabolism	Fructose and mannose metabolism	ko00051	K00011	aldehyde reductase	1.1.1.21
Cluster-5747.9860	Metabolism	Carbohydrate metabolism	Fructose and mannose metabolism	ko00051	K00011	aldehyde reductase	1.1.1.21
Cluster-5747.9861	Metabolism	Carbohydrate metabolism	Fructose and mannose metabolism	ko00051	K00011	aldehyde reductase	1.1.1.21
Cluster-5747.17372	Metabolism	Carbohydrate metabolism	Fructose and mannose metabolism	ko00051	K01805	xylose isomerase	5.3.1.5
Cluster-9171.0	Metabolism	Carbohydrate metabolism	Fructose and mannose metabolism	ko00051	K01805	xylose isomerase	5.3.1.5
Cluster-5747.14753	Metabolism	Carbohydrate metabolism	Fructose and mannose metabolism	ko00051	K01623	fructose-bisphosphate aldolase, class I	4.1.2.13
Cluster-5747.10928	Metabolism	Carbohydrate metabolism	Fructose and mannose metabolism	ko00051	K01623	fructose-bisphosphate aldolase, class I	4.1.2.13
Cluster-5747.10929	Metabolism	Carbohydrate metabolism	Fructose and mannose metabolism	ko00051	K01623	fructose-bisphosphate aldolase, class I	4.1.2.13
Cluster-5747.10927	Metabolism	Carbohydrate metabolism	Fructose and mannose metabolism	ko00051	K01623	fructose-bisphosphate aldolase, class I	4.1.2.13
Cluster-3037.0	Metabolism	Carbohydrate metabolism	Fructose and mannose metabolism	ko00051	K01623	fructose-bisphosphate aldolase, class I	4.1.2.13
Cluster-5747.11020	Metabolism	Carbohydrate metabolism	Fructose and mannose metabolism	ko00051	K01623	fructose-bisphosphate aldolase, class I	4.1.2.13
Cluster-3172.0	Metabolism	Carbohydrate metabolism	Fructose and mannose metabolism	ko00051	K01623	fructose-bisphosphate aldolase, class I	4.1.2.13
Cluster-5747.747	Metabolism	Carbohydrate metabolism	Fructose and mannose metabolism	ko00051	K01623	fructose-bisphosphate aldolase, class I	4.1.2.13
Cluster-5747.10931	Metabolism	Carbohydrate metabolism	Fructose and mannose metabolism	ko00051	K01623	fructose-bisphosphate aldolase, class I	4.1.2.13
Cluster-5747.10930	Metabolism	Carbohydrate metabolism	Fructose and mannose metabolism	ko00051	K01623	fructose-bisphosphate aldolase, class I	4.1.2.13
Cluster-5747.10933	Metabolism	Carbohydrate metabolism	Fructose and mannose metabolism	ko00051	K01623	fructose-bisphosphate aldolase, class I	4.1.2.13
Cluster-5747.10932	Metabolism	Carbohydrate metabolism	Fructose and mannose metabolism	ko00051	K01623	fructose-bisphosphate aldolase, class I	4.1.2.13
Cluster-5747.16833	Metabolism	Carbohydrate metabolism	Fructose and mannose metabolism	ko00051	K01623	fructose-bisphosphate aldolase, class I	4.1.2.13
Cluster-5747.11708	Metabolism	Carbohydrate metabolism	Fructose and mannose metabolism	ko00051	K01623	fructose-bisphosphate aldolase, class I	4.1.2.13
Cluster-1263.0	Metabolism	Carbohydrate metabolism	Fructose and mannose metabolism	ko00051	K01623	fructose-bisphosphate aldolase, class I	4.1.2.13
Cluster-5747.10752	Metabolism	Carbohydrate metabolism	Fructose and mannose metabolism	ko00051	K01623	fructose-bisphosphate aldolase, class I	4.1.2.13
Cluster-5747.13783	Metabolism	Carbohydrate metabolism	Fructose and mannose metabolism	ko00051	K01803	triosephosphate isomerase (TIM)	5.3.1.1
Cluster-5747.17901	Metabolism	Carbohydrate metabolism	Fructose and mannose metabolism	ko00051	K01803	triosephosphate isomerase (TIM)	5.3.1.1
Cluster-5747.16120	Metabolism	Carbohydrate metabolism	Fructose and mannose metabolism	ko00051	K01803	triosephosphate isomerase (TIM)	5.3.1.1
Cluster-5747.13459	Metabolism	Carbohydrate metabolism	Fructose and mannose metabolism	ko00051	K01803	triosephosphate isomerase (TIM)	5.3.1.1
Cluster-10055.0	Metabolism	Carbohydrate metabolism	Fructose and mannose metabolism	ko00051	K01803	triosephosphate isomerase (TIM)	5.3.1.1
Cluster-5747.16117	Metabolism	Carbohydrate metabolism	Fructose and mannose metabolism	ko00051	K01803	triosephosphate isomerase (TIM)	5.3.1.1
Cluster-5747.16119	Metabolism	Carbohydrate metabolism	Fructose and mannose metabolism	ko00051	K01803	triosephosphate isomerase (TIM)	5.3.1.1
Cluster-5747.16118	Metabolism	Carbohydrate metabolism	Fructose and mannose metabolism	ko00051	K01803	triosephosphate isomerase (TIM)	5.3.1.1
Cluster-5747.17704	Metabolism	Carbohydrate metabolism	Fructose and mannose metabolism	ko00051	K01803	triosephosphate isomerase (TIM)	5.3.1.1
Cluster-5747.13812	Metabolism	Carbohydrate metabolism	Fructose and mannose metabolism	ko00051	K01803	triosephosphate isomerase (TIM)	5.3.1.1
Cluster-5747.11144	Metabolism	Carbohydrate metabolism	Galactose metabolism	ko00052	K01785	aldose 1-epimerase	5.1.3.3
Cluster-4191.0	Metabolism	Carbohydrate metabolism	Galactose metabolism	ko00052	K01785	aldose 1-epimerase	5.1.3.3
Cluster-4191.1	Metabolism	Carbohydrate metabolism	Galactose metabolism	ko00052	K01785	aldose 1-epimerase	5.1.3.3
Cluster-5448.0	Metabolism	Carbohydrate metabolism	Galactose metabolism	ko00052	K01785	aldose 1-epimerase	5.1.3.3
Cluster-6710.0	Metabolism	Carbohydrate metabolism	Galactose metabolism	ko00052	K00965	UDPglucose--hexose-1-phosphate uridylyltransferase	2.7.7.12
Cluster-3092.0	Metabolism	Carbohydrate metabolism	Galactose metabolism	ko00052	K01784	UDP-glucose 4-epimerase	5.1.3.2
Cluster-5747.20904	Metabolism	Carbohydrate metabolism	Galactose metabolism	ko00052	K01784	UDP-glucose 4-epimerase	5.1.3.2
Cluster-5747.4409	Metabolism	Carbohydrate metabolism	Galactose metabolism	ko00052	K01784	UDP-glucose 4-epimerase	5.1.3.2
Cluster-5747.10497	Metabolism	Carbohydrate metabolism	Galactose metabolism	ko00052	K00963	UTP--glucose-1-phosphate uridylyltransferase	2.7.7.9
Cluster-7487.1	Metabolism	Carbohydrate metabolism	Galactose metabolism	ko00052	K00963	UTP--glucose-1-phosphate uridylyltransferase	2.7.7.9
Cluster-7487.0	Metabolism	Carbohydrate metabolism	Galactose metabolism	ko00052	K00963	UTP--glucose-1-phosphate uridylyltransferase	2.7.7.9
Cluster-7487.2	Metabolism	Carbohydrate metabolism	Galactose metabolism	ko00052	K00963	UTP--glucose-1-phosphate uridylyltransferase	2.7.7.9
Cluster-5747.6984	Metabolism	Carbohydrate metabolism	Galactose metabolism	ko00052	K01835	phosphoglucomutase	5.4.2.2
Cluster-5747.6985	Metabolism	Carbohydrate metabolism	Galactose metabolism	ko00052	K01835	phosphoglucomutase	5.4.2.2
Cluster-5747.9618	Metabolism	Carbohydrate metabolism	Galactose metabolism	ko00052	K01835	phosphoglucomutase	5.4.2.2
Cluster-5747.11271	Metabolism	Carbohydrate metabolism	Galactose metabolism	ko00052	K01835	phosphoglucomutase	5.4.2.2
Cluster-1500.1	Metabolism	Carbohydrate metabolism	Galactose metabolism	ko00052	K00844	hexokinase	2.7.1.1
Cluster-1500.0	Metabolism	Carbohydrate metabolism	Galactose metabolism	ko00052	K00844	hexokinase	2.7.1.1
Cluster-1500.2	Metabolism	Carbohydrate metabolism	Galactose metabolism	ko00052	K00844	hexokinase	2.7.1.1
Cluster-5747.13276	Metabolism	Carbohydrate metabolism	Galactose metabolism	ko00052	K00844	hexokinase	2.7.1.1
Cluster-5747.9035	Metabolism	Carbohydrate metabolism	Galactose metabolism	ko00052	K00844	hexokinase	2.7.1.1
Cluster-2725.1	Metabolism	Carbohydrate metabolism	Galactose metabolism	ko00052	K00844	hexokinase	2.7.1.1
Cluster-2725.0	Metabolism	Carbohydrate metabolism	Galactose metabolism	ko00052	K00844	hexokinase	2.7.1.1
Cluster-5747.1283	Metabolism	Carbohydrate metabolism	Galactose metabolism	ko00052	K00844	hexokinase	2.7.1.1
Cluster-5747.9036	Metabolism	Carbohydrate metabolism	Galactose metabolism	ko00052	K00844	hexokinase	2.7.1.1
Cluster-2030.0	Metabolism	Carbohydrate metabolism	Galactose metabolism	ko00052	K00844	hexokinase	2.7.1.1
Cluster-5747.6699	Metabolism	Carbohydrate metabolism	Galactose metabolism	ko00052	K01190	beta-galactosidase	3.2.1.23
Cluster-8841.0	Metabolism	Carbohydrate metabolism	Galactose metabolism	ko00052	K12309	beta-galactosidase	3.2.1.23
Cluster-8841.1	Metabolism	Carbohydrate metabolism	Galactose metabolism	ko00052	K12309	beta-galactosidase	3.2.1.23
Cluster-2095.1	Metabolism	Carbohydrate metabolism	Galactose metabolism	ko00052	K06617	raffinose synthase	2.4.1.82
Cluster-2095.0	Metabolism	Carbohydrate metabolism	Galactose metabolism	ko00052	K06617	raffinose synthase	2.4.1.82
Cluster-5747.2421	Metabolism	Carbohydrate metabolism	Galactose metabolism	ko00052	K06617	raffinose synthase	2.4.1.82
Cluster-9120.0	Metabolism	Carbohydrate metabolism	Galactose metabolism	ko00052	K06617	raffinose synthase	2.4.1.82
Cluster-3142.1	Metabolism	Carbohydrate metabolism	Galactose metabolism	ko00052	K06617	raffinose synthase	2.4.1.82
Cluster-3142.0	Metabolism	Carbohydrate metabolism	Galactose metabolism	ko00052	K06617	raffinose synthase	2.4.1.82
Cluster-2271.0	Metabolism	Carbohydrate metabolism	Galactose metabolism	ko00052	K06617	raffinose synthase	2.4.1.82
Cluster-5747.2422	Metabolism	Carbohydrate metabolism	Galactose metabolism	ko00052	K06617	raffinose synthase	2.4.1.82
Cluster-10870.0	Metabolism	Carbohydrate metabolism	Galactose metabolism	ko00052	K06617	raffinose synthase	2.4.1.82
Cluster-5747.6403	Metabolism	Carbohydrate metabolism	Galactose metabolism	ko00052	K06617	raffinose synthase	2.4.1.82
Cluster-5747.6402	Metabolism	Carbohydrate metabolism	Galactose metabolism	ko00052	K06617	raffinose synthase	2.4.1.82
Cluster-5747.12149	Metabolism	Carbohydrate metabolism	Galactose metabolism	ko00052	K06617	raffinose synthase	2.4.1.82
Cluster-5747.4050	Metabolism	Carbohydrate metabolism	Galactose metabolism	ko00052	K07407	alpha-galactosidase	3.2.1.22
Cluster-5747.15620	Metabolism	Carbohydrate metabolism	Galactose metabolism	ko00052	K07407	alpha-galactosidase	3.2.1.22
Cluster-5747.15621	Metabolism	Carbohydrate metabolism	Galactose metabolism	ko00052	K07407	alpha-galactosidase	3.2.1.22
Cluster-12280.1	Metabolism	Carbohydrate metabolism	Galactose metabolism	ko00052	K07407	alpha-galactosidase	3.2.1.22
Cluster-12280.0	Metabolism	Carbohydrate metabolism	Galactose metabolism	ko00052	K07407	alpha-galactosidase	3.2.1.22
Cluster-12280.2	Metabolism	Carbohydrate metabolism	Galactose metabolism	ko00052	K07407	alpha-galactosidase	3.2.1.22
Cluster-5747.9859	Metabolism	Carbohydrate metabolism	Galactose metabolism	ko00052	K00011	aldehyde reductase	1.1.1.21
Cluster-5747.9860	Metabolism	Carbohydrate metabolism	Galactose metabolism	ko00052	K00011	aldehyde reductase	1.1.1.21
Cluster-5747.9861	Metabolism	Carbohydrate metabolism	Galactose metabolism	ko00052	K00011	aldehyde reductase	1.1.1.21
Cluster-5747.18820	Metabolism	Carbohydrate metabolism	Galactose metabolism	ko00052	K00850	6-phosphofructokinase 1	2.7.1.11
Cluster-6527.0	Metabolism	Carbohydrate metabolism	Galactose metabolism	ko00052	K00850	6-phosphofructokinase 1	2.7.1.11
Cluster-5747.787	Metabolism	Carbohydrate metabolism	Galactose metabolism	ko00052	K00850	6-phosphofructokinase 1	2.7.1.11
Cluster-5747.786	Metabolism	Carbohydrate metabolism	Galactose metabolism	ko00052	K00850	6-phosphofructokinase 1	2.7.1.11
Cluster-5747.7630	Metabolism	Carbohydrate metabolism	Galactose metabolism	ko00052	K00850	6-phosphofructokinase 1	2.7.1.11
Cluster-5747.20464	Metabolism	Carbohydrate metabolism	Galactose metabolism	ko00052	K00850	6-phosphofructokinase 1	2.7.1.11
Cluster-5747.16800	Metabolism	Carbohydrate metabolism	Galactose metabolism	ko00052	K00850	6-phosphofructokinase 1	2.7.1.11
Cluster-5747.20465	Metabolism	Carbohydrate metabolism	Galactose metabolism	ko00052	K00850	6-phosphofructokinase 1	2.7.1.11
Cluster-5747.20466	Metabolism	Carbohydrate metabolism	Galactose metabolism	ko00052	K00850	6-phosphofructokinase 1	2.7.1.11
Cluster-5747.8632	Metabolism	Carbohydrate metabolism	Galactose metabolism	ko00052	K01193	beta-fructofuranosidase	3.2.1.26
Cluster-11334.0	Metabolism	Carbohydrate metabolism	Galactose metabolism	ko00052	K01193	beta-fructofuranosidase	3.2.1.26
Cluster-5747.19585	Metabolism	Carbohydrate metabolism	Galactose metabolism	ko00052	K01193	beta-fructofuranosidase	3.2.1.26
Cluster-3840.0	Metabolism	Carbohydrate metabolism	Galactose metabolism	ko00052	K01193	beta-fructofuranosidase	3.2.1.26
Cluster-6291.0	Metabolism	Carbohydrate metabolism	Galactose metabolism	ko00052	K01193	beta-fructofuranosidase	3.2.1.26
Cluster-11553.0	Metabolism	Carbohydrate metabolism	Galactose metabolism	ko00052	K01193	beta-fructofuranosidase	3.2.1.26
Cluster-6029.0	Metabolism	Carbohydrate metabolism	Galactose metabolism	ko00052	K01193	beta-fructofuranosidase	3.2.1.26
Cluster-6104.0	Metabolism	Carbohydrate metabolism	Galactose metabolism	ko00052	K01193	beta-fructofuranosidase	3.2.1.26
Cluster-11247.1	Metabolism	Carbohydrate metabolism	Galactose metabolism	ko00052	K06611	stachyose synthetase	2.4.1.67
Cluster-9126.1	Metabolism	Carbohydrate metabolism	Galactose metabolism	ko00052	K06611	stachyose synthetase	2.4.1.67
Cluster-9126.0	Metabolism	Carbohydrate metabolism	Galactose metabolism	ko00052	K06611	stachyose synthetase	2.4.1.67
Cluster-11247.0	Metabolism	Carbohydrate metabolism	Galactose metabolism	ko00052	K06611	stachyose synthetase	2.4.1.67
Cluster-5747.19525	Metabolism	Carbohydrate metabolism	Galactose metabolism	ko00052	K01187	alpha-glucosidase	3.2.1.20
Cluster-5747.17274	Metabolism	Carbohydrate metabolism	Ascorbate and aldarate metabolism	ko00053	K00012	UDPglucose 6-dehydrogenase	1.1.1.22
Cluster-11084.0	Metabolism	Carbohydrate metabolism	Ascorbate and aldarate metabolism	ko00053	K00012	UDPglucose 6-dehydrogenase	1.1.1.22
Cluster-2667.0	Metabolism	Carbohydrate metabolism	Ascorbate and aldarate metabolism	ko00053	K00012	UDPglucose 6-dehydrogenase	1.1.1.22
Cluster-4862.0	Metabolism	Carbohydrate metabolism	Ascorbate and aldarate metabolism	ko00053	K00012	UDPglucose 6-dehydrogenase	1.1.1.22
Cluster-10426.0	Metabolism	Carbohydrate metabolism	Ascorbate and aldarate metabolism	ko00053	K12447	UDP-sugar pyrophosphorylase	2.7.7.64
Cluster-2908.0	Metabolism	Carbohydrate metabolism	Ascorbate and aldarate metabolism	ko00053	K16190	glucuronokinase	2.7.1.43
Cluster-11187.0	Metabolism	Carbohydrate metabolism	Ascorbate and aldarate metabolism	ko00053	K16190	glucuronokinase	2.7.1.43
Cluster-5747.15371	Metabolism	Carbohydrate metabolism	Ascorbate and aldarate metabolism	ko00053	K16190	glucuronokinase	2.7.1.43
Cluster-4413.0	Metabolism	Carbohydrate metabolism	Ascorbate and aldarate metabolism	ko00053	K00469	inositol oxygenase	1.13.99.1
Cluster-7543.0	Metabolism	Carbohydrate metabolism	Ascorbate and aldarate metabolism	ko00053	K00469	inositol oxygenase	1.13.99.1
Cluster-5747.13405	Metabolism	Carbohydrate metabolism	Ascorbate and aldarate metabolism	ko00053	K10046	GDP-D-mannose 3', 5'-epimerase	5.1.3.18 5.1.3.-
Cluster-5747.13406	Metabolism	Carbohydrate metabolism	Ascorbate and aldarate metabolism	ko00053	K10046	GDP-D-mannose 3', 5'-epimerase	5.1.3.18 5.1.3.-
Cluster-5747.13407	Metabolism	Carbohydrate metabolism	Ascorbate and aldarate metabolism	ko00053	K10046	GDP-D-mannose 3', 5'-epimerase	5.1.3.18 5.1.3.-
Cluster-5747.8515	Metabolism	Carbohydrate metabolism	Ascorbate and aldarate metabolism	ko00053	K10046	GDP-D-mannose 3', 5'-epimerase	5.1.3.18 5.1.3.-
Cluster-5747.8516	Metabolism	Carbohydrate metabolism	Ascorbate and aldarate metabolism	ko00053	K10046	GDP-D-mannose 3', 5'-epimerase	5.1.3.18 5.1.3.-
Cluster-7831.1	Metabolism	Carbohydrate metabolism	Ascorbate and aldarate metabolism	ko00053	K14190	GDP-L-galactose phosphorylase	2.7.7.69
Cluster-7831.0	Metabolism	Carbohydrate metabolism	Ascorbate and aldarate metabolism	ko00053	K14190	GDP-L-galactose phosphorylase	2.7.7.69
Cluster-5747.11413	Metabolism	Carbohydrate metabolism	Ascorbate and aldarate metabolism	ko00053	K14190	GDP-L-galactose phosphorylase	2.7.7.69
Cluster-5747.11414	Metabolism	Carbohydrate metabolism	Ascorbate and aldarate metabolism	ko00053	K14190	GDP-L-galactose phosphorylase	2.7.7.69
Cluster-5747.8443	Metabolism	Carbohydrate metabolism	Ascorbate and aldarate metabolism	ko00053	K17744	L-galactose dehydrogenase	1.1.1.316
Cluster-5747.8442	Metabolism	Carbohydrate metabolism	Ascorbate and aldarate metabolism	ko00053	K17744	L-galactose dehydrogenase	1.1.1.316
Cluster-5747.8441	Metabolism	Carbohydrate metabolism	Ascorbate and aldarate metabolism	ko00053	K17744	L-galactose dehydrogenase	1.1.1.316
Cluster-5747.1276	Metabolism	Carbohydrate metabolism	Ascorbate and aldarate metabolism	ko00053	K17744	L-galactose dehydrogenase	1.1.1.316
Cluster-10815.1	Metabolism	Carbohydrate metabolism	Ascorbate and aldarate metabolism	ko00053	K00225	L-galactono-1,4-lactone dehydrogenase	1.3.2.3
Cluster-10815.0	Metabolism	Carbohydrate metabolism	Ascorbate and aldarate metabolism	ko00053	K00225	L-galactono-1,4-lactone dehydrogenase	1.3.2.3
Cluster-5747.10178	Metabolism	Carbohydrate metabolism	Ascorbate and aldarate metabolism	ko00053	K08232	monodehydroascorbate reductase (NADH)	1.6.5.4
Cluster-4058.0	Metabolism	Carbohydrate metabolism	Ascorbate and aldarate metabolism	ko00053	K08232	monodehydroascorbate reductase (NADH)	1.6.5.4
Cluster-5747.11495	Metabolism	Carbohydrate metabolism	Ascorbate and aldarate metabolism	ko00053	K08232	monodehydroascorbate reductase (NADH)	1.6.5.4
Cluster-9458.0	Metabolism	Carbohydrate metabolism	Ascorbate and aldarate metabolism	ko00053	K08232	monodehydroascorbate reductase (NADH)	1.6.5.4
Cluster-5747.5387	Metabolism	Carbohydrate metabolism	Ascorbate and aldarate metabolism	ko00053	K00434	L-ascorbate peroxidase	1.11.1.11
Cluster-5747.5386	Metabolism	Carbohydrate metabolism	Ascorbate and aldarate metabolism	ko00053	K00434	L-ascorbate peroxidase	1.11.1.11
Cluster-5747.11205	Metabolism	Carbohydrate metabolism	Ascorbate and aldarate metabolism	ko00053	K00434	L-ascorbate peroxidase	1.11.1.11
Cluster-5747.13022	Metabolism	Carbohydrate metabolism	Ascorbate and aldarate metabolism	ko00053	K00434	L-ascorbate peroxidase	1.11.1.11
Cluster-5747.13020	Metabolism	Carbohydrate metabolism	Ascorbate and aldarate metabolism	ko00053	K00434	L-ascorbate peroxidase	1.11.1.11
Cluster-5747.13487	Metabolism	Carbohydrate metabolism	Ascorbate and aldarate metabolism	ko00053	K00434	L-ascorbate peroxidase	1.11.1.11
Cluster-5747.12252	Metabolism	Carbohydrate metabolism	Ascorbate and aldarate metabolism	ko00053	K00434	L-ascorbate peroxidase	1.11.1.11
Cluster-5747.3380	Metabolism	Carbohydrate metabolism	Ascorbate and aldarate metabolism	ko00053	K00434	L-ascorbate peroxidase	1.11.1.11
Cluster-5747.3379	Metabolism	Carbohydrate metabolism	Ascorbate and aldarate metabolism	ko00053	K00434	L-ascorbate peroxidase	1.11.1.11
Cluster-5747.5667	Metabolism	Carbohydrate metabolism	Ascorbate and aldarate metabolism	ko00053	K00434	L-ascorbate peroxidase	1.11.1.11
Cluster-5747.14943	Metabolism	Carbohydrate metabolism	Ascorbate and aldarate metabolism	ko00053	K00434	L-ascorbate peroxidase	1.11.1.11
Cluster-5747.11415	Metabolism	Carbohydrate metabolism	Ascorbate and aldarate metabolism	ko00053	K00434	L-ascorbate peroxidase	1.11.1.11
Cluster-5747.11417	Metabolism	Carbohydrate metabolism	Ascorbate and aldarate metabolism	ko00053	K00434	L-ascorbate peroxidase	1.11.1.11
Cluster-5747.11416	Metabolism	Carbohydrate metabolism	Ascorbate and aldarate metabolism	ko00053	K00434	L-ascorbate peroxidase	1.11.1.11
Cluster-5747.17924	Metabolism	Carbohydrate metabolism	Ascorbate and aldarate metabolism	ko00053	K00434	L-ascorbate peroxidase	1.11.1.11
Cluster-5747.10647	Metabolism	Carbohydrate metabolism	Ascorbate and aldarate metabolism	ko00053	K00434	L-ascorbate peroxidase	1.11.1.11
Cluster-5747.12052	Metabolism	Carbohydrate metabolism	Ascorbate and aldarate metabolism	ko00053	K00434	L-ascorbate peroxidase	1.11.1.11
Cluster-5747.12053	Metabolism	Carbohydrate metabolism	Ascorbate and aldarate metabolism	ko00053	K00434	L-ascorbate peroxidase	1.11.1.11
Cluster-5747.13021	Metabolism	Carbohydrate metabolism	Ascorbate and aldarate metabolism	ko00053	K00434	L-ascorbate peroxidase	1.11.1.11
Cluster-5747.12253	Metabolism	Carbohydrate metabolism	Ascorbate and aldarate metabolism	ko00053	K00434	L-ascorbate peroxidase	1.11.1.11
Cluster-5747.19564	Metabolism	Carbohydrate metabolism	Ascorbate and aldarate metabolism	ko00053	K00434	L-ascorbate peroxidase	1.11.1.11
Cluster-5747.816	Metabolism	Carbohydrate metabolism	Ascorbate and aldarate metabolism	ko00053	K00434	L-ascorbate peroxidase	1.11.1.11
Cluster-5747.4609	Metabolism	Carbohydrate metabolism	Ascorbate and aldarate metabolism	ko00053	K00434	L-ascorbate peroxidase	1.11.1.11
Cluster-5747.17302	Metabolism	Carbohydrate metabolism	Ascorbate and aldarate metabolism	ko00053	K00128	aldehyde dehydrogenase (NAD+)	1.2.1.3
Cluster-5747.12768	Metabolism	Carbohydrate metabolism	Ascorbate and aldarate metabolism	ko00053	K00128	aldehyde dehydrogenase (NAD+)	1.2.1.3
Cluster-5747.17299	Metabolism	Carbohydrate metabolism	Ascorbate and aldarate metabolism	ko00053	K00128	aldehyde dehydrogenase (NAD+)	1.2.1.3
Cluster-5747.12595	Metabolism	Carbohydrate metabolism	Ascorbate and aldarate metabolism	ko00053	K00128	aldehyde dehydrogenase (NAD+)	1.2.1.3
Cluster-5747.12594	Metabolism	Carbohydrate metabolism	Ascorbate and aldarate metabolism	ko00053	K00128	aldehyde dehydrogenase (NAD+)	1.2.1.3
Cluster-5747.1013	Metabolism	Carbohydrate metabolism	Ascorbate and aldarate metabolism	ko00053	K00128	aldehyde dehydrogenase (NAD+)	1.2.1.3
Cluster-397.0	Metabolism	Carbohydrate metabolism	Ascorbate and aldarate metabolism	ko00053	K00128	aldehyde dehydrogenase (NAD+)	1.2.1.3
Cluster-5747.13127	Metabolism	Carbohydrate metabolism	Ascorbate and aldarate metabolism	ko00053	K00128	aldehyde dehydrogenase (NAD+)	1.2.1.3
Cluster-5747.5050	Metabolism	Carbohydrate metabolism	Ascorbate and aldarate metabolism	ko00053	K00128	aldehyde dehydrogenase (NAD+)	1.2.1.3
Cluster-5747.15535	Metabolism	Carbohydrate metabolism	Ascorbate and aldarate metabolism	ko00053	K00128	aldehyde dehydrogenase (NAD+)	1.2.1.3
Cluster-12066.0	Metabolism	Carbohydrate metabolism	Ascorbate and aldarate metabolism	ko00053	K00128	aldehyde dehydrogenase (NAD+)	1.2.1.3
Cluster-5747.1012	Metabolism	Carbohydrate metabolism	Ascorbate and aldarate metabolism	ko00053	K00128	aldehyde dehydrogenase (NAD+)	1.2.1.3
Cluster-5747.1011	Metabolism	Carbohydrate metabolism	Ascorbate and aldarate metabolism	ko00053	K00128	aldehyde dehydrogenase (NAD+)	1.2.1.3
Cluster-6673.0	Metabolism	Carbohydrate metabolism	Ascorbate and aldarate metabolism	ko00053	K00128	aldehyde dehydrogenase (NAD+)	1.2.1.3
Cluster-5747.8632	Metabolism	Carbohydrate metabolism	Starch and sucrose metabolism	ko00500	K01193	beta-fructofuranosidase	3.2.1.26
Cluster-11334.0	Metabolism	Carbohydrate metabolism	Starch and sucrose metabolism	ko00500	K01193	beta-fructofuranosidase	3.2.1.26
Cluster-5747.19585	Metabolism	Carbohydrate metabolism	Starch and sucrose metabolism	ko00500	K01193	beta-fructofuranosidase	3.2.1.26
Cluster-3840.0	Metabolism	Carbohydrate metabolism	Starch and sucrose metabolism	ko00500	K01193	beta-fructofuranosidase	3.2.1.26
Cluster-6291.0	Metabolism	Carbohydrate metabolism	Starch and sucrose metabolism	ko00500	K01193	beta-fructofuranosidase	3.2.1.26
Cluster-11553.0	Metabolism	Carbohydrate metabolism	Starch and sucrose metabolism	ko00500	K01193	beta-fructofuranosidase	3.2.1.26
Cluster-6029.0	Metabolism	Carbohydrate metabolism	Starch and sucrose metabolism	ko00500	K01193	beta-fructofuranosidase	3.2.1.26
Cluster-6104.0	Metabolism	Carbohydrate metabolism	Starch and sucrose metabolism	ko00500	K01193	beta-fructofuranosidase	3.2.1.26
Cluster-10733.0	Metabolism	Carbohydrate metabolism	Starch and sucrose metabolism	ko00500	K00696	sucrose-phosphate synthase	2.4.1.14
Cluster-5747.21091	Metabolism	Carbohydrate metabolism	Starch and sucrose metabolism	ko00500	K00696	sucrose-phosphate synthase	2.4.1.14
Cluster-3078.0	Metabolism	Carbohydrate metabolism	Starch and sucrose metabolism	ko00500	K00696	sucrose-phosphate synthase	2.4.1.14
Cluster-5747.3396	Metabolism	Carbohydrate metabolism	Starch and sucrose metabolism	ko00500	K00696	sucrose-phosphate synthase	2.4.1.14
Cluster-5747.3397	Metabolism	Carbohydrate metabolism	Starch and sucrose metabolism	ko00500	K00696	sucrose-phosphate synthase	2.4.1.14
Cluster-5747.10491	Metabolism	Carbohydrate metabolism	Starch and sucrose metabolism	ko00500	K00695	sucrose synthase	2.4.1.13
Cluster-9699.0	Metabolism	Carbohydrate metabolism	Starch and sucrose metabolism	ko00500	K00695	sucrose synthase	2.4.1.13
Cluster-9699.1	Metabolism	Carbohydrate metabolism	Starch and sucrose metabolism	ko00500	K00695	sucrose synthase	2.4.1.13
Cluster-5349.2	Metabolism	Carbohydrate metabolism	Starch and sucrose metabolism	ko00500	K00695	sucrose synthase	2.4.1.13
Cluster-5349.0	Metabolism	Carbohydrate metabolism	Starch and sucrose metabolism	ko00500	K00695	sucrose synthase	2.4.1.13
Cluster-5349.1	Metabolism	Carbohydrate metabolism	Starch and sucrose metabolism	ko00500	K00695	sucrose synthase	2.4.1.13
Cluster-5747.19525	Metabolism	Carbohydrate metabolism	Starch and sucrose metabolism	ko00500	K01187	alpha-glucosidase	3.2.1.20
Cluster-2483.2	Metabolism	Carbohydrate metabolism	Starch and sucrose metabolism	ko00500	K01188	beta-glucosidase	3.2.1.21
Cluster-2483.0	Metabolism	Carbohydrate metabolism	Starch and sucrose metabolism	ko00500	K01188	beta-glucosidase	3.2.1.21
Cluster-2483.1	Metabolism	Carbohydrate metabolism	Starch and sucrose metabolism	ko00500	K01188	beta-glucosidase	3.2.1.21
Cluster-2920.2	Metabolism	Carbohydrate metabolism	Starch and sucrose metabolism	ko00500	K01188	beta-glucosidase	3.2.1.21
Cluster-2920.0	Metabolism	Carbohydrate metabolism	Starch and sucrose metabolism	ko00500	K01188	beta-glucosidase	3.2.1.21
Cluster-2920.1	Metabolism	Carbohydrate metabolism	Starch and sucrose metabolism	ko00500	K01188	beta-glucosidase	3.2.1.21
Cluster-5747.14320	Metabolism	Carbohydrate metabolism	Starch and sucrose metabolism	ko00500	K01188	beta-glucosidase	3.2.1.21
Cluster-5747.14321	Metabolism	Carbohydrate metabolism	Starch and sucrose metabolism	ko00500	K01188	beta-glucosidase	3.2.1.21
Cluster-5747.7295	Metabolism	Carbohydrate metabolism	Starch and sucrose metabolism	ko00500	K01188	beta-glucosidase	3.2.1.21
Cluster-5747.7294	Metabolism	Carbohydrate metabolism	Starch and sucrose metabolism	ko00500	K01188	beta-glucosidase	3.2.1.21
Cluster-5747.4463	Metabolism	Carbohydrate metabolism	Starch and sucrose metabolism	ko00500	K01188	beta-glucosidase	3.2.1.21
Cluster-5747.4464	Metabolism	Carbohydrate metabolism	Starch and sucrose metabolism	ko00500	K01188	beta-glucosidase	3.2.1.21
Cluster-11707.0	Metabolism	Carbohydrate metabolism	Starch and sucrose metabolism	ko00500	K01188	beta-glucosidase	3.2.1.21
Cluster-5747.8404	Metabolism	Carbohydrate metabolism	Starch and sucrose metabolism	ko00500	K01188	beta-glucosidase	3.2.1.21
Cluster-747.0	Metabolism	Carbohydrate metabolism	Starch and sucrose metabolism	ko00500	K01188	beta-glucosidase	3.2.1.21
Cluster-8825.0	Metabolism	Carbohydrate metabolism	Starch and sucrose metabolism	ko00500	K05349	beta-glucosidase	3.2.1.21
Cluster-11839.0	Metabolism	Carbohydrate metabolism	Starch and sucrose metabolism	ko00500	K05349	beta-glucosidase	3.2.1.21
Cluster-1578.0	Metabolism	Carbohydrate metabolism	Starch and sucrose metabolism	ko00500	K05350	beta-glucosidase	3.2.1.21
Cluster-10102.0	Metabolism	Carbohydrate metabolism	Starch and sucrose metabolism	ko00500	K05350	beta-glucosidase	3.2.1.21
Cluster-10102.1	Metabolism	Carbohydrate metabolism	Starch and sucrose metabolism	ko00500	K05350	beta-glucosidase	3.2.1.21
Cluster-11924.0	Metabolism	Carbohydrate metabolism	Starch and sucrose metabolism	ko00500	K05350	beta-glucosidase	3.2.1.21
Cluster-6050.0	Metabolism	Carbohydrate metabolism	Starch and sucrose metabolism	ko00500	K05350	beta-glucosidase	3.2.1.21
Cluster-5747.2772	Metabolism	Carbohydrate metabolism	Starch and sucrose metabolism	ko00500	K01087	trehalose 6-phosphate phosphatase	3.1.3.12
Cluster-5747.14399	Metabolism	Carbohydrate metabolism	Starch and sucrose metabolism	ko00500	K01087	trehalose 6-phosphate phosphatase	3.1.3.12
Cluster-6829.0	Metabolism	Carbohydrate metabolism	Starch and sucrose metabolism	ko00500	K01087	trehalose 6-phosphate phosphatase	3.1.3.12
Cluster-3408.0	Metabolism	Carbohydrate metabolism	Starch and sucrose metabolism	ko00500	K01087	trehalose 6-phosphate phosphatase	3.1.3.12
Cluster-2244.0	Metabolism	Carbohydrate metabolism	Starch and sucrose metabolism	ko00500	K01087	trehalose 6-phosphate phosphatase	3.1.3.12
Cluster-11555.1	Metabolism	Carbohydrate metabolism	Starch and sucrose metabolism	ko00500	K01087	trehalose 6-phosphate phosphatase	3.1.3.12
Cluster-11555.0	Metabolism	Carbohydrate metabolism	Starch and sucrose metabolism	ko00500	K01087	trehalose 6-phosphate phosphatase	3.1.3.12
Cluster-5747.14400	Metabolism	Carbohydrate metabolism	Starch and sucrose metabolism	ko00500	K01087	trehalose 6-phosphate phosphatase	3.1.3.12
Cluster-5747.14401	Metabolism	Carbohydrate metabolism	Starch and sucrose metabolism	ko00500	K01087	trehalose 6-phosphate phosphatase	3.1.3.12
Cluster-2131.0	Metabolism	Carbohydrate metabolism	Starch and sucrose metabolism	ko00500	K01194	alpha,alpha-trehalase	3.2.1.28
Cluster-2131.1	Metabolism	Carbohydrate metabolism	Starch and sucrose metabolism	ko00500	K01194	alpha,alpha-trehalase	3.2.1.28
Cluster-2131.2	Metabolism	Carbohydrate metabolism	Starch and sucrose metabolism	ko00500	K01194	alpha,alpha-trehalase	3.2.1.28
Cluster-2131.3	Metabolism	Carbohydrate metabolism	Starch and sucrose metabolism	ko00500	K01194	alpha,alpha-trehalase	3.2.1.28
Cluster-2131.4	Metabolism	Carbohydrate metabolism	Starch and sucrose metabolism	ko00500	K01194	alpha,alpha-trehalase	3.2.1.28
Cluster-5747.17274	Metabolism	Carbohydrate metabolism	Starch and sucrose metabolism	ko00500	K00012	UDPglucose 6-dehydrogenase	1.1.1.22
Cluster-11084.0	Metabolism	Carbohydrate metabolism	Starch and sucrose metabolism	ko00500	K00012	UDPglucose 6-dehydrogenase	1.1.1.22
Cluster-2667.0	Metabolism	Carbohydrate metabolism	Starch and sucrose metabolism	ko00500	K00012	UDPglucose 6-dehydrogenase	1.1.1.22
Cluster-4862.0	Metabolism	Carbohydrate metabolism	Starch and sucrose metabolism	ko00500	K00012	UDPglucose 6-dehydrogenase	1.1.1.22
Cluster-5747.8263	Metabolism	Carbohydrate metabolism	Starch and sucrose metabolism	ko00500	K08678	UDP-glucuronate decarboxylase	4.1.1.35
Cluster-5747.8264	Metabolism	Carbohydrate metabolism	Starch and sucrose metabolism	ko00500	K08678	UDP-glucuronate decarboxylase	4.1.1.35
Cluster-5747.15256	Metabolism	Carbohydrate metabolism	Starch and sucrose metabolism	ko00500	K08678	UDP-glucuronate decarboxylase	4.1.1.35
Cluster-8529.0	Metabolism	Carbohydrate metabolism	Starch and sucrose metabolism	ko00500	K08678	UDP-glucuronate decarboxylase	4.1.1.35
Cluster-5747.15260	Metabolism	Carbohydrate metabolism	Starch and sucrose metabolism	ko00500	K08678	UDP-glucuronate decarboxylase	4.1.1.35
Cluster-5747.8382	Metabolism	Carbohydrate metabolism	Starch and sucrose metabolism	ko00500	K08678	UDP-glucuronate decarboxylase	4.1.1.35
Cluster-5747.15255	Metabolism	Carbohydrate metabolism	Starch and sucrose metabolism	ko00500	K08678	UDP-glucuronate decarboxylase	4.1.1.35
Cluster-4449.0	Metabolism	Carbohydrate metabolism	Starch and sucrose metabolism	ko00500	K08678	UDP-glucuronate decarboxylase	4.1.1.35
Cluster-3665.0	Metabolism	Carbohydrate metabolism	Starch and sucrose metabolism	ko00500	K08679	UDP-glucuronate 4-epimerase	5.1.3.6
Cluster-7717.1	Metabolism	Carbohydrate metabolism	Starch and sucrose metabolism	ko00500	K08679	UDP-glucuronate 4-epimerase	5.1.3.6
Cluster-7717.0	Metabolism	Carbohydrate metabolism	Starch and sucrose metabolism	ko00500	K08679	UDP-glucuronate 4-epimerase	5.1.3.6
Cluster-10504.0	Metabolism	Carbohydrate metabolism	Starch and sucrose metabolism	ko00500	K08679	UDP-glucuronate 4-epimerase	5.1.3.6
Cluster-5747.16826	Metabolism	Carbohydrate metabolism	Starch and sucrose metabolism	ko00500	K08679	UDP-glucuronate 4-epimerase	5.1.3.6
Cluster-3279.0	Metabolism	Carbohydrate metabolism	Starch and sucrose metabolism	ko00500	K08679	UDP-glucuronate 4-epimerase	5.1.3.6
Cluster-11152.0	Metabolism	Carbohydrate metabolism	Starch and sucrose metabolism	ko00500	K08679	UDP-glucuronate 4-epimerase	5.1.3.6
Cluster-10377.0	Metabolism	Carbohydrate metabolism	Starch and sucrose metabolism	ko00500	K13648	alpha-1,4-galacturonosyltransferase	2.4.1.43
Cluster-3946.0	Metabolism	Carbohydrate metabolism	Starch and sucrose metabolism	ko00500	K13648	alpha-1,4-galacturonosyltransferase	2.4.1.43
Cluster-11897.1	Metabolism	Carbohydrate metabolism	Starch and sucrose metabolism	ko00500	K13648	alpha-1,4-galacturonosyltransferase	2.4.1.43
Cluster-5940.1	Metabolism	Carbohydrate metabolism	Starch and sucrose metabolism	ko00500	K13648	alpha-1,4-galacturonosyltransferase	2.4.1.43
Cluster-5940.0	Metabolism	Carbohydrate metabolism	Starch and sucrose metabolism	ko00500	K13648	alpha-1,4-galacturonosyltransferase	2.4.1.43
Cluster-11897.2	Metabolism	Carbohydrate metabolism	Starch and sucrose metabolism	ko00500	K13648	alpha-1,4-galacturonosyltransferase	2.4.1.43
Cluster-11897.3	Metabolism	Carbohydrate metabolism	Starch and sucrose metabolism	ko00500	K13648	alpha-1,4-galacturonosyltransferase	2.4.1.43
Cluster-11897.0	Metabolism	Carbohydrate metabolism	Starch and sucrose metabolism	ko00500	K13648	alpha-1,4-galacturonosyltransferase	2.4.1.43
Cluster-11412.0	Metabolism	Carbohydrate metabolism	Starch and sucrose metabolism	ko00500	K13648	alpha-1,4-galacturonosyltransferase	2.4.1.43
Cluster-5747.11606	Metabolism	Carbohydrate metabolism	Starch and sucrose metabolism	ko00500	K13648	alpha-1,4-galacturonosyltransferase	2.4.1.43
Cluster-10558.4	Metabolism	Carbohydrate metabolism	Starch and sucrose metabolism	ko00500	K13648	alpha-1,4-galacturonosyltransferase	2.4.1.43
Cluster-10558.3	Metabolism	Carbohydrate metabolism	Starch and sucrose metabolism	ko00500	K13648	alpha-1,4-galacturonosyltransferase	2.4.1.43
Cluster-10558.2	Metabolism	Carbohydrate metabolism	Starch and sucrose metabolism	ko00500	K13648	alpha-1,4-galacturonosyltransferase	2.4.1.43
Cluster-10558.1	Metabolism	Carbohydrate metabolism	Starch and sucrose metabolism	ko00500	K13648	alpha-1,4-galacturonosyltransferase	2.4.1.43
Cluster-10558.0	Metabolism	Carbohydrate metabolism	Starch and sucrose metabolism	ko00500	K13648	alpha-1,4-galacturonosyltransferase	2.4.1.43
Cluster-9253.0	Metabolism	Carbohydrate metabolism	Starch and sucrose metabolism	ko00500	K13648	alpha-1,4-galacturonosyltransferase	2.4.1.43
Cluster-9253.1	Metabolism	Carbohydrate metabolism	Starch and sucrose metabolism	ko00500	K13648	alpha-1,4-galacturonosyltransferase	2.4.1.43
Cluster-5747.15765	Metabolism	Carbohydrate metabolism	Starch and sucrose metabolism	ko00500	K13648	alpha-1,4-galacturonosyltransferase	2.4.1.43
Cluster-5747.10242	Metabolism	Carbohydrate metabolism	Starch and sucrose metabolism	ko00500	K13648	alpha-1,4-galacturonosyltransferase	2.4.1.43
Cluster-12555.0	Metabolism	Carbohydrate metabolism	Starch and sucrose metabolism	ko00500	K13648	alpha-1,4-galacturonosyltransferase	2.4.1.43
Cluster-5747.16042	Metabolism	Carbohydrate metabolism	Starch and sucrose metabolism	ko00500	K13648	alpha-1,4-galacturonosyltransferase	2.4.1.43
Cluster-5747.16047	Metabolism	Carbohydrate metabolism	Starch and sucrose metabolism	ko00500	K13648	alpha-1,4-galacturonosyltransferase	2.4.1.43
Cluster-5747.10075	Metabolism	Carbohydrate metabolism	Starch and sucrose metabolism	ko00500	K13648	alpha-1,4-galacturonosyltransferase	2.4.1.43
Cluster-8442.1	Metabolism	Carbohydrate metabolism	Starch and sucrose metabolism	ko00500	K01051	pectinesterase	3.1.1.11
Cluster-8442.0	Metabolism	Carbohydrate metabolism	Starch and sucrose metabolism	ko00500	K01051	pectinesterase	3.1.1.11
Cluster-8442.3	Metabolism	Carbohydrate metabolism	Starch and sucrose metabolism	ko00500	K01051	pectinesterase	3.1.1.11
Cluster-8442.2	Metabolism	Carbohydrate metabolism	Starch and sucrose metabolism	ko00500	K01051	pectinesterase	3.1.1.11
Cluster-5747.10893	Metabolism	Carbohydrate metabolism	Starch and sucrose metabolism	ko00500	K01051	pectinesterase	3.1.1.11
Cluster-2408.1	Metabolism	Carbohydrate metabolism	Starch and sucrose metabolism	ko00500	K01051	pectinesterase	3.1.1.11
Cluster-7416.0	Metabolism	Carbohydrate metabolism	Starch and sucrose metabolism	ko00500	K01051	pectinesterase	3.1.1.11
Cluster-9237.0	Metabolism	Carbohydrate metabolism	Starch and sucrose metabolism	ko00500	K01051	pectinesterase	3.1.1.11
Cluster-12057.0	Metabolism	Carbohydrate metabolism	Starch and sucrose metabolism	ko00500	K01051	pectinesterase	3.1.1.11
Cluster-9773.0	Metabolism	Carbohydrate metabolism	Starch and sucrose metabolism	ko00500	K01051	pectinesterase	3.1.1.11
Cluster-5747.1765	Metabolism	Carbohydrate metabolism	Starch and sucrose metabolism	ko00500	K01051	pectinesterase	3.1.1.11
Cluster-9773.1	Metabolism	Carbohydrate metabolism	Starch and sucrose metabolism	ko00500	K01051	pectinesterase	3.1.1.11
Cluster-5001.0	Metabolism	Carbohydrate metabolism	Starch and sucrose metabolism	ko00500	K01051	pectinesterase	3.1.1.11
Cluster-3122.0	Metabolism	Carbohydrate metabolism	Starch and sucrose metabolism	ko00500	K01051	pectinesterase	3.1.1.11
Cluster-10460.0	Metabolism	Carbohydrate metabolism	Starch and sucrose metabolism	ko00500	K01051	pectinesterase	3.1.1.11
Cluster-4980.0	Metabolism	Carbohydrate metabolism	Starch and sucrose metabolism	ko00500	K01051	pectinesterase	3.1.1.11
Cluster-2105.0	Metabolism	Carbohydrate metabolism	Starch and sucrose metabolism	ko00500	K01051	pectinesterase	3.1.1.11
Cluster-10819.0	Metabolism	Carbohydrate metabolism	Starch and sucrose metabolism	ko00500	K01051	pectinesterase	3.1.1.11
Cluster-415.0	Metabolism	Carbohydrate metabolism	Starch and sucrose metabolism	ko00500	K01051	pectinesterase	3.1.1.11
Cluster-7405.0	Metabolism	Carbohydrate metabolism	Starch and sucrose metabolism	ko00500	K01051	pectinesterase	3.1.1.11
Cluster-144.0	Metabolism	Carbohydrate metabolism	Starch and sucrose metabolism	ko00500	K01184	polygalacturonase	3.2.1.15
Cluster-4795.0	Metabolism	Carbohydrate metabolism	Starch and sucrose metabolism	ko00500	K01213	galacturan 1,4-alpha-galacturonidase	3.2.1.67
Cluster-4795.1	Metabolism	Carbohydrate metabolism	Starch and sucrose metabolism	ko00500	K01213	galacturan 1,4-alpha-galacturonidase	3.2.1.67
Cluster-3867.0	Metabolism	Carbohydrate metabolism	Starch and sucrose metabolism	ko00500	K01213	galacturan 1,4-alpha-galacturonidase	3.2.1.67
Cluster-5747.10497	Metabolism	Carbohydrate metabolism	Starch and sucrose metabolism	ko00500	K00963	UTP--glucose-1-phosphate uridylyltransferase	2.7.7.9
Cluster-7487.1	Metabolism	Carbohydrate metabolism	Starch and sucrose metabolism	ko00500	K00963	UTP--glucose-1-phosphate uridylyltransferase	2.7.7.9
Cluster-7487.0	Metabolism	Carbohydrate metabolism	Starch and sucrose metabolism	ko00500	K00963	UTP--glucose-1-phosphate uridylyltransferase	2.7.7.9
Cluster-7487.2	Metabolism	Carbohydrate metabolism	Starch and sucrose metabolism	ko00500	K00963	UTP--glucose-1-phosphate uridylyltransferase	2.7.7.9
Cluster-5747.6984	Metabolism	Carbohydrate metabolism	Starch and sucrose metabolism	ko00500	K01835	phosphoglucomutase	5.4.2.2
Cluster-5747.6985	Metabolism	Carbohydrate metabolism	Starch and sucrose metabolism	ko00500	K01835	phosphoglucomutase	5.4.2.2
Cluster-5747.9618	Metabolism	Carbohydrate metabolism	Starch and sucrose metabolism	ko00500	K01835	phosphoglucomutase	5.4.2.2
Cluster-5747.11271	Metabolism	Carbohydrate metabolism	Starch and sucrose metabolism	ko00500	K01835	phosphoglucomutase	5.4.2.2
Cluster-1500.1	Metabolism	Carbohydrate metabolism	Starch and sucrose metabolism	ko00500	K00844	hexokinase	2.7.1.1
Cluster-1500.0	Metabolism	Carbohydrate metabolism	Starch and sucrose metabolism	ko00500	K00844	hexokinase	2.7.1.1
Cluster-1500.2	Metabolism	Carbohydrate metabolism	Starch and sucrose metabolism	ko00500	K00844	hexokinase	2.7.1.1
Cluster-5747.13276	Metabolism	Carbohydrate metabolism	Starch and sucrose metabolism	ko00500	K00844	hexokinase	2.7.1.1
Cluster-5747.9035	Metabolism	Carbohydrate metabolism	Starch and sucrose metabolism	ko00500	K00844	hexokinase	2.7.1.1
Cluster-2725.1	Metabolism	Carbohydrate metabolism	Starch and sucrose metabolism	ko00500	K00844	hexokinase	2.7.1.1
Cluster-2725.0	Metabolism	Carbohydrate metabolism	Starch and sucrose metabolism	ko00500	K00844	hexokinase	2.7.1.1
Cluster-5747.1283	Metabolism	Carbohydrate metabolism	Starch and sucrose metabolism	ko00500	K00844	hexokinase	2.7.1.1
Cluster-5747.9036	Metabolism	Carbohydrate metabolism	Starch and sucrose metabolism	ko00500	K00844	hexokinase	2.7.1.1
Cluster-2030.0	Metabolism	Carbohydrate metabolism	Starch and sucrose metabolism	ko00500	K00844	hexokinase	2.7.1.1
Cluster-5907.0	Metabolism	Carbohydrate metabolism	Starch and sucrose metabolism	ko00500	K01810	glucose-6-phosphate isomerase	5.3.1.9
Cluster-5747.8077	Metabolism	Carbohydrate metabolism	Starch and sucrose metabolism	ko00500	K01810	glucose-6-phosphate isomerase	5.3.1.9
Cluster-132.0	Metabolism	Carbohydrate metabolism	Starch and sucrose metabolism	ko00500	K01810	glucose-6-phosphate isomerase	5.3.1.9
Cluster-8751.0	Metabolism	Carbohydrate metabolism	Starch and sucrose metabolism	ko00500	K00847	fructokinase	2.7.1.4
Cluster-8751.1	Metabolism	Carbohydrate metabolism	Starch and sucrose metabolism	ko00500	K00847	fructokinase	2.7.1.4
Cluster-5747.1698	Metabolism	Carbohydrate metabolism	Starch and sucrose metabolism	ko00500	K00847	fructokinase	2.7.1.4
Cluster-9226.0	Metabolism	Carbohydrate metabolism	Starch and sucrose metabolism	ko00500	K00847	fructokinase	2.7.1.4
Cluster-5747.21339	Metabolism	Carbohydrate metabolism	Starch and sucrose metabolism	ko00500	K00975	glucose-1-phosphate adenylyltransferase	2.7.7.27
Cluster-5747.20928	Metabolism	Carbohydrate metabolism	Starch and sucrose metabolism	ko00500	K00975	glucose-1-phosphate adenylyltransferase	2.7.7.27
Cluster-9385.0	Metabolism	Carbohydrate metabolism	Starch and sucrose metabolism	ko00500	K00975	glucose-1-phosphate adenylyltransferase	2.7.7.27
Cluster-9385.1	Metabolism	Carbohydrate metabolism	Starch and sucrose metabolism	ko00500	K00975	glucose-1-phosphate adenylyltransferase	2.7.7.27
Cluster-5747.21340	Metabolism	Carbohydrate metabolism	Starch and sucrose metabolism	ko00500	K00975	glucose-1-phosphate adenylyltransferase	2.7.7.27
Cluster-5747.12986	Metabolism	Carbohydrate metabolism	Starch and sucrose metabolism	ko00500	K00975	glucose-1-phosphate adenylyltransferase	2.7.7.27
Cluster-5747.12987	Metabolism	Carbohydrate metabolism	Starch and sucrose metabolism	ko00500	K00975	glucose-1-phosphate adenylyltransferase	2.7.7.27
Cluster-5747.12985	Metabolism	Carbohydrate metabolism	Starch and sucrose metabolism	ko00500	K00975	glucose-1-phosphate adenylyltransferase	2.7.7.27
Cluster-5747.7290	Metabolism	Carbohydrate metabolism	Starch and sucrose metabolism	ko00500	K00975	glucose-1-phosphate adenylyltransferase	2.7.7.27
Cluster-5747.15669	Metabolism	Carbohydrate metabolism	Starch and sucrose metabolism	ko00500	K00975	glucose-1-phosphate adenylyltransferase	2.7.7.27
[truncated: 16,208 more rows]
