# Supplementary material for: Comparative transcriptome analysis provides novel insights into molecular response of salt-tolerant and sensitive polyembryonic mango genotypes to salinity stress at seedling stage
Source: Front Plant Sci. 2023 Apr 12;14:1152485. doi: 10.3389/fpls.2023.1152485 (PMC10141464; doi:10.3389/fpls.2023.1152485)
Supplement: Supplementary file 9 [file Table_9.xls]

Gene ID	KOG ID	Abbreviation	KOG Description
Cluster-9500.0	KOG1286	E	Amino acid transporters
Cluster-10868.0	KOG0277	U	Peroxisomal targeting signal type 2 receptor
Cluster-9899.0	KOG0671	T	LAMMER dual specificity kinases
Cluster-7576.2	KOG1444	GOU	Nucleotide-sugar transporter VRG4/SQV-7
Cluster-2263.0	KOG0397	J	60S ribosomal protein L11
Cluster-2093.1	KOG0283	S	WD40 repeat-containing protein
Cluster-8218.0	KOG3894	U	SNARE protein Syntaxin 18/UFE1
Cluster-8218.1	KOG3894	U	SNARE protein Syntaxin 18/UFE1
Cluster-4739.0	KOG2520	L	5'-3' exonuclease
Cluster-7672.3	KOG0868	O	Glutathione S-transferase
Cluster-7672.2	KOG0868	O	Glutathione S-transferase
Cluster-7672.1	KOG0868	O	Glutathione S-transferase
Cluster-7672.0	KOG0868	O	Glutathione S-transferase
Cluster-11518.0	KOG0676	Z	Actin and related proteins
Cluster-11518.1	KOG0676	Z	Actin and related proteins
Cluster-11518.2	KOG0676	Z	Actin and related proteins
Cluster-9180.0	KOG3090	O	Prohibitin-like protein
Cluster-7576.3	KOG1444	GOU	Nucleotide-sugar transporter VRG4/SQV-7
Cluster-5747.11143	KOG2294	K	Transcription factor of the Forkhead/HNF3 family
Cluster-5747.11142	KOG0693	I	Myo-inositol-1-phosphate synthase
Cluster-5747.11141	KOG4628	O	Predicted E3 ubiquitin ligase
Cluster-5747.11140	KOG4628	O	Predicted E3 ubiquitin ligase
Cluster-5747.11146	KOG1668	K	Elongation factor 1 beta/delta chain
Cluster-2751.0	KOG0840	O	ATP-dependent Clp protease, proteolytic subunit
Cluster-10042.2	KOG3022	D	Predicted ATPase, nucleotide-binding
Cluster-10042.1	KOG3022	D	Predicted ATPase, nucleotide-binding
Cluster-10042.0	KOG3022	D	Predicted ATPase, nucleotide-binding
Cluster-5747.13785	KOG3496	O	Cytochrome c oxidase assembly protein/Cu2+ chaperone COX17
Cluster-5747.13784	KOG0101	O	Molecular chaperones HSP70/HSC70, HSP70 superfamily
Cluster-5747.13783	KOG1643	G	Triosephosphate isomerase
Cluster-5747.16491	KOG1532	L	GTPase XAB1, interacts with DNA repair protein XPA
Cluster-5747.16492	KOG1532	L	GTPase XAB1, interacts with DNA repair protein XPA
Cluster-5747.16493	KOG1532	L	GTPase XAB1, interacts with DNA repair protein XPA
Cluster-5747.16494	KOG1532	L	GTPase XAB1, interacts with DNA repair protein XPA
Cluster-5747.16495	KOG1532	L	GTPase XAB1, interacts with DNA repair protein XPA
Cluster-5747.10706	KOG2951	G	Inositol monophosphatase
Cluster-5747.10707	KOG1769	O	Ubiquitin-like proteins
Cluster-5747.18063	KOG3272	R	Predicted coiled-coil protein
Cluster-5747.15958	KOG1921	L	Endonuclease III
Cluster-8966.0	KOG2619	GE	Fucosyltransferase
Cluster-10313.0	KOG2264	T	Exostosin EXT1L
Cluster-5747.12557	KOG0105	A	Alternative splicing factor ASF/SF2 (RRM superfamily)
Cluster-5747.12556	KOG0105	A	Alternative splicing factor ASF/SF2 (RRM superfamily)
Cluster-5747.12550	KOG1189	E	Global transcriptional regulator, cell division control protein
Cluster-5747.1329	KOG1258	A	mRNA processing protein
Cluster-5747.18060	KOG4341	R	F-box protein containing LRR
Cluster-10380.0	KOG2981	R	Protein involved in autophagocytosis during starvation
Cluster-5747.18105	KOG3937	A	mRNA splicing factor
Cluster-5747.4138	KOG2661	O	Peptidase family M48
Cluster-7278.1	KOG1666	U	V-SNARE
Cluster-5747.20604	KOG4341	R	F-box protein containing LRR
Cluster-10922.0	KOG3418	J	60S ribosomal protein L27
Cluster-5747.20605	KOG4341	R	F-box protein containing LRR
Cluster-5747.4133	KOG0698	T	Serine/threonine protein phosphatase
Cluster-5747.4132	KOG0698	T	Serine/threonine protein phosphatase
Cluster-5747.11257	KOG0096	U	GTPase Ran/TC4/GSP1 (nuclear protein transport pathway), small G protein superfamily
Cluster-5747.5175	KOG2769	A	Putative u4/u6 small nuclear ribonucleoprotein
Cluster-5747.1325	KOG0355	B	DNA topoisomerase type II
Cluster-5747.5176	KOG0752	C	Mitochondrial solute carrier protein
Cluster-5747.1324	KOG1938	D	Protein with predicted involvement in meiosis (GSG1)
Cluster-5747.3290	KOG1490	R	GTP-binding protein CRFG/NOG1 (ODN superfamily)
Cluster-1560.1	KOG0928	U	Pattern-formation protein/guanine nucleotide exchange factor
Cluster-5747.5606	KOG0605	R	NDR and related serine/threonine kinases
Cluster-5747.5607	KOG0605	R	NDR and related serine/threonine kinases
Cluster-5747.5172	KOG1050	G	Trehalose-6-phosphate synthase component TPS1 and related subunits
Cluster-5747.18100	KOG0440	D	Cell cycle-associated protein Mob1-1
Cluster-5747.18064	KOG3272	R	Predicted coiled-coil protein
Cluster-5747.13203	KOG1556	O	26S proteasome regulatory complex, subunit RPN8/PSMD7
Cluster-5747.13200	KOG3147	G	6-phosphogluconolactonase - like protein
Cluster-5747.13206	KOG1198	CR	Zinc-binding oxidoreductase
Cluster-5747.13204	KOG0295	S	WD40 repeat-containing protein
Cluster-5747.200	KOG0432	J	Valyl-tRNA synthetase
Cluster-5747.201	KOG0432	J	Valyl-tRNA synthetase
Cluster-1557.0	KOG1578	P	Predicted carbonic anhydrase involved in protection against oxidative damage
Cluster-5747.18069	KOG2273	U	Membrane coat complex Retromer, subunit VPS5/SNX1, Sorting nexins, and related PX domain-containing proteins
Cluster-5111.0	KOG0895	O	Ubiquitin-conjugating enzyme
Cluster-11557.0	KOG0338	A	ATP-dependent RNA helicase
Cluster-11366.0	KOG1426	S	FOG: RCC1 domain
Cluster-5747.2658	KOG1393	I	Hydroxymethylglutaryl-CoA synthase
Cluster-5747.2659	KOG1393	I	Hydroxymethylglutaryl-CoA synthase
Cluster-5747.9609	KOG1411	E	Aspartate aminotransferase/Glutamic oxaloacetic transaminase AAT1/GOT2
Cluster-5747.2653	KOG0903	TU	Phosphatidylinositol 4-kinase, involved in intracellular trafficking and secretion
Cluster-5747.2654	KOG3281	O	Mitochondrial F1-ATPase assembly protein
Cluster-5747.2657	KOG1393	I	Hydroxymethylglutaryl-CoA synthase
Cluster-5747.7510	KOG0940	O	Ubiquitin protein ligase RSP5/NEDD4
Cluster-5747.7511	KOG0001	OR	Ubiquitin and ubiquitin-like proteins
Cluster-5747.7512	KOG0940	O	Ubiquitin protein ligase RSP5/NEDD4
Cluster-5747.8263	KOG1429	GM	dTDP-glucose 4-6-dehydratase/UDP-glucuronic acid decarboxylase
Cluster-5747.8266	KOG1311	R	DHHC-type Zn-finger proteins
Cluster-5747.8265	KOG3145	E	Cystine transporter Cystinosin
Cluster-5747.8264	KOG1429	GM	dTDP-glucose 4-6-dehydratase/UDP-glucuronic acid decarboxylase
Cluster-6739.0	KOG0726	O	26S proteasome regulatory complex, ATPase RPT2
Cluster-6739.1	KOG0726	O	26S proteasome regulatory complex, ATPase RPT2
Cluster-5747.15296	KOG1725	U	Protein involved in membrane traffic (YOP1/TB2/DP1/HVA22 family)
Cluster-4189.0	KOG0310	S	Conserved WD40 repeat-containing protein
Cluster-5747.15293	KOG1169	IT	Diacylglycerol kinase
Cluster-5747.15292	KOG0907	O	Thioredoxin
Cluster-5747.4728	KOG2772	G	Transaldolase
Cluster-5747.4729	KOG2772	G	Transaldolase
Cluster-5747.19578	KOG4354	E	N-acetyl-gamma-glutamyl-phosphate reductase
Cluster-5747.19579	KOG4354	E	N-acetyl-gamma-glutamyl-phosphate reductase
Cluster-12447.0	KOG1467	J	Translation initiation factor 2B, delta subunit (eIF-2Bdelta/GCD2)
Cluster-4627.0	KOG1411	E	Aspartate aminotransferase/Glutamic oxaloacetic transaminase AAT1/GOT2
Cluster-9726.1	KOG1578	P	Predicted carbonic anhydrase involved in protection against oxidative damage
Cluster-9726.0	KOG1578	P	Predicted carbonic anhydrase involved in protection against oxidative damage
Cluster-7419.0	KOG2322	T	N-methyl-D-aspartate receptor glutamate-binding subunit
Cluster-7504.5	KOG3493	O	Ubiquitin-like protein
Cluster-7504.4	KOG3493	O	Ubiquitin-like protein
Cluster-7504.3	KOG3493	O	Ubiquitin-like protein
Cluster-7504.2	KOG3493	O	Ubiquitin-like protein
Cluster-7504.1	KOG3493	O	Ubiquitin-like protein
Cluster-7504.0	KOG3493	O	Ubiquitin-like protein
Cluster-5747.17198	KOG1426	S	FOG: RCC1 domain
Cluster-5747.17196	KOG1426	S	FOG: RCC1 domain
Cluster-5747.17197	KOG1426	S	FOG: RCC1 domain
Cluster-5747.17194	KOG1426	S	FOG: RCC1 domain
Cluster-5747.17190	KOG4269	T	Rac GTPase-activating protein BCR/ABR
Cluster-5747.17191	KOG4269	T	Rac GTPase-activating protein BCR/ABR
Cluster-6950.0	KOG2670	G	Enolase
Cluster-5747.17220	KOG2477	S	Uncharacterized conserved protein
Cluster-5747.7444	KOG2164	O	Predicted E3 ubiquitin ligase
Cluster-10812.3	KOG0335	A	ATP-dependent RNA helicase
Cluster-11350.0	KOG3465	U	Signal recognition particle, subunit Srp9
Cluster-5747.14753	KOG1557	G	Fructose-biphosphate aldolase
Cluster-5747.14752	KOG4168	K	Predicted RNA polymerase III subunit C17
Cluster-5747.14757	KOG0504	R	FOG: Ankyrin repeat
Cluster-5747.14756	KOG0504	R	FOG: Ankyrin repeat
Cluster-5747.14759	KOG3460	A	Small nuclear ribonucleoprotein (snRNP) LSM3
Cluster-5747.14758	KOG2347	U	Sec5 subunit of exocyst complex
Cluster-5747.19701	KOG0725	R	Reductases with broad range of substrate specificities
Cluster-5747.19706	KOG2890	S	Predicted membrane protein
Cluster-12367.1	KOG1973	B	Chromatin remodeling protein, contains PHD Zn-finger
Cluster-8304.1	KOG1678	J	60s ribosomal protein L15
Cluster-12367.0	KOG1973	B	Chromatin remodeling protein, contains PHD Zn-finger
Cluster-5747.2431	KOG4401	S	Uncharacterized conserved protein
Cluster-5543.0	KOG3111	G	D-ribulose-5-phosphate 3-epimerase
Cluster-9795.5	KOG0585	T	Ca2+/calmodulin-dependent protein kinase kinase beta and related serine/threonine protein kinases
Cluster-9795.4	KOG0585	T	Ca2+/calmodulin-dependent protein kinase kinase beta and related serine/threonine protein kinases
Cluster-9795.0	KOG0585	T	Ca2+/calmodulin-dependent protein kinase kinase beta and related serine/threonine protein kinases
Cluster-5747.16409	KOG2848	I	1-acyl-sn-glycerol-3-phosphate acyltransferase
Cluster-6211.1	KOG2575	GE	Glucosyltransferase - Alg6p
Cluster-6211.3	KOG2575	GE	Glucosyltransferase - Alg6p
Cluster-6211.2	KOG2575	GE	Glucosyltransferase - Alg6p
Cluster-9968.0	KOG3399	R	Predicted Yippee-type zinc-binding protein
Cluster-3761.0	KOG1246	R	DNA-binding protein jumonji/RBP2/SMCY, contains JmjC domain
Cluster-11760.1	KOG1592	E	Asparaginase
Cluster-11760.0	KOG1592	E	Asparaginase
Cluster-3367.1	KOG0157	QI	Cytochrome P450 CYP4/CYP19/CYP26 subfamilies
Cluster-3367.2	KOG0157	QI	Cytochrome P450 CYP4/CYP19/CYP26 subfamilies
Cluster-9950.0	KOG3707	S	Uncharacterized conserved protein
Cluster-6033.1	KOG2757	G	Mannose-6-phosphate isomerase
Cluster-6033.0	KOG2757	G	Mannose-6-phosphate isomerase
Cluster-5747.446	KOG1235	R	Predicted unusual protein kinase
Cluster-5747.444	KOG2419	I	Phosphatidylserine decarboxylase
Cluster-5747.442	KOG2348	E	Urea transporter
Cluster-12344.0	KOG0253	R	Synaptic vesicle transporter SV2 (major facilitator superfamily)
Cluster-7727.0	KOG0857	J	60s ribosomal protein L10
Cluster-7727.1	KOG0857	J	60s ribosomal protein L10
Cluster-7727.2	KOG0857	J	60s ribosomal protein L10
Cluster-7727.3	KOG0857	J	60s ribosomal protein L10
Cluster-5747.18987	KOG3109	R	Haloacid dehalogenase-like hydrolase
Cluster-11422.0	KOG2716	P	Polymerase delta-interacting protein PDIP1 and related proteins, contain BTB/POZ domain
Cluster-5144.0	KOG0928	U	Pattern-formation protein/guanine nucleotide exchange factor
Cluster-10007.1	KOG2118	S	Predicted membrane protein, contains two CBS domains
Cluster-3066.2	KOG2429	G	Glycosyl hydrolase, family 47
Cluster-9080.0	KOG0979	BDL	Structural maintenance of chromosome protein SMC5/Spr18, SMC superfamily
Cluster-3066.0	KOG2429	G	Glycosyl hydrolase, family 47
Cluster-3066.1	KOG2429	G	Glycosyl hydrolase, family 47
Cluster-5747.994	KOG2367	E	Alpha-isopropylmalate synthase/homocitrate synthase
Cluster-5747.995	KOG2367	E	Alpha-isopropylmalate synthase/homocitrate synthase
Cluster-5747.992	KOG2367	E	Alpha-isopropylmalate synthase/homocitrate synthase
Cluster-5747.993	KOG2367	E	Alpha-isopropylmalate synthase/homocitrate synthase
Cluster-5747.10423	KOG1257	C	NADP+-dependent malic enzyme
Cluster-5747.10422	KOG1257	C	NADP+-dependent malic enzyme
Cluster-5747.10427	KOG2323	G	Pyruvate kinase
Cluster-5747.10425	KOG0894	O	Ubiquitin-protein ligase
Cluster-5747.10424	KOG1257	C	NADP+-dependent malic enzyme
Cluster-4870.0	KOG1770	J	Translation initiation factor 1 (eIF-1/SUI1)
Cluster-5747.16864	KOG0714	O	Molecular chaperone (DnaJ superfamily)
Cluster-5747.16861	KOG1211	J	Amidases
Cluster-5747.16860	KOG1211	J	Amidases
Cluster-5747.16863	KOG0714	O	Molecular chaperone (DnaJ superfamily)
Cluster-5747.16862	KOG1211	J	Amidases
Cluster-5747.12375	KOG4656	P	Copper chaperone for superoxide dismutase
Cluster-7945.0	KOG2817	O	Predicted E3 ubiquitin ligase
Cluster-7945.1	KOG2817	O	Predicted E3 ubiquitin ligase
Cluster-5747.20839	KOG2770	E	Aminomethyl transferase
Cluster-5747.20838	KOG2881	S	Predicted membrane protein
Cluster-5747.20837	KOG2881	S	Predicted membrane protein
Cluster-5747.20835	KOG1309	T	Suppressor of G2 allele of skp1
Cluster-5747.13423	KOG2116	NI	Protein involved in plasmid maintenance/nuclear protein involved in lipid metabolism
Cluster-5747.13425	KOG1389	I	3-oxoacyl CoA thiolase
Cluster-5747.16285	KOG0092	U	GTPase Rab5/YPT51 and related small G protein superfamily GTPases
Cluster-5747.11489	KOG1402	E	Ornithine aminotransferase
Cluster-5747.11482	KOG2988	J	60S ribosomal protein L30
Cluster-5747.11483	KOG0027	T	Calmodulin and related proteins (EF-Hand superfamily)
Cluster-5747.11486	KOG2835	F	Phosphoribosylamidoimidazole-succinocarboxamide synthase
Cluster-5747.11484	KOG2351	K	RNA polymerase II, fourth largest subunit
Cluster-10561.0	KOG0570	K	Transcriptional coactivator
Cluster-5747.16133	KOG3386	P	Copper transporter
Cluster-5747.16134	KOG0927	R	Predicted transporter (ABC superfamily)
Cluster-10237.0	KOG1678	J	60s ribosomal protein L15
Cluster-8620.0	KOG2084	B	Predicted histone tail methylase containing SET domain
Cluster-5934.0	KOG1384	J	tRNA delta(2)-isopentenylpyrophosphate transferase
Cluster-11025.1	KOG1764	C	5'-AMP-activated protein kinase, gamma subunit
Cluster-11025.0	KOG1764	C	5'-AMP-activated protein kinase, gamma subunit
Cluster-11025.3	KOG1616	G	Protein involved in Snf1 protein kinase complex assembly
Cluster-11025.2	KOG1764	C	5'-AMP-activated protein kinase, gamma subunit
Cluster-5747.10999	KOG3475	J	60S ribosomal protein L37
Cluster-5747.10993	KOG0726	O	26S proteasome regulatory complex, ATPase RPT2
Cluster-5747.10992	KOG0726	O	26S proteasome regulatory complex, ATPase RPT2
Cluster-5747.10991	KOG0726	O	26S proteasome regulatory complex, ATPase RPT2
Cluster-5747.10990	KOG0726	O	26S proteasome regulatory complex, ATPase RPT2
Cluster-5747.10997	KOG4178	I	Soluble epoxide hydrolase
Cluster-5747.10995	KOG2480	I	3-hydroxy-3-methylglutaryl-CoA (HMG-CoA) reductase
Cluster-5747.10994	KOG0726	O	26S proteasome regulatory complex, ATPase RPT2
Cluster-7541.0	KOG1482	P	Zn2+ transporter
Cluster-7573.0	KOG2112	I	Lysophospholipase
Cluster-12249.0	KOG2249	L	3'-5' exonuclease
Cluster-7113.2	KOG0154	R	RNA-binding protein RBM5 and related proteins, contain G-patch and RRM domains
Cluster-5747.17426	KOG0320	O	Predicted E3 ubiquitin ligase
Cluster-7113.0	KOG0154	R	RNA-binding protein RBM5 and related proteins, contain G-patch and RRM domains
Cluster-10489.0	KOG2940	R	Predicted methyltransferase
Cluster-10489.1	KOG2940	R	Predicted methyltransferase
Cluster-5747.19347	KOG0923	A	mRNA splicing factor ATP-dependent RNA helicase
Cluster-7228.0	KOG0858	S	Predicted membrane protein
Cluster-5747.21288	KOG2002	P	TPR-containing nuclear phosphoprotein that regulates K(+) uptake
Cluster-5747.21287	KOG0947	A	Cytoplasmic exosomal RNA helicase SKI2, DEAD-box superfamily
Cluster-5747.21286	KOG0947	A	Cytoplasmic exosomal RNA helicase SKI2, DEAD-box superfamily
Cluster-5747.3483	KOG1725	U	Protein involved in membrane traffic (YOP1/TB2/DP1/HVA22 family)
Cluster-5747.3481	KOG1683	I	Hydroxyacyl-CoA dehydrogenase/enoyl-CoA hydratase
Cluster-5747.3484	KOG1725	U	Protein involved in membrane traffic (YOP1/TB2/DP1/HVA22 family)
Cluster-5747.14199	KOG2697	E	Histidinol dehydrogenase
Cluster-5747.2531	KOG3168	K	U1 snRNP component
Cluster-5747.4148	KOG1087	U	Cytosolic sorting protein GGA2/TOM1
Cluster-5747.4149	KOG0887	J	60S ribosomal protein L35A/L37
Cluster-5747.1393	KOG0711	H	Polyprenyl synthetase
Cluster-5747.1394	KOG0711	H	Polyprenyl synthetase
Cluster-5747.1395	KOG0711	H	Polyprenyl synthetase
Cluster-11316.0	KOG1540	H	Ubiquinone biosynthesis methyltransferase COQ5
Cluster-11316.1	KOG1540	H	Ubiquinone biosynthesis methyltransferase COQ5
Cluster-5747.4237	KOG3320	J	40S ribosomal protein S7
Cluster-5747.1606	KOG1479	F	Nucleoside transporter
Cluster-11749.0	KOG0061	Q	Transporter, ABC superfamily (Breast cancer resistance protein)
Cluster-5747.18062	KOG3272	R	Predicted coiled-coil protein
Cluster-5747.3730	KOG3758	S	Uncharacterized conserved protein
Cluster-5747.3731	KOG0202	P	Ca2+ transporting ATPase
Cluster-5747.3732	KOG0202	P	Ca2+ transporting ATPase
Cluster-5747.14433	KOG0873	I	C-4 sterol methyl oxidase
Cluster-5747.2533	KOG3168	K	U1 snRNP component
Cluster-5747.13994	KOG1488	J	Translational repressor Pumilio/PUF3 and related RNA-binding proteins (Puf superfamily)
Cluster-475.0	KOG0260	K	RNA polymerase II, large subunit
Cluster-10622.0	KOG1996	A	mRNA splicing factor
Cluster-5747.1648	KOG0050	AD	mRNA splicing protein CDC5 (Myb superfamily)
Cluster-5747.1649	KOG0050	AD	mRNA splicing protein CDC5 (Myb superfamily)
Cluster-5747.1642	KOG1001	KL	Helicase-like transcription factor HLTF/DNA helicase RAD5, DEAD-box superfamily
Cluster-5747.1643	KOG1001	KL	Helicase-like transcription factor HLTF/DNA helicase RAD5, DEAD-box superfamily
Cluster-5747.9478	KOG0657	G	Glyceraldehyde 3-phosphate dehydrogenase
Cluster-5747.9474	KOG2014	O	SMT3/SUMO-activating complex, AOS1/RAD31 component
Cluster-5747.9471	KOG3389	C	NADH:ubiquinone oxidoreductase, NDUFS4/18 kDa subunit
Cluster-5747.9470	KOG0342	A	ATP-dependent RNA helicase pitchoune
Cluster-5747.9473	KOG2014	O	SMT3/SUMO-activating complex, AOS1/RAD31 component
Cluster-5747.9472	KOG2014	O	SMT3/SUMO-activating complex, AOS1/RAD31 component
Cluster-5747.18068	KOG2273	U	Membrane coat complex Retromer, subunit VPS5/SNX1, Sorting nexins, and related PX domain-containing proteins
Cluster-7984.1	KOG0446	UR	Vacuolar sorting protein VPS1, dynamin, and related proteins
Cluster-7984.0	KOG0446	UR	Vacuolar sorting protein VPS1, dynamin, and related proteins
Cluster-12047.1	KOG0061	Q	Transporter, ABC superfamily (Breast cancer resistance protein)
Cluster-1762.0	KOG3480	U	Mitochondrial import inner membrane translocase, subunits TIM10/TIM12
Cluster-5747.7499	KOG0864	U	Ran-binding protein RANBP1 and related RanBD domain proteins
Cluster-5747.7496	KOG0888	F	Nucleoside diphosphate kinase
Cluster-5747.7490	KOG1872	O	Ubiquitin-specific protease
Cluster-5747.7492	KOG0116	T	RasGAP SH3 binding protein rasputin, contains NTF2 and RRM domains
Cluster-5747.7723	KOG2110	S	Uncharacterized conserved protein, contains WD40 repeats
Cluster-5747.7722	KOG2110	S	Uncharacterized conserved protein, contains WD40 repeats
Cluster-5747.7727	KOG1269	IR	SAM-dependent methyltransferases
Cluster-5747.7725	KOG2605	TO	OTU (ovarian tumor)-like cysteine protease
Cluster-5747.7729	KOG1983	U	Tomosyn and related SNARE-interacting proteins
Cluster-8508.0	KOG0552	O	FKBP-type peptidyl-prolyl cis-trans isomerase
Cluster-4443.0	KOG0235	G	Phosphoglycerate mutase
Cluster-9296.0	KOG1597	K	Transcription initiation factor TFIIB
Cluster-5747.1703	KOG3283	J	40S ribosomal protein S8
Cluster-5747.1702	KOG0851	L	Single-stranded DNA-binding replication protein A (RPA), large (70 kD) subunit and related ssDNA-binding proteins
Cluster-5747.1701	KOG0851	L	Single-stranded DNA-binding replication protein A (RPA), large (70 kD) subunit and related ssDNA-binding proteins
Cluster-4503.0	KOG0069	C	Glyoxylate/hydroxypyruvate reductase (D-isomer-specific 2-hydroxy acid dehydrogenase superfamily)
Cluster-5747.6453	KOG4693	R	Uncharacterized conserved protein, contains kelch repeat
Cluster-5747.6451	KOG1320	O	Serine protease
Cluster-5747.6456	KOG1758	C	Mitochondrial F1F0-ATP synthase, subunit delta/ATP16
Cluster-5747.6454	KOG0688	J	Peptide chain release factor 1 (eRF1)
Cluster-5747.19020	KOG0713	O	Molecular chaperone (DnaJ superfamily)
Cluster-4468.1	KOG0478	L	DNA replication licensing factor, MCM4 component
Cluster-4468.0	KOG0478	L	DNA replication licensing factor, MCM4 component
Cluster-6274.0	KOG0692	E	Pentafunctional AROM protein
Cluster-9905.0	KOG2711	C	Glycerol-3-phosphate dehydrogenase/dihydroxyacetone 3-phosphate reductase
Cluster-7950.4	KOG0118	R	FOG: RRM domain
Cluster-7950.5	KOG0118	R	FOG: RRM domain
Cluster-5747.4915	KOG4098	O	Molecular chaperone Prefoldin, subunit 2
Cluster-5747.4911	KOG2530	Z	Members of tubulin/FtsZ family
Cluster-5747.4910	KOG2530	Z	Members of tubulin/FtsZ family
Cluster-5747.4913	KOG2530	Z	Members of tubulin/FtsZ family
Cluster-5747.4912	KOG2530	Z	Members of tubulin/FtsZ family
Cluster-7950.0	KOG0118	R	FOG: RRM domain
Cluster-7950.1	KOG0118	R	FOG: RRM domain
Cluster-7950.2	KOG0118	R	FOG: RRM domain
Cluster-888.0	KOG1289	E	Amino acid transporters
Cluster-7950.3	KOG0118	R	FOG: RRM domain
Cluster-3718.0	KOG1324	H	Dihydrofolate reductase
Cluster-5627.1	KOG2628	O	Farnesyl cysteine-carboxyl methyltransferase
Cluster-5627.0	KOG2628	O	Farnesyl cysteine-carboxyl methyltransferase
Cluster-5747.10284	KOG3106	U	ER lumen protein retaining receptor
Cluster-2856.0	KOG1036	D	Mitotic spindle checkpoint protein BUB3, WD repeat superfamily
Cluster-2856.1	KOG1036	D	Mitotic spindle checkpoint protein BUB3, WD repeat superfamily
Cluster-2856.2	KOG1036	D	Mitotic spindle checkpoint protein BUB3, WD repeat superfamily
Cluster-7683.3	KOG3304	R	Surfeit family protein 5
Cluster-7683.1	KOG3304	R	Surfeit family protein 5
Cluster-10800.4	KOG2086	Y	Protein tyrosine phosphatase SHP1/Cofactor for p97 ATPase-mediated vesicle membrane fusion
Cluster-12215.1	KOG0820	A	Ribosomal RNA adenine dimethylase
Cluster-12215.0	KOG0820	A	Ribosomal RNA adenine dimethylase
Cluster-6733.1	KOG0757	C	Mitochondrial carrier protein - Rim2p/Mrs12p
Cluster-3411.1	KOG2119	G	Predicted bile acid beta-glucosidase
Cluster-5747.12928	KOG0118	R	FOG: RRM domain
Cluster-5747.12929	KOG0118	R	FOG: RRM domain
Cluster-5747.12924	KOG0061	Q	Transporter, ABC superfamily (Breast cancer resistance protein)
Cluster-5747.12925	KOG3290	I	Peroxisomal phytanoyl-CoA hydroxylase
Cluster-5747.12926	KOG3077	S	Uncharacterized conserved protein
Cluster-8321.0	KOG2691	K	RNA polymerase II subunit 9
Cluster-5747.5570	KOG1050	G	Trehalose-6-phosphate synthase component TPS1 and related subunits
Cluster-5747.5572	KOG1050	G	Trehalose-6-phosphate synthase component TPS1 and related subunits
Cluster-5747.1400	KOG1505	I	Lysophosphatidic acid acyltransferase LPAAT and related acyltransferases
Cluster-5747.1401	KOG1505	I	Lysophosphatidic acid acyltransferase LPAAT and related acyltransferases
Cluster-5747.1402	KOG1505	I	Lysophosphatidic acid acyltransferase LPAAT and related acyltransferases
Cluster-5747.1403	KOG1505	I	Lysophosphatidic acid acyltransferase LPAAT and related acyltransferases
Cluster-5747.10388	KOG1742	J	60s ribosomal protein L15/L27
Cluster-5747.10384	KOG1227	R	Putative methyltransferase
Cluster-5747.10383	KOG1339	O	Aspartyl protease
Cluster-5747.11385	KOG1351	C	Vacuolar H+-ATPase V1 sector, subunit B
Cluster-5747.11384	KOG1351	C	Vacuolar H+-ATPase V1 sector, subunit B
Cluster-5747.11387	KOG4177	M	Ankyrin
Cluster-5747.11386	KOG0820	A	Ribosomal RNA adenine dimethylase
Cluster-5747.11380	KOG4664	C	Cytochrome oxidase subunit III and related proteins
Cluster-5747.11383	KOG1351	C	Vacuolar H+-ATPase V1 sector, subunit B
Cluster-5747.11382	KOG1351	C	Vacuolar H+-ATPase V1 sector, subunit B
Cluster-4092.0	KOG2509	J	Seryl-tRNA synthetase
Cluster-5747.10655	KOG0001	OR	Ubiquitin and ubiquitin-like proteins
Cluster-5747.10657	KOG4205	A	RNA-binding protein musashi/mRNA cleavage and polyadenylation factor I complex, subunit HRP1
Cluster-5747.10658	KOG2855	G	Ribokinase
Cluster-5747.20979	KOG1342	B	Histone deacetylase complex, catalytic component RPD3
Cluster-5747.20976	KOG0072	U	GTP-binding ADP-ribosylation factor-like protein ARL1
Cluster-5747.20977	KOG0446	UR	Vacuolar sorting protein VPS1, dynamin, and related proteins
Cluster-5747.11527	KOG3347	F	Predicted nucleotide kinase/nuclear protein involved oxidative stress response
Cluster-6692.0	KOG1840	Z	Kinesin light chain
Cluster-6692.1	KOG1840	Z	Kinesin light chain
Cluster-4773.0	KOG0172	E	Lysine-ketoglutarate reductase/saccharopine dehydrogenase
Cluster-6726.0	KOG0331	A	ATP-dependent RNA helicase
Cluster-6726.1	KOG0331	A	ATP-dependent RNA helicase
Cluster-5747.1984	KOG0683	E	Glutamine synthetase
Cluster-5747.1987	KOG2201	H	Pantothenate kinase PanK and related proteins
Cluster-5747.1983	KOG2876	H	Molybdenum cofactor biosynthesis pathway protein
Cluster-5747.3118	KOG0386	BK	Chromatin remodeling complex SWI/SNF, component SWI2 and related ATPases (DNA/RNA helicase superfamily)
Cluster-5747.3114	KOG1757	B	Histone 2A
Cluster-5747.3115	KOG3235	R	Subunit of the major N alpha-acetyltransferase
Cluster-5747.3116	KOG0386	BK	Chromatin remodeling complex SWI/SNF, component SWI2 and related ATPases (DNA/RNA helicase superfamily)
Cluster-5747.3117	KOG0386	BK	Chromatin remodeling complex SWI/SNF, component SWI2 and related ATPases (DNA/RNA helicase superfamily)
Cluster-9483.0	KOG4441	TR	Proteins containing BTB/POZ and Kelch domains, involved in regulatory/signal transduction processes
Cluster-5703.0	KOG0962	L	DNA repair protein RAD50, ABC-type ATPase/SMC superfamily
Cluster-5747.6062	KOG1096	F	Adenosine monophosphate deaminase
Cluster-5747.6064	KOG1096	F	Adenosine monophosphate deaminase
Cluster-11086.0	KOG1722	J	60s ribosomal protein L24
Cluster-2145.1	KOG2544	H	Dihydropteroate synthase/7,8-dihydro-6-hydroxymethylpterin-pyrophosphokinase/Dihydroneopterin aldolase
Cluster-5747.7917	KOG2067	O	Mitochondrial processing peptidase, alpha subunit
Cluster-5747.7910	KOG3057	C	Cytochrome c oxidase, subunit VIb/COX12
Cluster-7434.0	KOG0800	O	FOG: Predicted E3 ubiquitin ligase
Cluster-2547.0	KOG0219	L	Mismatch repair ATPase MSH2 (MutS family)
Cluster-833.0	KOG3078	F	Adenylate kinase
Cluster-5747.18821	KOG0153	R	Predicted RNA-binding protein (RRM superfamily)
Cluster-5747.18820	KOG2440	G	Pyrophosphate-dependent phosphofructo-1-kinase
Cluster-5747.15639	KOG0314	O	Predicted E3 ubiquitin ligase
Cluster-564.0	KOG0407	J	40S ribosomal protein S14
Cluster-1413.0	KOG3192	O	Mitochondrial J-type chaperone
Cluster-1413.1	KOG3192	O	Mitochondrial J-type chaperone
Cluster-5747.15637	KOG1754	J	40S ribosomal protein S15/S22
Cluster-5747.21166	KOG2897	R	DNA-binding protein YL1 and related proteins
Cluster-5747.21165	KOG2897	R	DNA-binding protein YL1 and related proteins
Cluster-5747.21169	KOG2619	GE	Fucosyltransferase
Cluster-5747.4335	KOG1494	C	NAD-dependent malate dehydrogenase
Cluster-5747.4334	KOG2047	A	mRNA splicing factor
Cluster-5747.4333	KOG2047	A	mRNA splicing factor
Cluster-5747.17674	KOG1413	G	N-acetylglucosaminyltransferase I
Cluster-4126.0	KOG0315	R	G-protein beta subunit-like protein (contains WD40 repeats)
Cluster-5747.17673	KOG1413	G	N-acetylglucosaminyltransferase I
Cluster-4217.0	KOG4548	J	Mitochondrial ribosomal protein L17
Cluster-7278.0	KOG1666	U	V-SNARE
Cluster-12323.0	KOG3503	A	H/ACA snoRNP complex, subunit NOP10
Cluster-5747.20781	KOG0008	K	Transcription initiation factor TFIID, subunit TAF1
Cluster-5747.20782	KOG3354	G	Gluconate kinase
Cluster-5747.3032	KOG0522	R	Ankyrin repeat protein
Cluster-3400.0	KOG0758	C	Mitochondrial carnitine-acylcarnitine carrier protein
Cluster-3400.1	KOG0758	C	Mitochondrial carnitine-acylcarnitine carrier protein
Cluster-3410.1	KOG0254	R	Predicted transporter (major facilitator superfamily)
Cluster-3410.0	KOG0254	R	Predicted transporter (major facilitator superfamily)
Cluster-3410.3	KOG0254	R	Predicted transporter (major facilitator superfamily)
Cluster-3410.2	KOG0254	R	Predicted transporter (major facilitator superfamily)
Cluster-3410.5	KOG0254	R	Predicted transporter (major facilitator superfamily)
Cluster-3410.4	KOG0254	R	Predicted transporter (major facilitator superfamily)
Cluster-5747.4951	KOG1959	G	Glycosyl hydrolase, family 38 - alpha-mannosidase
Cluster-5747.4950	KOG0715	O	Molecular chaperone (DnaJ superfamily)
Cluster-5747.5910	KOG1742	J	60s ribosomal protein L15/L27
Cluster-5991.0	KOG0335	A	ATP-dependent RNA helicase
Cluster-6586.0	KOG0920	A	ATP-dependent RNA helicase A
Cluster-5747.20654	KOG2053	Z	Mitochondrial inheritance and actin cytoskeleton organization protein
Cluster-2099.0	KOG0399	E	Glutamate synthase
Cluster-5747.18510	KOG1327	T	Copine
Cluster-1560.0	KOG0928	U	Pattern-formation protein/guanine nucleotide exchange factor
Cluster-5747.11925	KOG1426	S	FOG: RCC1 domain
Cluster-5747.11927	KOG0055	Q	Multidrug/pheromone exporter, ABC superfamily
Cluster-5747.11921	KOG1339	O	Aspartyl protease
Cluster-6077.1	KOG0621	M	Phospholipid scramblase
Cluster-5747.11920	KOG1339	O	Aspartyl protease
Cluster-5747.11922	KOG1339	O	Aspartyl protease
Cluster-6445.2	KOG2633	BK	Hismacro and SEC14 domain-containing proteins
Cluster-6445.3	KOG2633	BK	Hismacro and SEC14 domain-containing proteins
Cluster-5747.20658	KOG2541	IO	Palmitoyl protein thioesterase
Cluster-150.1	KOG0302	R	Ribosome Assembly protein
Cluster-150.2	KOG0302	R	Ribosome Assembly protein
Cluster-5747.18651	KOG4209	A	Splicing factor RNPS1, SR protein superfamily
Cluster-6445.4	KOG2633	BK	Hismacro and SEC14 domain-containing proteins
Cluster-718.0	KOG3449	J	60S acidic ribosomal protein P2
Cluster-718.1	KOG3449	J	60S acidic ribosomal protein P2
Cluster-3801.0	KOG0446	UR	Vacuolar sorting protein VPS1, dynamin, and related proteins
Cluster-12199.0	KOG2932	O	E3 ubiquitin ligase involved in ubiquitination of E-cadherin complex
Cluster-12199.1	KOG2932	O	E3 ubiquitin ligase involved in ubiquitination of E-cadherin complex
Cluster-12199.2	KOG2932	O	E3 ubiquitin ligase involved in ubiquitination of E-cadherin complex
Cluster-12199.3	KOG2932	O	E3 ubiquitin ligase involved in ubiquitination of E-cadherin complex
Cluster-12199.4	KOG2932	O	E3 ubiquitin ligase involved in ubiquitination of E-cadherin complex
Cluster-5747.5315	KOG0795	E	Chorismate mutase
Cluster-5747.5317	KOG2635	U	Medium subunit of clathrin adaptor complex
Cluster-5747.16410	KOG2848	I	1-acyl-sn-glycerol-3-phosphate acyltransferase
Cluster-5747.16412	KOG2848	I	1-acyl-sn-glycerol-3-phosphate acyltransferase
Cluster-5747.16413	KOG0117	A	Heterogeneous nuclear ribonucleoprotein R (RRM superfamily)
Cluster-5747.16415	KOG3126	P	Porin/voltage-dependent anion-selective channel protein
Cluster-1882.2	KOG2868	KA	Decapping enzyme complex component DCP1
Cluster-1882.0	KOG2868	KA	Decapping enzyme complex component DCP1
Cluster-1882.1	KOG2868	KA	Decapping enzyme complex component DCP1
Cluster-5747.18751	KOG1588	A	RNA-binding protein Sam68 and related KH domain proteins
Cluster-5747.18750	KOG1588	A	RNA-binding protein Sam68 and related KH domain proteins
Cluster-12362.0	KOG1946	K	RNA polymerase I transcription factor UAF
Cluster-5747.18752	KOG1588	A	RNA-binding protein Sam68 and related KH domain proteins
Cluster-6174.0	KOG1404	E	Alanine-glyoxylate aminotransferase AGT2
Cluster-7187.0	KOG1657	K	CCAAT-binding factor, subunit C (HAP5)
Cluster-5747.13207	KOG3271	J	Translation initiation factor 5A (eIF-5A)
Cluster-47.0	KOG0087	U	GTPase Rab11/YPT3, small G protein superfamily
Cluster-1754.0	KOG0027	T	Calmodulin and related proteins (EF-Hand superfamily)
Cluster-5747.3212	KOG2806	G	Chitinase
Cluster-5747.5686	KOG4750	E	Serine O-acetyltransferase
Cluster-5747.5680	KOG0258	E	Alanine aminotransferase
Cluster-5747.15881	KOG1728	J	40S ribosomal protein S11
Cluster-5747.15886	KOG2637	S	Uncharacterized conserved protein
Cluster-5747.15885	KOG2637	S	Uncharacterized conserved protein
Cluster-5747.13351	KOG0082	DT	G-protein alpha subunit (small G protein superfamily)
Cluster-5747.12886	KOG1092	U	Ypt/Rab-specific GTPase-activating protein GYP1
Cluster-11923.0	KOG1749	J	40S ribosomal protein S23
Cluster-8396.0	KOG0715	O	Molecular chaperone (DnaJ superfamily)
Cluster-5747.176	KOG0412	U	Golgi transport complex COD1 protein
Cluster-5747.177	KOG0412	U	Golgi transport complex COD1 protein
Cluster-5747.175	KOG0412	U	Golgi transport complex COD1 protein
Cluster-5747.2167	KOG1046	EO	Puromycin-sensitive aminopeptidase and related aminopeptidases
Cluster-4522.0	KOG0052	J	Translation elongation factor EF-1 alpha/Tu
Cluster-5747.284	KOG4492	E	Chorismate synthase
Cluster-5747.285	KOG4492	E	Chorismate synthase
Cluster-5747.286	KOG4492	E	Chorismate synthase
Cluster-5747.287	KOG4492	E	Chorismate synthase
Cluster-5747.283	KOG4492	E	Chorismate synthase
Cluster-8122.3	KOG0921	K	Dosage compensation complex, subunit MLE
Cluster-5747.8157	KOG1058	U	Vesicle coat complex COPI, beta subunit
Cluster-5747.8151	KOG2250	E	Glutamate/leucine/phenylalanine/valine dehydrogenases
Cluster-5747.8150	KOG2250	E	Glutamate/leucine/phenylalanine/valine dehydrogenases
Cluster-5747.5304	KOG1135	A	mRNA cleavage and polyadenylation factor II complex, subunit CFT2 (CPSF subunit)
Cluster-5747.8159	KOG1058	U	Vesicle coat complex COPI, beta subunit
Cluster-5747.8158	KOG1058	U	Vesicle coat complex COPI, beta subunit
Cluster-5747.15877	KOG1343	B	Histone deacetylase complex, catalytic component HDA1
Cluster-5747.15876	KOG1343	B	Histone deacetylase complex, catalytic component HDA1
Cluster-5505.0	KOG1282	OE	Serine carboxypeptidases (lysosomal cathepsin A)
Cluster-5747.15872	KOG1707	V	Predicted Ras related/Rac-GTP binding protein
Cluster-5747.6643	KOG1754	J	40S ribosomal protein S15/S22
Cluster-5747.6642	KOG2882	P	p-Nitrophenyl phosphatase
Cluster-5747.6641	KOG2997	R	F-box protein FBX9
Cluster-5747.6645	KOG0304	A	mRNA deadenylase subunit
Cluster-5418.0	KOG1216	WV	von Willebrand factor and related coagulation proteins
Cluster-5747.20547	KOG1609	A	Protein involved in mRNA turnover and stability
Cluster-5747.20546	KOG1609	A	Protein involved in mRNA turnover and stability
Cluster-3218.0	KOG1627	J	Translation elongation factor EF-1 gamma
Cluster-5747.20543	KOG2034	U	Vacuolar sorting protein PEP3/VPS18
Cluster-5747.20541	KOG2034	U	Vacuolar sorting protein PEP3/VPS18
Cluster-5747.14119	KOG1105	K	Transcription elongation factor TFIIS/Cofactor of enhancer-binding protein Sp1
Cluster-11629.1	KOG0544	O	FKBP-type peptidyl-prolyl cis-trans isomerase
Cluster-6494.1	KOG0686	OT	COP9 signalosome, subunit CSN1
Cluster-11629.0	KOG0552	O	FKBP-type peptidyl-prolyl cis-trans isomerase
Cluster-5747.16991	KOG0066	J	eIF2-interacting protein ABC50 (ABC superfamily)
Cluster-5747.16990	KOG1641	O	Mitochondrial chaperonin
Cluster-5747.16992	KOG0927	R	Predicted transporter (ABC superfamily)
Cluster-5747.16997	KOG2617	C	Citrate synthase
Cluster-5747.16998	KOG0186	E	Proline oxidase
Cluster-5511.0	KOG0330	A	ATP-dependent RNA helicase
Cluster-5747.12061	KOG3974	G	Predicted sugar kinase
Cluster-5747.12060	KOG3974	G	Predicted sugar kinase
Cluster-5747.12063	KOG3387	AJ	60S ribosomal protein 15.5kD/SNU13, NHP2/L7A family (includes ribonuclease P subunit p38), involved in splicing
Cluster-5747.12069	KOG0657	G	Glyceraldehyde 3-phosphate dehydrogenase
Cluster-5747.2948	KOG1605	K	TFIIF-interacting CTD phosphatase, including NLI-interacting factor (involved in RNA polymerase II regulation)
Cluster-5747.2949	KOG1605	K	TFIIF-interacting CTD phosphatase, including NLI-interacting factor (involved in RNA polymerase II regulation)
Cluster-5747.2940	KOG2648	J	Diphthamide biosynthesis protein
Cluster-5747.2942	KOG1205	Q	Predicted dehydrogenase
Cluster-5747.2943	KOG1315	R	Predicted DHHC-type Zn-finger protein
Cluster-5747.2944	KOG1315	R	Predicted DHHC-type Zn-finger protein
Cluster-5747.2946	KOG1605	K	TFIIF-interacting CTD phosphatase, including NLI-interacting factor (involved in RNA polymerase II regulation)
Cluster-5747.2947	KOG1605	K	TFIIF-interacting CTD phosphatase, including NLI-interacting factor (involved in RNA polymerase II regulation)
Cluster-5747.18994	KOG4491	S	Predicted membrane protein
Cluster-5747.7271	KOG2423	R	Nucleolar GTPase
Cluster-5747.7273	KOG1864	O	Ubiquitin-specific protease
Cluster-5747.7272	KOG1864	O	Ubiquitin-specific protease
Cluster-5747.7279	KOG0920	A	ATP-dependent RNA helicase A
Cluster-5747.7278	KOG0920	A	ATP-dependent RNA helicase A
Cluster-5747.9602	KOG0700	T	Protein phosphatase 2C/pyruvate dehydrogenase (lipoamide) phosphatase
Cluster-12253.1	KOG2319	U	Vacuolar assembly/sorting protein VPS9
Cluster-5747.9601	KOG0841	O	Multifunctional chaperone (14-3-3 family)
Cluster-11677.0	KOG2323	G	Pyruvate kinase
Cluster-10138.3	KOG1533	R	Predicted GTPase
Cluster-5747.8973	KOG0937	U	Adaptor complexes medium subunit family
Cluster-5747.8970	KOG0402	J	60S ribosomal protein L37
Cluster-5747.8976	KOG0462	J	Elongation factor-type GTP-binding protein
Cluster-5747.8974	KOG3328	R	HGG motif-containing thioesterase
Cluster-5747.7891	KOG0101	O	Molecular chaperones HSP70/HSC70, HSP70 superfamily
Cluster-5747.7890	KOG1654	Z	Microtubule-associated anchor protein involved in autophagy and membrane trafficking
Cluster-5392.0	KOG3682	S	Predicted membrane protein (associated with esophageal cancer in humans)
Cluster-11394.0	KOG0907	O	Thioredoxin
Cluster-10138.5	KOG1302	U	Vacuolar sorting protein VPS33/slp1 (Sec1 family)
Cluster-8562.2	KOG1361	L	Predicted hydrolase involved in interstrand cross-link repair
Cluster-5747.17715	KOG0717	O	Molecular chaperone (DnaJ superfamily)
Cluster-5747.17717	KOG2764	RV	Putative transcriptional regulator DJ-1
Cluster-10138.4	KOG1302	U	Vacuolar sorting protein VPS33/slp1 (Sec1 family)
Cluster-5747.17710	KOG0583	T	Serine/threonine protein kinase
Cluster-5747.18782	KOG0872	I	Sterol C5 desaturase
Cluster-5747.18783	KOG0872	I	Sterol C5 desaturase
Cluster-5747.18780	KOG2081	U	Nuclear transport regulator
Cluster-5747.18781	KOG2081	U	Nuclear transport regulator
Cluster-5747.18786	KOG0800	O	FOG: Predicted E3 ubiquitin ligase
Cluster-5747.18784	KOG0872	I	Sterol C5 desaturase
Cluster-5747.21085	KOG1467	J	Translation initiation factor 2B, delta subunit (eIF-2Bdelta/GCD2)
Cluster-5747.21086	KOG0082	DT	G-protein alpha subunit (small G protein superfamily)
Cluster-9262.3	KOG0431	R	Auxilin-like protein and related proteins containing DnaJ domain
Cluster-10503.1	KOG2749	A	mRNA cleavage and polyadenylation factor IA/II complex, subunit CLP1
Cluster-10503.0	KOG2749	A	mRNA cleavage and polyadenylation factor IA/II complex, subunit CLP1
Cluster-5747.9369	KOG0918	P	Selenium-binding protein
Cluster-5747.9364	KOG0856	O	Predicted pilin-like transcription factor
Cluster-5747.9367	KOG2596	E	Aminopeptidase I zinc metalloprotease (M18)
Cluster-5747.9360	KOG1742	J	60s ribosomal protein L15/L27
Cluster-5747.9363	KOG0856	O	Predicted pilin-like transcription factor
Cluster-7493.0	KOG0387	KL	Transcription-coupled repair protein CSB/RAD26 (contains SNF2 family DNA-dependent ATPase domain)
Cluster-5747.14356	KOG0907	O	Thioredoxin
Cluster-6722.2	KOG4341	R	F-box protein containing LRR
Cluster-6722.0	KOG4341	R	F-box protein containing LRR
Cluster-6722.1	KOG4341	R	F-box protein containing LRR
Cluster-5747.21336	KOG0069	C	Glyoxylate/hydroxypyruvate reductase (D-isomer-specific 2-hydroxy acid dehydrogenase superfamily)
Cluster-4254.0	KOG3069	L	Peroxisomal NUDIX hydrolase
Cluster-5747.14351	KOG1724	O	SCF ubiquitin ligase, Skp1 component
Cluster-5747.17107	KOG1050	G	Trehalose-6-phosphate synthase component TPS1 and related subunits
Cluster-5747.14350	KOG4230	H	C1-tetrahydrofolate synthase
Cluster-5747.20065	KOG0697	T	Protein phosphatase 1B (formerly 2C)
Cluster-5747.20060	KOG0803	O	Predicted E3 ubiquitin ligase
Cluster-5747.20061	KOG0803	O	Predicted E3 ubiquitin ligase
Cluster-5747.20062	KOG1855	R	Predicted RNA-binding protein
Cluster-5747.20068	KOG0697	T	Protein phosphatase 1B (formerly 2C)
Cluster-6977.0	KOG2825	P	Putative arsenite-translocating ATPase
Cluster-10044.0	KOG1870	O	Ubiquitin C-terminal hydrolase
Cluster-5747.17102	KOG0878	J	60S ribosomal protein L32
Cluster-11806.1	KOG3318	S	Predicted membrane protein
Cluster-8306.3	KOG2698	H	GTP cyclohydrolase I
Cluster-8147.0	KOG1243	R	Protein kinase
Cluster-7513.0	KOG3216	E	Diamine acetyltransferase
Cluster-6311.0	KOG1169	IT	Diacylglycerol kinase
Cluster-6311.1	KOG0782	T	Predicted diacylglycerol kinase
Cluster-12235.0	KOG0172	E	Lysine-ketoglutarate reductase/saccharopine dehydrogenase
Cluster-11384.0	KOG2734	S	Uncharacterized conserved protein
Cluster-5747.19577	KOG4354	E	N-acetyl-gamma-glutamyl-phosphate reductase
Cluster-1578.1	KOG1915	D	Cell cycle control protein (crooked neck)
Cluster-11461.0	KOG2056	F	Equilibrative nucleoside transporter protein
Cluster-5747.19574	KOG0845	YU	Nuclear pore complex, Nup98 component (sc Nup145/Nup100/Nup116)
Cluster-5747.11770	KOG3320	J	40S ribosomal protein S7
Cluster-5747.11773	KOG3475	J	60S ribosomal protein L37
Cluster-5747.11774	KOG4203	TZ	Armadillo/beta-Catenin/plakoglobin
Cluster-5747.11775	KOG1756	B	Histone 2A
Cluster-5747.11776	KOG0557	C	Dihydrolipoamide acetyltransferase
Cluster-953.0	KOG1946	K	RNA polymerase I transcription factor UAF
Cluster-5747.19573	KOG1975	A	mRNA cap methyltransferase
Cluster-5747.21026	KOG1528	FP	Salt-sensitive 3'-phosphoadenosine-5'-phosphatase HAL2/SAL1
Cluster-9923.0	KOG0293	S	WD40 repeat-containing protein
Cluster-5747.16201	KOG0671	T	LAMMER dual specificity kinases
Cluster-5747.16200	KOG0671	T	LAMMER dual specificity kinases
Cluster-5747.16203	KOG1355	F	Adenylosuccinate synthase
Cluster-7288.0	KOG0967	L	ATP-dependent DNA ligase I
Cluster-5747.10910	KOG3293	A	Small nuclear ribonucleoprotein (snRNP)
Cluster-5747.10917	KOG0047	P	Catalase
Cluster-5747.10916	KOG0047	P	Catalase
Cluster-7776.0	KOG2186	D	Cell growth-regulating nucleolar protein
Cluster-7776.1	KOG2186	D	Cell growth-regulating nucleolar protein
Cluster-7627.1	KOG1529	V	Mercaptopyruvate sulfurtransferase/thiosulfate sulfurtransferase
Cluster-7627.0	KOG1529	V	Mercaptopyruvate sulfurtransferase/thiosulfate sulfurtransferase
Cluster-7627.2	KOG1529	V	Mercaptopyruvate sulfurtransferase/thiosulfate sulfurtransferase
Cluster-5747.12458	KOG0524	C	Pyruvate dehydrogenase E1, beta subunit
Cluster-5747.12459	KOG0524	C	Pyruvate dehydrogenase E1, beta subunit
Cluster-5747.12450	KOG2767	J	Translation initiation factor 5 (eIF-5)
Cluster-5747.12451	KOG2767	J	Translation initiation factor 5 (eIF-5)
Cluster-5747.12452	KOG2767	J	Translation initiation factor 5 (eIF-5)
Cluster-5747.12456	KOG0419	O	Ubiquitin-protein ligase
Cluster-5747.12457	KOG0524	C	Pyruvate dehydrogenase E1, beta subunit
Cluster-7704.1	KOG1448	FE	Ribose-phosphate pyrophosphokinase
Cluster-7704.0	KOG1448	FE	Ribose-phosphate pyrophosphokinase
Cluster-5747.14141	KOG3974	G	Predicted sugar kinase
Cluster-6436.0	KOG1304	E	Amino acid transporters
Cluster-12383.0	KOG2119	G	Predicted bile acid beta-glucosidase
Cluster-3700.1	KOG0758	C	Mitochondrial carnitine-acylcarnitine carrier protein
Cluster-3700.0	KOG0758	C	Mitochondrial carnitine-acylcarnitine carrier protein
Cluster-12292.0	KOG0119	A	Splicing factor 1/branch point binding protein (RRM superfamily)
Cluster-12292.1	KOG0119	A	Splicing factor 1/branch point binding protein (RRM superfamily)
Cluster-12292.2	KOG0119	A	Splicing factor 1/branch point binding protein (RRM superfamily)
Cluster-5747.13329	KOG3484	D	Cyclin-dependent protein kinase CDC28, regulatory subunit CKS1, and related proteins
Cluster-5747.13328	KOG1786	TU	Lysosomal trafficking regulator LYST and related BEACH and WD40 repeat proteins
Cluster-5747.3409	KOG1223	E	Isochorismate synthase
Cluster-5747.3400	KOG2726	J	Mitochondrial polypeptide chain release factor
Cluster-4436.0	KOG1671	C	Ubiquinol cytochrome c reductase, subunit RIP1
Cluster-2913.0	KOG1636	L	DNA polymerase delta processivity factor (proliferating cell nuclear antigen)
Cluster-3483.0	KOG0101	O	Molecular chaperones HSP70/HSC70, HSP70 superfamily
Cluster-5747.11010	KOG0729	O	26S proteasome regulatory complex, ATPase RPT1
Cluster-9314.0	KOG0001	OR	Ubiquitin and ubiquitin-like proteins
Cluster-9314.1	KOG0001	OR	Ubiquitin and ubiquitin-like proteins
Cluster-5788.0	KOG0192	T	Tyrosine kinase specific for activated (GTP-bound) p21cdc42Hs
Cluster-5747.1312	KOG0845	YU	Nuclear pore complex, Nup98 component (sc Nup145/Nup100/Nup116)
Cluster-5747.1313	KOG0845	YU	Nuclear pore complex, Nup98 component (sc Nup145/Nup100/Nup116)
Cluster-5747.1318	KOG0077	U	Vesicle coat complex COPII, GTPase subunit SAR1
Cluster-5747.9161	KOG3683	S	Uncharacterized conserved protein
Cluster-5747.5858	KOG4163	J	Prolyl-tRNA synthetase
Cluster-5747.7415	KOG2816	R	Predicted transporter ADD1 (major facilitator superfamily)
Cluster-5747.7417	KOG2816	R	Predicted transporter ADD1 (major facilitator superfamily)
Cluster-5747.7416	KOG2816	R	Predicted transporter ADD1 (major facilitator superfamily)
Cluster-5747.7411	KOG1783	A	Small nuclear ribonucleoprotein F
Cluster-5747.7410	KOG1525	D	Sister chromatid cohesion complex Cohesin, subunit PDS5
Cluster-5747.7412	KOG3450	R	Huntingtin interacting protein HYPK
Cluster-5747.8696	KOG0058	U	Peptide exporter, ABC superfamily
Cluster-5747.8697	KOG0058	U	Peptide exporter, ABC superfamily
Cluster-5747.7419	KOG1490	R	GTP-binding protein CRFG/NOG1 (ODN superfamily)
Cluster-5747.7418	KOG1490	R	GTP-binding protein CRFG/NOG1 (ODN superfamily)
Cluster-5747.8690	KOG2250	E	Glutamate/leucine/phenylalanine/valine dehydrogenases
Cluster-5747.20669	KOG4628	O	Predicted E3 ubiquitin ligase
Cluster-5747.20599	KOG1115	IT	Ceramide kinase
Cluster-5747.20666	KOG1902	TA	Putative signal transduction protein involved in RNA splicing
Cluster-5747.14450	KOG0070	U	GTP-binding ADP-ribosylation factor Arf1
Cluster-5747.20664	KOG0644	R	Uncharacterized conserved protein, contains WD40 repeat and BROMO domains
Cluster-5747.20665	KOG1902	TA	Putative signal transduction protein involved in RNA splicing
Cluster-5747.14457	KOG2570	BK	SWI/SNF transcription activation complex subunit
Cluster-5747.15937	KOG2584	F	Dihydroorotase and related enzymes
Cluster-5747.15938	KOG0027	T	Calmodulin and related proteins (EF-Hand superfamily)
Cluster-5747.15939	KOG2902	F	Dihydroorotase
Cluster-5747.11232	KOG0541	O	Alkyl hydroperoxide reductase/peroxiredoxin
Cluster-5747.11235	KOG0925	A	mRNA splicing factor ATP-dependent RNA helicase
Cluster-5747.11239	KOG1210	Q	Predicted 3-ketosphinganine reductase
Cluster-5747.8348	KOG3078	F	Adenylate kinase
Cluster-5747.8349	KOG3078	F	Adenylate kinase
Cluster-10769.1	KOG0061	Q	Transporter, ABC superfamily (Breast cancer resistance protein)
Cluster-10972.2	KOG0467	J	Translation elongation factor 2/ribosome biogenesis protein RIA1 and related proteins
Cluster-2826.0	KOG1198	CR	Zinc-binding oxidoreductase
Cluster-5747.4449	KOG2449	EG	Methylmalonate semialdehyde dehydrogenase
Cluster-5747.4448	KOG2449	EG	Methylmalonate semialdehyde dehydrogenase
Cluster-5747.4445	KOG0541	O	Alkyl hydroperoxide reductase/peroxiredoxin
Cluster-5747.4442	KOG1027	T	Serine/threonine protein kinase and endoribonuclease ERN1/IRE1, sensor of the unfolded protein response pathway
Cluster-5747.4441	KOG1426	S	FOG: RCC1 domain
Cluster-5747.4440	KOG3151	O	26S proteasome regulatory complex, subunit RPN12/PSMD8
Cluster-5747.4995	KOG4205	A	RNA-binding protein musashi/mRNA cleavage and polyadenylation factor I complex, subunit HRP1
Cluster-5747.4994	KOG4205	A	RNA-binding protein musashi/mRNA cleavage and polyadenylation factor I complex, subunit HRP1
Cluster-11901.0	KOG0402	J	60S ribosomal protein L37
Cluster-11711.0	KOG0768	C	Mitochondrial carrier protein PET8
Cluster-10961.0	KOG3274	S	Uncharacterized conserved protein, AMMECR1
Cluster-5747.9901	KOG1878	K	Nuclear receptor coregulator SMRT/SMRTER, contains Myb-like domains
Cluster-5747.9900	KOG3140	S	Predicted membrane protein
Cluster-5747.9902	KOG1878	K	Nuclear receptor coregulator SMRT/SMRTER, contains Myb-like domains
Cluster-5747.18082	KOG0715	O	Molecular chaperone (DnaJ superfamily)
Cluster-5747.17307	KOG3187	R	Protein tyrosine phosphatase-like protein PTPLA (contains Pro instead of catalytic Arg)
Cluster-5747.17306	KOG3187	R	Protein tyrosine phosphatase-like protein PTPLA (contains Pro instead of catalytic Arg)
Cluster-5747.17305	KOG2570	BK	SWI/SNF transcription activation complex subunit
Cluster-5747.17304	KOG2570	BK	SWI/SNF transcription activation complex subunit
Cluster-5747.17303	KOG0084	TU	GTPase Rab1/YPT1, small G protein superfamily, and related GTP-binding proteins
Cluster-5747.17302	KOG2456	C	Aldehyde dehydrogenase
Cluster-5747.17301	KOG0084	TU	GTPase Rab1/YPT1, small G protein superfamily, and related GTP-binding proteins
Cluster-5747.17300	KOG0084	TU	GTPase Rab1/YPT1, small G protein superfamily, and related GTP-binding proteins
Cluster-10854.0	KOG0073	UZ	GTP-binding ADP-ribosylation factor-like protein ARL2
Cluster-5747.14654	KOG0121	A	Nuclear cap-binding protein complex, subunit CBP20 (RRM superfamily)
Cluster-5747.14655	KOG0543	O	FKBP-type peptidyl-prolyl cis-trans isomerase
Cluster-5747.14657	KOG0036	F	Predicted mitochondrial carrier protein
Cluster-5747.14650	KOG2429	G	Glycosyl hydrolase, family 47
Cluster-5747.14651	KOG2429	G	Glycosyl hydrolase, family 47
Cluster-5747.14652	KOG0121	A	Nuclear cap-binding protein complex, subunit CBP20 (RRM superfamily)
Cluster-5747.14653	KOG0121	A	Nuclear cap-binding protein complex, subunit CBP20 (RRM superfamily)
Cluster-5043.0	KOG2513	D	Protein required for meiotic chromosome segregation
Cluster-7716.0	KOG4347	R	GTPase-activating protein VRP
Cluster-5747.19064	KOG3283	J	40S ribosomal protein S8
Cluster-5747.19060	KOG2667	U	COPII vesicle protein
Cluster-11229.1	KOG0022	Q	Alcohol dehydrogenase, class III
Cluster-5747.19068	KOG1526	C	NADP-dependent isocitrate dehydrogenase
Cluster-5747.15172	KOG2970	S	Predicted membrane protein
Cluster-7412.1	KOG2171	YU	Karyopherin (importin) beta 3
Cluster-7412.0	KOG2171	YU	Karyopherin (importin) beta 3
Cluster-9281.2	KOG4347	R	GTPase-activating protein VRP
Cluster-9281.1	KOG4347	R	GTPase-activating protein VRP
Cluster-5747.15173	KOG2970	S	Predicted membrane protein
Cluster-5747.20084	KOG1402	E	Ornithine aminotransferase
Cluster-11139.1	KOG2732	L	DNA polymerase delta, regulatory subunit 55
Cluster-11139.0	KOG2732	L	DNA polymerase delta, regulatory subunit 55
Cluster-1630.0	KOG3311	J	Ribosomal protein S18
Cluster-6832.0	KOG0380	I	Sterol O-acyltransferase/Diacylglycerol O-acyltransferase
Cluster-5747.19229	KOG0019	O	Molecular chaperone (HSP90 family)
Cluster-11229.0	KOG0022	Q	Alcohol dehydrogenase, class III
Cluster-5747.19223	KOG4205	A	RNA-binding protein musashi/mRNA cleavage and polyadenylation factor I complex, subunit HRP1
Cluster-5747.19220	KOG3313	O	Molecular chaperone Prefoldin, subunit 3
Cluster-7920.1	KOG0144	A	RNA-binding protein CUGBP1/BRUNO (RRM superfamily)
Cluster-7920.0	KOG0144	A	RNA-binding protein CUGBP1/BRUNO (RRM superfamily)
Cluster-5747.19224	KOG4205	A	RNA-binding protein musashi/mRNA cleavage and polyadenylation factor I complex, subunit HRP1
Cluster-5747.264	KOG1246	R	DNA-binding protein jumonji/RBP2/SMCY, contains JmjC domain
Cluster-5747.19225	KOG1316	E	Argininosuccinate lyase
Cluster-4048.1	KOG0061	Q	Transporter, ABC superfamily (Breast cancer resistance protein)
Cluster-4048.0	KOG0061	Q	Transporter, ABC superfamily (Breast cancer resistance protein)
Cluster-6481.0	KOG0800	O	FOG: Predicted E3 ubiquitin ligase
Cluster-5936.1	KOG2778	O	Ubiquitin C-terminal hydrolase
Cluster-4721.0	KOG0335	A	ATP-dependent RNA helicase
Cluster-11146.0	KOG1124	R	FOG: TPR repeat
Cluster-11356.1	KOG3199	H	Nicotinamide mononucleotide adenylyl transferase
Cluster-6907.0	KOG0543	O	FKBP-type peptidyl-prolyl cis-trans isomerase
Cluster-5999.0	KOG0069	C	Glyoxylate/hydroxypyruvate reductase (D-isomer-specific 2-hydroxy acid dehydrogenase superfamily)
Cluster-11612.2	KOG4122	J	Mitochondrial/chloroplast ribosomal protein L36
Cluster-9629.1	KOG4008	A	rRNA processing protein RRP7
Cluster-9629.0	KOG4008	A	rRNA processing protein RRP7
Cluster-7777.2	KOG3344	J	40s ribosomal protein s10
Cluster-485.0	KOG3452	J	60S ribosomal protein L36
Cluster-5747.12265	KOG1446	ABO	Histone H3 (Lys4) methyltransferase complex and RNA cleavage factor II complex, subunit SWD2
Cluster-11285.0	KOG3139	R	N-acetyltransferase
Cluster-5747.11087	KOG0610	R	Putative serine/threonine protein kinase
Cluster-5747.16093	KOG4201	E	Anthranilate synthase component II
Cluster-4368.0	KOG2086	Y	Protein tyrosine phosphatase SHP1/Cofactor for p97 ATPase-mediated vesicle membrane fusion
Cluster-5747.657	KOG1254	C	ATP-citrate lyase
Cluster-5747.656	KOG1254	C	ATP-citrate lyase
Cluster-5747.655	KOG1254	C	ATP-citrate lyase
Cluster-5747.654	KOG1254	C	ATP-citrate lyase
Cluster-5747.10304	KOG0438	J	Mitochondrial/chloroplast ribosomal protein L2
Cluster-5747.10300	KOG3298	K	DNA-directed RNA polymerase subunit E'
Cluster-5747.12230	KOG0988	A	RNA-directed RNA polymerase QDE-1 required for posttranscriptional gene silencing and RNA interference
Cluster-5747.12232	KOG0643	JT	Translation initiation factor 3, subunit i (eIF-3i)/TGF-beta receptor-interacting protein (TRIP-1)
Cluster-11937.0	KOG1920	K	IkappaB kinase complex, IKAP component
Cluster-5747.506	KOG3202	U	SNARE protein TLG1/Syntaxin 6
Cluster-5657.0	KOG2895	S	Uncharacterized conserved protein
Cluster-5657.1	KOG2895	S	Uncharacterized conserved protein
Cluster-2624.1	KOG0979	BDL	Structural maintenance of chromosome protein SMC5/Spr18, SMC superfamily
Cluster-3422.2	KOG3413	P	Mitochondrial matrix protein frataxin, involved in Fe/S protein biosynthesis
Cluster-3422.3	KOG3413	P	Mitochondrial matrix protein frataxin, involved in Fe/S protein biosynthesis
Cluster-3422.0	KOG3413	P	Mitochondrial matrix protein frataxin, involved in Fe/S protein biosynthesis
Cluster-3422.1	KOG3413	P	Mitochondrial matrix protein frataxin, involved in Fe/S protein biosynthesis
Cluster-5747.578	KOG4230	H	C1-tetrahydrofolate synthase
Cluster-5747.13549	KOG0542	L	Predicted exonuclease
Cluster-5747.13548	KOG0542	L	Predicted exonuclease
Cluster-11733.0	KOG2248	L	3'-5' exonuclease
Cluster-5747.13541	KOG3188	S	Uncharacterized conserved protein
Cluster-5747.13545	KOG0542	L	Predicted exonuclease
Cluster-5747.13547	KOG0542	L	Predicted exonuclease
Cluster-5747.13546	KOG0542	L	Predicted exonuclease
Cluster-3969.0	KOG1987	DR	Speckle-type POZ protein SPOP and related proteins with TRAF, MATH and BTB/POZ domains
Cluster-5747.3193	KOG0339	A	ATP-dependent RNA helicase
Cluster-5747.3194	KOG0339	A	ATP-dependent RNA helicase
Cluster-5747.3195	KOG0339	A	ATP-dependent RNA helicase
Cluster-5747.3196	KOG0339	A	ATP-dependent RNA helicase
Cluster-5747.3198	KOG0339	A	ATP-dependent RNA helicase
Cluster-5747.3199	KOG0339	A	ATP-dependent RNA helicase
Cluster-5747.16072	KOG4341	R	F-box protein containing LRR
Cluster-5747.16073	KOG4341	R	F-box protein containing LRR
Cluster-5747.20921	KOG1091	U	Ypt/Rab-specific GTPase-activating protein GYP6
Cluster-5747.20922	KOG1091	U	Ypt/Rab-specific GTPase-activating protein GYP6
Cluster-5747.20928	KOG1322	M	GDP-mannose pyrophosphorylase/mannose-1-phosphate guanylyltransferase
Cluster-11383.0	KOG0712	O	Molecular chaperone (DnaJ superfamily)
Cluster-5747.10899	KOG3204	J	60S ribosomal protein L13a
Cluster-5747.10896	KOG0981	L	DNA topoisomerase I
Cluster-5747.10897	KOG0047	P	Catalase
Cluster-5747.10895	KOG3966	TV	p53-mediated apoptosis protein EI24/PIG8
Cluster-5747.2247	KOG0151	R	Predicted splicing regulator, contains RRM, SWAP and RPR domains
Cluster-5747.2246	KOG2443	S	Uncharacterized conserved protein
Cluster-5747.2245	KOG2443	S	Uncharacterized conserved protein
Cluster-5747.2244	KOG1377	F	Uridine 5'- monophosphate synthase/orotate phosphoribosyltransferase
Cluster-5747.2249	KOG0151	R	Predicted splicing regulator, contains RRM, SWAP and RPR domains
Cluster-9282.0	KOG2894	S	Uncharacterized conserved protein XAP-5
Cluster-9282.1	KOG2894	S	Uncharacterized conserved protein XAP-5
Cluster-9282.2	KOG2894	S	Uncharacterized conserved protein XAP-5
Cluster-9282.3	KOG2894	S	Uncharacterized conserved protein XAP-5
Cluster-9282.4	KOG2894	S	Uncharacterized conserved protein XAP-5
Cluster-5747.12794	KOG1096	F	Adenosine monophosphate deaminase
Cluster-5747.12793	KOG1096	F	Adenosine monophosphate deaminase
Cluster-5747.12792	KOG0266	R	WD40 repeat-containing protein
Cluster-5747.12791	KOG0266	R	WD40 repeat-containing protein
Cluster-5747.12790	KOG2210	T	Oxysterol-binding protein
Cluster-5747.45	KOG2323	G	Pyruvate kinase
Cluster-5747.44	KOG2323	G	Pyruvate kinase
Cluster-5747.47	KOG2323	G	Pyruvate kinase
Cluster-5747.46	KOG2323	G	Pyruvate kinase
Cluster-5747.48	KOG2323	G	Pyruvate kinase
Cluster-9542.0	KOG0946	U	ER-Golgi vesicle-tethering protein p115
Cluster-5747.17679	KOG0922	A	DEAH-box RNA helicase
Cluster-5747.17678	KOG0865	O	Cyclophilin type peptidyl-prolyl cis-trans isomerase
Cluster-5747.7990	KOG0927	R	Predicted transporter (ABC superfamily)
Cluster-5747.7993	KOG1435	IT	Sterol reductase/lamin B receptor
Cluster-4257.1	KOG0418	O	Ubiquitin-protein ligase
Cluster-4257.2	KOG0418	O	Ubiquitin-protein ligase
Cluster-5747.18535	KOG2785	R	C2H2-type Zn-finger protein
Cluster-5747.18537	KOG2785	R	C2H2-type Zn-finger protein
Cluster-5747.18536	KOG2785	R	C2H2-type Zn-finger protein
Cluster-5747.18531	KOG0715	O	Molecular chaperone (DnaJ superfamily)
Cluster-5747.18532	KOG0715	O	Molecular chaperone (DnaJ superfamily)
Cluster-5747.18539	KOG2110	S	Uncharacterized conserved protein, contains WD40 repeats
Cluster-5747.5737	KOG1803	L	DNA helicase
Cluster-5747.5734	KOG0080	R	GTPase Rab18, small G protein superfamily
Cluster-5747.5735	KOG0752	C	Mitochondrial solute carrier protein
Cluster-5747.11859	KOG0841	O	Multifunctional chaperone (14-3-3 family)
Cluster-5747.5738	KOG1803	L	DNA helicase
Cluster-11612.0	KOG4122	J	Mitochondrial/chloroplast ribosomal protein L36
Cluster-286.0	KOG2653	G	6-phosphogluconate dehydrogenase
Cluster-5747.3671	KOG1609	A	Protein involved in mRNA turnover and stability
Cluster-5747.3672	KOG3477	C	Putative cytochrome c oxidase, subunit COX19
Cluster-5747.519	KOG2661	O	Peptidase family M48
Cluster-5747.9732	KOG0863	O	20S proteasome, regulatory subunit alpha type PSMA1/PRE5
Cluster-10538.1	KOG3030	I	Lipid phosphate phosphatase and related enzymes of the PAP2 family
Cluster-10538.0	KOG3030	I	Lipid phosphate phosphatase and related enzymes of the PAP2 family
Cluster-6733.0	KOG0757	C	Mitochondrial carrier protein - Rim2p/Mrs12p
Cluster-4764.2	KOG1694	J	60s ribosomal protein L6
Cluster-4764.0	KOG1694	J	60s ribosomal protein L6
Cluster-4764.1	KOG1694	J	60s ribosomal protein L6
Cluster-7253.0	KOG0246	Z	Kinesin-like protein
Cluster-5747.20255	KOG3392	A	Exon-exon junction complex, Magoh component
Cluster-5747.20254	KOG2663	E	Acetolactate synthase, small subunit
Cluster-5747.20253	KOG2663	E	Acetolactate synthase, small subunit
Cluster-5747.20252	KOG2663	E	Acetolactate synthase, small subunit
Cluster-5747.20251	KOG2663	E	Acetolactate synthase, small subunit
Cluster-5747.20250	KOG2663	E	Acetolactate synthase, small subunit
Cluster-5747.7608	KOG1482	P	Zn2+ transporter
Cluster-5747.8066	KOG1279	B	Chromatin remodeling factor subunit and related transcription factors
Cluster-5747.8069	KOG2428	S	Uncharacterized conserved protein
Cluster-657.0	KOG1726	V	HVA22/DP1 gene product-related proteins
Cluster-5747.5754	KOG0862	U	Synaptobrevin/VAMP-like protein SEC22
Cluster-5747.5755	KOG0862	U	Synaptobrevin/VAMP-like protein SEC22
Cluster-5747.11833	KOG1188	R	WD40 repeat protein
Cluster-5747.11832	KOG1188	R	WD40 repeat protein
Cluster-5747.11830	KOG3173	R	Predicted Zn-finger protein
Cluster-7282.0	KOG2355	RK	Predicted ABC-type transport, ATPase component/CCR4 associated factor
Cluster-4875.1	KOG3211	R	Predicted endoplasmic reticulum membrane protein Lec35/MPDU1 involved in monosaccharide-P-dolichol utilization
Cluster-4875.0	KOG3211	R	Predicted endoplasmic reticulum membrane protein Lec35/MPDU1 involved in monosaccharide-P-dolichol utilization
Cluster-9717.0	KOG2026	Z	Spindle pole body protein - Sad1p
Cluster-10536.2	KOG3191	J	Predicted N6-DNA-methyltransferase
Cluster-10536.1	KOG3191	J	Predicted N6-DNA-methyltransferase
Cluster-5747.18476	KOG0289	R	mRNA splicing factor
Cluster-229.1	KOG1508	L	DNA replication factor/protein phosphatase inhibitor SET/SPR-2
Cluster-229.0	KOG1508	L	DNA replication factor/protein phosphatase inhibitor SET/SPR-2
Cluster-4861.0	KOG0841	O	Multifunctional chaperone (14-3-3 family)
Cluster-5747.6559	KOG3400	K	RNA polymerase subunit 8
Cluster-5747.6558	KOG3400	K	RNA polymerase subunit 8
Cluster-7842.0	KOG2949	H	Ketopantoate hydroxymethyltransferase
Cluster-7842.1	KOG2949	H	Ketopantoate hydroxymethyltransferase
Cluster-6321.1	KOG2726	J	Mitochondrial polypeptide chain release factor
Cluster-6321.0	KOG2726	J	Mitochondrial polypeptide chain release factor
Cluster-5444.0	KOG1286	E	Amino acid transporters
Cluster-6302.0	KOG1758	C	Mitochondrial F1F0-ATP synthase, subunit delta/ATP16
Cluster-6670.0	KOG2236	S	Uncharacterized conserved protein
Cluster-5747.7381	KOG2708	O	Predicted metalloprotease with chaperone activity (RNAse H/HSP70 fold)
Cluster-5747.7385	KOG1114	O	Tripeptidyl peptidase II
Cluster-5747.7386	KOG1114	O	Tripeptidyl peptidase II
Cluster-5747.18277	KOG4626	GOT	O-linked N-acetylglucosamine transferase OGT
Cluster-5747.3340	KOG1872	O	Ubiquitin-specific protease
Cluster-5747.17536	KOG1606	H	Stationary phase-induced protein, SOR/SNZ family
Cluster-5747.3342	KOG0855	O	Alkyl hydroperoxide reductase, thiol specific antioxidant and related enzymes
Cluster-5747.3347	KOG0365	O	Beta subunit of farnesyltransferase
Cluster-7243.1	KOG1294	L	Apurinic/apyrimidinic endonuclease and related enzymes
Cluster-7243.0	KOG1294	L	Apurinic/apyrimidinic endonuclease and related enzymes
Cluster-5747.3847	KOG0266	R	WD40 repeat-containing protein
Cluster-2053.1	KOG1151	T	Tousled-like protein kinase
Cluster-2053.0	KOG1151	T	Tousled-like protein kinase
Cluster-7078.1	KOG2881	S	Predicted membrane protein
Cluster-7078.0	KOG2881	S	Predicted membrane protein
Cluster-4018.0	KOG1425	Z	Microfibrillar-associated protein MFAP1
Cluster-4018.1	KOG1425	Z	Microfibrillar-associated protein MFAP1
Cluster-4018.2	KOG1425	Z	Microfibrillar-associated protein MFAP1
Cluster-11020.0	KOG1440	I	CDP-diacylglycerol synthase
Cluster-5571.0	KOG0053	E	Cystathionine beta-lyases/cystathionine gamma-synthases
Cluster-1515.0	KOG0619	R	FOG: Leucine rich repeat
Cluster-5455.0	KOG2845	K	Activating signal cointegrator 1
Cluster-8112.0	KOG1986	U	Vesicle coat complex COPII, subunit SEC23
Cluster-7279.0	KOG2352	E	Predicted spermine/spermidine synthase
Cluster-12179.0	KOG0218	L	Mismatch repair MSH3
Cluster-12179.1	KOG0218	L	Mismatch repair MSH3
Cluster-10277.0	KOG1324	H	Dihydrofolate reductase
Cluster-5836.0	KOG2841	L	Structure-specific endonuclease ERCC1-XPF, ERCC1 component
Cluster-5138.0	KOG1617	I	CDP-alcohol phosphatidyltransferase/Phosphatidylglycerol-phosphate synthase
Cluster-5138.1	KOG1617	I	CDP-alcohol phosphatidyltransferase/Phosphatidylglycerol-phosphate synthase
Cluster-3371.1	KOG3437	DO	Anaphase-promoting complex (APC), subunit 10
Cluster-11202.0	KOG3078	F	Adenylate kinase
Cluster-12419.0	KOG1825	R	Fry-like conserved proteins
Cluster-10336.1	KOG0134	CR	NADH:flavin oxidoreductase/12-oxophytodienoate reductase
Cluster-10336.0	KOG0134	CR	NADH:flavin oxidoreductase/12-oxophytodienoate reductase
Cluster-5747.12807	KOG0106	A	Alternative splicing factor SRp55/B52/SRp75 (RRM superfamily)
Cluster-5747.12806	KOG2409	J	KRR1-interacting protein involved in 40S ribosome biogenesis
Cluster-5747.12805	KOG1397	P	Ca2+/H+ antiporter VCX1 and related proteins
Cluster-5747.12804	KOG1397	P	Ca2+/H+ antiporter VCX1 and related proteins
Cluster-5747.12803	KOG2161	G	Glucosidase I
Cluster-9474.1	KOG4011	K	Transcription initiation factor TFIID, subunit TAF7
Cluster-11181.2	KOG1622	F	GMP synthase
Cluster-11181.0	KOG1622	F	GMP synthase
Cluster-5747.1720	KOG1208	Q	Dehydrogenases with different specificities (related to short-chain alcohol dehydrogenases)
Cluster-8073.1	KOG3135	R	1,4-benzoquinone reductase-like; Trp repressor binding protein-like/protoplast-secreted protein
Cluster-8073.0	KOG3135	R	1,4-benzoquinone reductase-like; Trp repressor binding protein-like/protoplast-secreted protein
Cluster-5747.5389	KOG0404	O	Thioredoxin reductase
Cluster-5747.5383	KOG0022	Q	Alcohol dehydrogenase, class III
Cluster-5747.9063	KOG0417	O	Ubiquitin-protein ligase
Cluster-11548.1	KOG0266	R	WD40 repeat-containing protein
Cluster-11548.0	KOG0266	R	WD40 repeat-containing protein
Cluster-5747.19606	KOG1139	O	Predicted ubiquitin-protein ligase of the N-recognin family
Cluster-11166.1	KOG2189	C	Vacuolar H+-ATPase V0 sector, subunit a
Cluster-11166.0	KOG2189	C	Vacuolar H+-ATPase V0 sector, subunit a
Cluster-5747.10517	KOG4663	C	Cytochrome b
Cluster-5747.10515	KOG4770	C	NADH dehydrogenase subunit 1
Cluster-5747.10519	KOG4664	C	Cytochrome oxidase subunit III and related proteins
Cluster-5747.10518	KOG4664	C	Cytochrome oxidase subunit III and related proteins
Cluster-5747.11641	KOG0133	LT	Deoxyribodipyrimidine photolyase/cryptochrome
Cluster-5747.11643	KOG0731	O	AAA+-type ATPase containing the peptidase M41 domain
Cluster-11114.0	KOG3909	A	Queuine-tRNA ribosyltransferase
Cluster-11114.1	KOG3909	A	Queuine-tRNA ribosyltransferase
Cluster-5747.16910	KOG0731	O	AAA+-type ATPase containing the peptidase M41 domain
Cluster-5747.16913	KOG1911	B	Heterochromatin-associated protein HP1 and related CHROMO domain proteins
Cluster-5747.20365	KOG3444	S	Uncharacterized conserved protein
Cluster-10660.4	KOG0027	T	Calmodulin and related proteins (EF-Hand superfamily)
Cluster-10660.1	KOG0027	T	Calmodulin and related proteins (EF-Hand superfamily)
Cluster-10660.0	KOG0027	T	Calmodulin and related proteins (EF-Hand superfamily)
Cluster-10660.2	KOG0027	T	Calmodulin and related proteins (EF-Hand superfamily)
Cluster-5747.3018	KOG1175	I	Acyl-CoA synthetase
Cluster-5747.3015	KOG1505	I	Lysophosphatidic acid acyltransferase LPAAT and related acyltransferases
Cluster-5747.3017	KOG1175	I	Acyl-CoA synthetase
Cluster-5747.3016	KOG1505	I	Lysophosphatidic acid acyltransferase LPAAT and related acyltransferases
Cluster-5747.3011	KOG0605	R	NDR and related serine/threonine kinases
Cluster-5747.3010	KOG0605	R	NDR and related serine/threonine kinases
Cluster-5747.3012	KOG0605	R	NDR and related serine/threonine kinases
Cluster-7565.0	KOG2554	J	Pseudouridylate synthase
Cluster-7565.1	KOG2554	J	Pseudouridylate synthase
Cluster-7565.2	KOG2554	J	Pseudouridylate synthase
Cluster-7565.3	KOG2554	J	Pseudouridylate synthase
Cluster-11862.0	KOG0749	C	Mitochondrial ADP/ATP carrier proteins
Cluster-11862.1	KOG0749	C	Mitochondrial ADP/ATP carrier proteins
Cluster-11027.0	KOG0219	L	Mismatch repair ATPase MSH2 (MutS family)
Cluster-5747.572	KOG0267	D	Microtubule severing protein katanin p80 subunit B (contains WD40 repeats)
Cluster-5747.6149	KOG0594	R	Protein kinase PCTAIRE and related kinases
Cluster-5747.6146	KOG2424	K	Protein involved in transcription start site selection
Cluster-5747.571	KOG1448	FE	Ribose-phosphate pyrophosphokinase
Cluster-5747.577	KOG4230	H	C1-tetrahydrofolate synthase
Cluster-5747.575	KOG4315	R	G-patch nucleic acid binding protein
Cluster-5747.2566	KOG1175	I	Acyl-CoA synthetase
Cluster-5747.10004	KOG4163	J	Prolyl-tRNA synthetase
Cluster-5747.2565	KOG0101	O	Molecular chaperones HSP70/HSC70, HSP70 superfamily
Cluster-9165.0	KOG2909	C	Vacuolar H+-ATPase V1 sector, subunit C
Cluster-6625.0	KOG3064	A	RNA-binding nuclear protein (MAK16) containing a distinct C4 Zn-finger
Cluster-5747.10003	KOG1781	A	Small Nuclear ribonucleoprotein splicing factor
Cluster-5747.10002	KOG1663	Q	O-methyltransferase
Cluster-6778.0	KOG0619	R	FOG: Leucine rich repeat
Cluster-5747.7812	KOG3502	J	40S ribosomal protein S28
Cluster-5747.7815	KOG2804	I	Phosphorylcholine transferase/cholinephosphate cytidylyltransferase
Cluster-5747.7816	KOG2804	I	Phosphorylcholine transferase/cholinephosphate cytidylyltransferase
Cluster-2853.0	KOG0563	G	Glucose-6-phosphate 1-dehydrogenase
Cluster-5747.14281	KOG1644	A	U2-associated snRNP A' protein
Cluster-5747.14280	KOG1616	G	Protein involved in Snf1 protein kinase complex assembly
Cluster-5747.17889	KOG2354	K	RNA Polymerase C (III) 37 kDa subunit
Cluster-5747.17880	KOG3486	J	40S ribosomal protein S21
Cluster-467.3	KOG4177	M	Ankyrin
Cluster-467.0	KOG4177	M	Ankyrin
Cluster-5747.15774	KOG1107	U	Membrane coat complex Retromer, subunit VPS35
Cluster-5747.15775	KOG1107	U	Membrane coat complex Retromer, subunit VPS35
Cluster-5747.15776	KOG1107	U	Membrane coat complex Retromer, subunit VPS35
Cluster-5747.15777	KOG0769	C	Predicted mitochondrial carrier protein
Cluster-5747.15770	KOG1107	U	Membrane coat complex Retromer, subunit VPS35
Cluster-5747.15771	KOG1107	U	Membrane coat complex Retromer, subunit VPS35
Cluster-5747.15772	KOG1107	U	Membrane coat complex Retromer, subunit VPS35
Cluster-5747.15773	KOG1107	U	Membrane coat complex Retromer, subunit VPS35
Cluster-5747.15484	KOG1762	J	60s acidic ribosomal protein P1
Cluster-5747.15485	KOG1784	A	Small Nuclear ribonucleoprotein splicing factor
Cluster-5747.15483	KOG1762	J	60s acidic ribosomal protein P1
Cluster-5747.15488	KOG1757	B	Histone 2A
Cluster-5747.6850	KOG2675	ZT	Adenylate cyclase-associated protein (CAP/Srv2p)
Cluster-5747.4560	KOG0108	A	mRNA cleavage and polyadenylation factor I complex, subunit RNA15
Cluster-5747.4561	KOG0108	A	mRNA cleavage and polyadenylation factor I complex, subunit RNA15
Cluster-5747.4562	KOG0108	A	mRNA cleavage and polyadenylation factor I complex, subunit RNA15
Cluster-4474.0	KOG0144	A	RNA-binding protein CUGBP1/BRUNO (RRM superfamily)
Cluster-4474.1	KOG0144	A	RNA-binding protein CUGBP1/BRUNO (RRM superfamily)
Cluster-5747.9502	KOG1278	U	Endosomal membrane proteins, EMP70
Cluster-5747.9504	KOG1578	P	Predicted carbonic anhydrase involved in protection against oxidative damage
Cluster-5747.9509	KOG1634	K	Predicted transcription factor DATF1, contains PHD and TFS2M domains
Cluster-9530.0	KOG1061	U	Vesicle coat complex AP-1/AP-2/AP-4, beta subunit
Cluster-9530.1	KOG1061	U	Vesicle coat complex AP-1/AP-2/AP-4, beta subunit
Cluster-9530.2	KOG1061	U	Vesicle coat complex AP-1/AP-2/AP-4, beta subunit
Cluster-9530.3	KOG1061	U	Vesicle coat complex AP-1/AP-2/AP-4, beta subunit
Cluster-5747.20358	KOG2519	L	5'-3' exonuclease
Cluster-5747.20353	KOG2519	L	5'-3' exonuclease
Cluster-5747.20356	KOG2519	L	5'-3' exonuclease
Cluster-5747.20357	KOG2519	L	5'-3' exonuclease
Cluster-5747.20354	KOG2519	L	5'-3' exonuclease
Cluster-5747.20355	KOG2519	L	5'-3' exonuclease
Cluster-5747.8454	KOG3049	C	Succinate dehydrogenase, Fe-S protein subunit
Cluster-5747.8456	KOG0704	TUZ	ADP-ribosylation factor GTPase activator
Cluster-5747.8457	KOG0027	T	Calmodulin and related proteins (EF-Hand superfamily)
Cluster-5747.8450	KOG1863	O	Ubiquitin carboxyl-terminal hydrolase
Cluster-5747.8451	KOG1878	K	Nuclear receptor coregulator SMRT/SMRTER, contains Myb-like domains
Cluster-5747.8452	KOG1878	K	Nuclear receptor coregulator SMRT/SMRTER, contains Myb-like domains
Cluster-5747.8453	KOG3049	C	Succinate dehydrogenase, Fe-S protein subunit
Cluster-5747.8458	KOG0027	T	Calmodulin and related proteins (EF-Hand superfamily)
Cluster-5747.8459	KOG0027	T	Calmodulin and related proteins (EF-Hand superfamily)
Cluster-6242.5	KOG1410	YU	Nuclear transport receptor RanBP16 (importin beta superfamily)
Cluster-6242.4	KOG1410	YU	Nuclear transport receptor RanBP16 (importin beta superfamily)
Cluster-6242.0	KOG1410	YU	Nuclear transport receptor RanBP16 (importin beta superfamily)
Cluster-6242.3	KOG1410	YU	Nuclear transport receptor RanBP16 (importin beta superfamily)
Cluster-6242.2	KOG1410	YU	Nuclear transport receptor RanBP16 (importin beta superfamily)
Cluster-10006.0	KOG1602	I	Cis-prenyltransferase
Cluster-5881.0	KOG2056	F	Equilibrative nucleoside transporter protein
Cluster-5747.7035	KOG2988	J	60S ribosomal protein L30
Cluster-5747.17053	KOG0117	A	Heterogeneous nuclear ribonucleoprotein R (RRM superfamily)
Cluster-5747.20984	KOG1494	C	NAD-dependent malate dehydrogenase
Cluster-5747.17052	KOG0117	A	Heterogeneous nuclear ribonucleoprotein R (RRM superfamily)
Cluster-4568.0	KOG2303	HR	Predicted NAD synthase, contains CN hydrolase domain
Cluster-2990.0	KOG0887	J	60S ribosomal protein L35A/L37
Cluster-9158.3	KOG1895	A	mRNA cleavage and polyadenylation factor II complex, subunit PTA1
Cluster-6172.0	KOG3243	H	6,7-dimethyl-8-ribityllumazine synthase
Cluster-2481.0	KOG1208	Q	Dehydrogenases with different specificities (related to short-chain alcohol dehydrogenases)
Cluster-2481.1	KOG1208	Q	Dehydrogenases with different specificities (related to short-chain alcohol dehydrogenases)
Cluster-8487.1	KOG1426	S	FOG: RCC1 domain
Cluster-12435.1	KOG2934	R	Uncharacterized conserved protein, contains Josephin domain
Cluster-10783.0	KOG0539	I	Sphingolipid fatty acid hydroxylase
Cluster-5747.5032	KOG2517	G	Ribulose kinase and related carbohydrate kinases
Cluster-5747.5034	KOG3081	U	Vesicle coat complex COPI, epsilon subunit
Cluster-5594.0	KOG2763	I	Acyl-CoA thioesterase
Cluster-8752.3	KOG3399	R	Predicted Yippee-type zinc-binding protein
Cluster-8752.2	KOG3399	R	Predicted Yippee-type zinc-binding protein
Cluster-5218.0	KOG0969	L	DNA polymerase delta, catalytic subunit
Cluster-6527.0	KOG2440	G	Pyrophosphate-dependent phosphofructo-1-kinase
Cluster-7865.0	KOG1611	R	Predicted short chain-type dehydrogenase
Cluster-5747.18890	KOG2250	E	Glutamate/leucine/phenylalanine/valine dehydrogenases
Cluster-5747.11253	KOG1663	Q	O-methyltransferase
Cluster-9046.0	KOG0715	O	Molecular chaperone (DnaJ superfamily)
Cluster-2854.0	KOG2004	O	Mitochondrial ATP-dependent protease PIM1/LON
Cluster-5747.11252	KOG1663	Q	O-methyltransferase
Cluster-7534.0	KOG4254	H	Phytoene desaturase
Cluster-11695.0	KOG1540	H	Ubiquinone biosynthesis methyltransferase COQ5
Cluster-7858.1	KOG1381	H	Para-hydroxybenzoate-polyprenyl transferase
Cluster-7858.0	KOG1381	H	Para-hydroxybenzoate-polyprenyl transferase
Cluster-7858.3	KOG1381	H	Para-hydroxybenzoate-polyprenyl transferase
Cluster-7858.2	KOG1381	H	Para-hydroxybenzoate-polyprenyl transferase
Cluster-7506.1	KOG1213	D	Sister chromatid cohesion complex Cohesin, subunit RAD21/SCC1
Cluster-7506.0	KOG1213	D	Sister chromatid cohesion complex Cohesin, subunit RAD21/SCC1
Cluster-7506.3	KOG1213	D	Sister chromatid cohesion complex Cohesin, subunit RAD21/SCC1
Cluster-7506.2	KOG1213	D	Sister chromatid cohesion complex Cohesin, subunit RAD21/SCC1
Cluster-9335.0	KOG0713	O	Molecular chaperone (DnaJ superfamily)
Cluster-5747.5963	KOG0535	C	Sulfite oxidase, molybdopterin-binding component
Cluster-5747.5962	KOG0535	C	Sulfite oxidase, molybdopterin-binding component
Cluster-5747.5967	KOG2443	S	Uncharacterized conserved protein
Cluster-5747.5966	KOG1638	I	Steroid reductase
Cluster-5747.5964	KOG0232	C	Vacuolar H+-ATPase V0 sector, subunits c/c'
Cluster-11992.2	KOG0899	J	Mitochondrial/chloroplast ribosomal protein S19
Cluster-11992.0	KOG0899	J	Mitochondrial/chloroplast ribosomal protein S19
Cluster-11992.1	KOG0899	J	Mitochondrial/chloroplast ribosomal protein S19
Cluster-8911.0	KOG1305	E	Amino acid transporter protein
Cluster-3344.0	KOG1567	F	Ribonucleotide reductase, beta subunit
Cluster-7215.0	KOG2395	U	Protein involved in vacuole import and degradation
Cluster-7215.1	KOG2395	U	Protein involved in vacuole import and degradation
Cluster-10138.6	KOG1302	U	Vacuolar sorting protein VPS33/slp1 (Sec1 family)
Cluster-7348.1	KOG2179	L	Nucleotide excision repair complex XPC-HR23B, subunit XPC/DPB11
Cluster-1552.0	KOG0715	O	Molecular chaperone (DnaJ superfamily)
Cluster-1552.1	KOG0715	O	Molecular chaperone (DnaJ superfamily)
Cluster-4064.0	KOG1748	CIQ	Acyl carrier protein/NADH-ubiquinone oxidoreductase, NDUFAB1/SDAP subunit
Cluster-1200.0	KOG1208	Q	Dehydrogenases with different specificities (related to short-chain alcohol dehydrogenases)
Cluster-1960.0	KOG4165	E	Gamma-glutamyl phosphate reductase
Cluster-5747.7955	KOG3421	J	60S ribosomal protein L14
Cluster-5747.947	KOG2722	S	Predicted membrane protein
Cluster-5747.946	KOG2722	S	Predicted membrane protein
Cluster-5747.948	KOG2715	R	Uncharacterized conserved protein, contains BTB/POZ domain
Cluster-5747.10490	KOG3356	S	Predicted membrane protein
Cluster-5747.10497	KOG2638	G	UDP-glucose pyrophosphorylase
Cluster-5747.8610	KOG3452	J	60S ribosomal protein L36
Cluster-5747.8611	KOG0840	O	ATP-dependent Clp protease, proteolytic subunit
Cluster-5747.6728	KOG1185	EH	Thiamine pyrophosphate-requiring enzyme
Cluster-5747.6729	KOG2568	S	Predicted membrane protein
Cluster-5747.10723	KOG4208	R	Nucleolar RNA-binding protein NIFK
Cluster-5747.6724	KOG1185	EH	Thiamine pyrophosphate-requiring enzyme
Cluster-5747.6725	KOG1185	EH	Thiamine pyrophosphate-requiring enzyme
Cluster-5747.6720	KOG2903	O	Predicted glutathione S-transferase
Cluster-5747.6721	KOG1185	EH	Thiamine pyrophosphate-requiring enzyme
Cluster-5747.6723	KOG1185	EH	Thiamine pyrophosphate-requiring enzyme
Cluster-5747.5199	KOG3386	P	Copper transporter
Cluster-8892.1	KOG1907	F	Phosphoribosylformylglycinamidine synthase
Cluster-3526.0	KOG2811	S	Uncharacterized conserved protein
Cluster-5747.14505	KOG0910	O	Thioredoxin-like protein
Cluster-5747.16894	KOG0254	R	Predicted transporter (major facilitator superfamily)
Cluster-5747.16895	KOG0254	R	Predicted transporter (major facilitator superfamily)
Cluster-5747.16896	KOG0254	R	Predicted transporter (major facilitator superfamily)
Cluster-5747.16890	KOG1354	T	Serine/threonine protein phosphatase 2A, regulatory subunit
Cluster-5747.16891	KOG1354	T	Serine/threonine protein phosphatase 2A, regulatory subunit
Cluster-5747.16892	KOG1354	T	Serine/threonine protein phosphatase 2A, regulatory subunit
Cluster-5747.16893	KOG1354	T	Serine/threonine protein phosphatase 2A, regulatory subunit
Cluster-5747.16899	KOG1980	S	Uncharacterized conserved protein
Cluster-5747.12386	KOG2294	K	Transcription factor of the Forkhead/HNF3 family
Cluster-5747.12389	KOG2107	S	Uncharacterized conserved protein, contains double-stranded beta-helix domain
Cluster-5747.16762	KOG0721	O	Molecular chaperone (DnaJ superfamily)
Cluster-5747.16763	KOG0896	O	Ubiquitin-conjugating enzyme E2
Cluster-5747.16760	KOG2241	J	tRNA-binding protein
Cluster-5747.12659	KOG1605	K	TFIIF-interacting CTD phosphatase, including NLI-interacting factor (involved in RNA polymerase II regulation)
Cluster-5747.12652	KOG2784	J	Phenylalanyl-tRNA synthetase, beta subunit
Cluster-5747.12653	KOG3046	K	Transcription factor, subunit of SRB subcomplex of RNA polymerase II
Cluster-5747.12650	KOG2448	E	Dihydroxy-acid dehydratase
Cluster-5747.12651	KOG2197	T	Ypt/Rab-specific GTPase-activating protein GYP7 and related proteins
Cluster-5747.7139	KOG1575	C	Voltage-gated shaker-like K+ channel, subunit beta/KCNAB
Cluster-5747.9985	KOG3184	J	60S ribosomal protein L7
Cluster-5747.9986	KOG0538	C	Glycolate oxidase
Cluster-5747.9981	KOG0898	J	40S ribosomal protein S15
Cluster-5747.9980	KOG0898	J	40S ribosomal protein S15
Cluster-5747.9983	KOG3273	O	Predicted RNA-binding protein Pno1p interacting with Nob1p and involved in 26S proteasome assembly
Cluster-5747.14291	KOG2403	C	Succinate dehydrogenase, flavoprotein subunit
Cluster-10987.1	KOG1236	R	Predicted unusual protein kinase
Cluster-5747.4317	KOG3250	OT	COP9 signalosome, subunit CSN7
Cluster-8887.1	KOG0116	T	RasGAP SH3 binding protein rasputin, contains NTF2 and RRM domains
Cluster-11178.0	KOG0876	P	Manganese superoxide dismutase
Cluster-11178.1	KOG0876	P	Manganese superoxide dismutase
Cluster-2541.0	KOG0306	A	WD40-repeat-containing subunit of the 18S rRNA processing complex
Cluster-8075.0	KOG1211	J	Amidases
Cluster-7408.0	KOG1298	I	Squalene monooxygenase
Cluster-7408.1	KOG1298	I	Squalene monooxygenase
Cluster-5747.18006	KOG0475	P	Cl- channel CLC-3 and related proteins (CLC superfamily)
Cluster-5747.6260	KOG3086	R	Predicted dioxygenase
Cluster-5747.6266	KOG4683	S	Uncharacterized conserved protein
Cluster-5747.17969	KOG1320	O	Serine protease
Cluster-5747.17967	KOG3205	T	Rho GDP-dissociation inhibitor
Cluster-5747.17965	KOG3205	T	Rho GDP-dissociation inhibitor
Cluster-7432.0	KOG1655	U	Protein involved in vacuolar protein sorting
Cluster-4890.2	KOG0391	R	SNF2 family DNA-dependent ATPase
Cluster-2376.2	KOG0281	S	Beta-TrCP (transducin repeats containing)/Slimb proteins
Cluster-1055.2	KOG1995	R	Conserved Zn-finger protein
Cluster-1055.3	KOG1995	R	Conserved Zn-finger protein
Cluster-1055.0	KOG1995	R	Conserved Zn-finger protein
Cluster-1055.1	KOG1995	R	Conserved Zn-finger protein
Cluster-1055.4	KOG1995	R	Conserved Zn-finger protein
Cluster-1055.5	KOG1995	R	Conserved Zn-finger protein
Cluster-5747.18916	KOG0029	Q	Amine oxidase
Cluster-5747.18915	KOG1240	T	Protein kinase containing WD40 repeats
Cluster-5747.9200	KOG0675	O	Calnexin
Cluster-4080.3	KOG1951	J	GTP-binding protein AARP2 involved in 40S ribosome biogenesis
Cluster-4080.1	KOG1951	J	GTP-binding protein AARP2 involved in 40S ribosome biogenesis
Cluster-4080.0	KOG1951	J	GTP-binding protein AARP2 involved in 40S ribosome biogenesis
Cluster-11451.0	KOG0022	Q	Alcohol dehydrogenase, class III
Cluster-11451.1	KOG0022	Q	Alcohol dehydrogenase, class III
Cluster-9008.0	KOG2766	S	Predicted membrane protein
Cluster-9008.2	KOG2766	S	Predicted membrane protein
Cluster-12253.0	KOG2319	U	Vacuolar assembly/sorting protein VPS9
Cluster-11902.2	KOG0155	K	Transcription factor CA150
Cluster-2123.1	KOG2369	I	Lecithin:cholesterol acyltransferase (LCAT)/Acyl-ceramide synthase
Cluster-2123.2	KOG2369	I	Lecithin:cholesterol acyltransferase (LCAT)/Acyl-ceramide synthase
Cluster-11279.0	KOG0028	ZD	Ca2+-binding protein (centrin/caltractin), EF-Hand superfamily protein
Cluster-11279.1	KOG0028	ZD	Ca2+-binding protein (centrin/caltractin), EF-Hand superfamily protein
Cluster-5747.20143	KOG1753	J	40S ribosomal protein S16
Cluster-5747.16233	KOG0179	O	20S proteasome, regulatory subunit beta type PSMB1/PRE7
Cluster-5747.8557	KOG2138	A	Predicted RNA binding protein, contains G-patch domain
Cluster-5747.8559	KOG1872	O	Ubiquitin-specific protease
Cluster-5747.4245	KOG0692	E	Pentafunctional AROM protein
Cluster-5747.4244	KOG0692	E	Pentafunctional AROM protein
Cluster-5747.996	KOG0293	S	WD40 repeat-containing protein
Cluster-5747.997	KOG0293	S	WD40 repeat-containing protein
Cluster-5747.20482	KOG3082	J	Methionyl-tRNA formyltransferase
Cluster-8127.1	KOG0274	R	Cdc4 and related F-box and WD-40 proteins
Cluster-5747.20483	KOG3082	J	Methionyl-tRNA formyltransferase
Cluster-5747.20487	KOG2636	A	Splicing factor 3a, subunit 3
Cluster-6467.0	KOG0571	E	Asparagine synthase (glutamine-hydrolyzing)
Cluster-457.0	KOG1727	DZ	Microtubule-binding protein (translationally controlled tumor protein)
Cluster-9979.0	KOG1756	B	Histone 2A
Cluster-5747.20485	KOG0549	O	FKBP-type peptidyl-prolyl cis-trans isomerase
Cluster-5747.10421	KOG1257	C	NADP+-dependent malic enzyme
Cluster-5747.10420	KOG0075	R	GTP-binding ADP-ribosylation factor-like protein
Cluster-11630.0	KOG0557	C	Dihydrolipoamide acetyltransferase
Cluster-362.0	KOG0886	J	40S ribosomal protein S2
Cluster-11435.0	KOG3172	A	Small nuclear ribonucleoprotein Sm D3
Cluster-12055.1	KOG2114	U	Vacuolar assembly/sorting protein PEP5/VPS11
Cluster-12055.0	KOG2114	U	Vacuolar assembly/sorting protein PEP5/VPS11
Cluster-8950.1	KOG1555	O	26S proteasome regulatory complex, subunit RPN11
Cluster-9967.0	KOG1312	R	DHHC-type Zn-finger proteins
Cluster-3300.1	KOG1342	B	Histone deacetylase complex, catalytic component RPD3
Cluster-3300.2	KOG2895	S	Uncharacterized conserved protein
Cluster-4884.1	KOG2102	J	Exosomal 3'-5' exoribonuclease complex, subunit Rrp44/Dis3
Cluster-1925.0	KOG2119	G	Predicted bile acid beta-glucosidase
Cluster-10863.0	KOG2557	S	Uncharacterized conserved protein, contains TLDc domain
Cluster-3828.1	KOG2986	S	Uncharacterized conserved protein
Cluster-3828.3	KOG2986	S	Uncharacterized conserved protein
Cluster-8349.0	KOG1820	Z	Microtubule-associated protein
Cluster-5747.11039	KOG0052	J	Translation elongation factor EF-1 alpha/Tu
Cluster-5747.11038	KOG0052	J	Translation elongation factor EF-1 alpha/Tu
Cluster-5747.11037	KOG0052	J	Translation elongation factor EF-1 alpha/Tu
Cluster-5747.11036	KOG0052	J	Translation elongation factor EF-1 alpha/Tu
Cluster-5747.11035	KOG0052	J	Translation elongation factor EF-1 alpha/Tu
Cluster-5747.11034	KOG0052	J	Translation elongation factor EF-1 alpha/Tu
Cluster-5747.11033	KOG0419	O	Ubiquitin-protein ligase
Cluster-5747.11031	KOG0674	O	Calreticulin
Cluster-5747.11030	KOG4668	C	NADH dehydrogenase subunits 2, 5, and related proteins
Cluster-1810.1	KOG2816	R	Predicted transporter ADD1 (major facilitator superfamily)
Cluster-5747.16568	KOG0293	S	WD40 repeat-containing protein
Cluster-5953.0	KOG2771	A	Subunit of tRNA-specific adenosine-34 deaminase
Cluster-7004.4	KOG1598	K	Transcription initiation factor TFIIIB, Brf1 subunit
Cluster-7004.2	KOG1598	K	Transcription initiation factor TFIIIB, Brf1 subunit
Cluster-7004.3	KOG1598	K	Transcription initiation factor TFIIIB, Brf1 subunit
Cluster-4281.0	KOG2845	K	Activating signal cointegrator 1
Cluster-5747.10819	KOG0720	O	Molecular chaperone (DnaJ superfamily)
Cluster-1688.0	KOG1375	Z	Beta tubulin
Cluster-5747.15045	KOG0120	A	Splicing factor U2AF, large subunit (RRM superfamily)
Cluster-12049.1	KOG0439	U	VAMP-associated protein involved in inositol metabolism
Cluster-11456.0	KOG2299	L	Ribonuclease HI
Cluster-11599.0	KOG0034	T	Ca2+/calmodulin-dependent protein phosphatase (calcineurin subunit B), EF-Hand superfamily protein
Cluster-5747.13048	KOG3404	K	G10 protein/predicted nuclear transcription regulator
Cluster-5747.3369	KOG2476	S	Uncharacterized conserved protein
Cluster-5747.3368	KOG2476	S	Uncharacterized conserved protein
Cluster-5747.3367	KOG2476	S	Uncharacterized conserved protein
Cluster-5747.3366	KOG2476	S	Uncharacterized conserved protein
Cluster-5747.3362	KOG2411	J	Aspartyl-tRNA synthetase, mitochondrial
Cluster-5747.3360	KOG4661	K	Hsp27-ERE-TATA-binding protein/Scaffold attachment factor (SAF-B)
Cluster-5337.1	KOG1426	S	FOG: RCC1 domain
Cluster-5337.3	KOG1426	S	FOG: RCC1 domain
Cluster-5337.2	KOG0941	O	E3 ubiquitin protein ligase
Cluster-5337.5	KOG1426	S	FOG: RCC1 domain
Cluster-5337.4	KOG1426	S	FOG: RCC1 domain
Cluster-5337.7	KOG1426	S	FOG: RCC1 domain
Cluster-5337.6	KOG1426	S	FOG: RCC1 domain
Cluster-8394.0	KOG2036	R	Predicted P-loop ATPase fused to an acetyltransferase
Cluster-5747.10838	KOG0678	Z	Actin-related protein Arp2/3 complex, subunit Arp3
Cluster-5747.1214	KOG2580	U	Mitochondrial import inner membrane translocase, subunit TIM44
Cluster-4958.0	KOG2545	S	Conserved membrane protein
Cluster-5747.14904	KOG0149	R	Predicted RNA-binding protein SEB4 (RRM superfamily)
Cluster-5747.14905	KOG0149	R	Predicted RNA-binding protein SEB4 (RRM superfamily)
Cluster-5747.14906	KOG1764	C	5'-AMP-activated protein kinase, gamma subunit
Cluster-5747.590	KOG1300	U	Vesicle trafficking protein Sec1
Cluster-5747.591	KOG1300	U	Vesicle trafficking protein Sec1
Cluster-5747.592	KOG1629	V	Bax-mediated apoptosis inhibitor TEGT/BI-1
Cluster-5747.10025	KOG0841	O	Multifunctional chaperone (14-3-3 family)
Cluster-6666.0	KOG4234	R	TPR repeat-containing protein
Cluster-5747.7681	KOG2937	A	Decapping enzyme complex, predicted pyrophosphatase DCP2
Cluster-5747.7682	KOG2937	A	Decapping enzyme complex, predicted pyrophosphatase DCP2
Cluster-5747.7683	KOG2937	A	Decapping enzyme complex, predicted pyrophosphatase DCP2
Cluster-5747.8792	KOG0271	S	Notchless-like WD40 repeat-containing protein
Cluster-5747.8790	KOG1824	R	TATA-binding protein-interacting protein
Cluster-5747.8795	KOG0331	A	ATP-dependent RNA helicase
Cluster-5747.8799	KOG0078	TU	GTP-binding protein SEC4, small G protein superfamily, and related Ras family GTP-binding proteins
Cluster-1022.0	KOG1907	F	Phosphoribosylformylglycinamidine synthase
Cluster-5747.19880	KOG3114	S	Uncharacterized conserved protein
Cluster-5747.19881	KOG3114	S	Uncharacterized conserved protein
Cluster-5747.16289	KOG0066	J	eIF2-interacting protein ABC50 (ABC superfamily)
Cluster-7995.0	KOG0087	U	GTPase Rab11/YPT3, small G protein superfamily
Cluster-759.1	KOG0266	R	WD40 repeat-containing protein
Cluster-5747.11378	KOG4664	C	Cytochrome oxidase subunit III and related proteins
Cluster-5747.11379	KOG4664	C	Cytochrome oxidase subunit III and related proteins
Cluster-5416.1	KOG1155	DO	Anaphase-promoting complex (APC), Cdc23 subunit
Cluster-5416.0	KOG1155	DO	Anaphase-promoting complex (APC), Cdc23 subunit
Cluster-5416.3	KOG1155	DO	Anaphase-promoting complex (APC), Cdc23 subunit
Cluster-5416.2	KOG1155	DO	Anaphase-promoting complex (APC), Cdc23 subunit
Cluster-5747.1510	KOG1505	I	Lysophosphatidic acid acyltransferase LPAAT and related acyltransferases
Cluster-4038.2	KOG2245	A	Poly(A) polymerase and related nucleotidyltransferases
Cluster-4038.3	KOG2245	A	Poly(A) polymerase and related nucleotidyltransferases
Cluster-4038.0	KOG2245	A	Poly(A) polymerase and related nucleotidyltransferases
Cluster-5747.962	KOG0760	C	Mitochondrial carrier protein MRS3/4
Cluster-4038.4	KOG2245	A	Poly(A) polymerase and related nucleotidyltransferases
Cluster-4038.5	KOG2245	A	Poly(A) polymerase and related nucleotidyltransferases
Cluster-5747.17134	KOG2426	G	Dihydroxyacetone kinase/glycerone kinase
Cluster-5747.3972	KOG2903	O	Predicted glutathione S-transferase
Cluster-5747.20439	KOG0254	R	Predicted transporter (major facilitator superfamily)
Cluster-5747.20438	KOG0254	R	Predicted transporter (major facilitator superfamily)
Cluster-5747.17071	KOG1430	IE	C-3 sterol dehydrogenase/3-beta-hydroxysteroid dehydrogenase and related dehydrogenases
Cluster-5747.17070	KOG1641	O	Mitochondrial chaperonin
Cluster-5747.9828	KOG4098	O	Molecular chaperone Prefoldin, subunit 2
Cluster-4691.0	KOG2744	K	DNA-binding proteins Bright/BRCAA1/RBP1 and related proteins containing BRIGHT domain
Cluster-5747.10137	KOG0187	J	40S ribosomal protein S17
Cluster-5747.10136	KOG0187	J	40S ribosomal protein S17
Cluster-5747.7302	KOG0520	S	Uncharacterized conserved protein, contains IPT/TIG domain
Cluster-5747.8634	KOG0230	T	Phosphatidylinositol-4-phosphate 5-kinase and related FYVE finger-containing proteins
Cluster-2987.1	KOG2278	J	RNA:NAD 2'-phosphotransferase TPT1
Cluster-2987.0	KOG2278	J	RNA:NAD 2'-phosphotransferase TPT1
Cluster-11386.1	KOG1940	R	Zn-finger protein
Cluster-4530.1	KOG1300	U	Vesicle trafficking protein Sec1
Cluster-4530.0	KOG1300	U	Vesicle trafficking protein Sec1
Cluster-8106.0	KOG4205	A	RNA-binding protein musashi/mRNA cleavage and polyadenylation factor I complex, subunit HRP1
Cluster-8018.2	KOG0173	O	20S proteasome, regulatory subunit beta type PSMB7/PSMB10/PUP1
Cluster-9398.0	KOG1506	H	S-adenosylmethionine synthetase
Cluster-9398.1	KOG1506	H	S-adenosylmethionine synthetase
Cluster-9398.2	KOG1506	H	S-adenosylmethionine synthetase
Cluster-5747.11294	KOG0404	O	Thioredoxin reductase
Cluster-9674.0	KOG1256	I	Long-chain acyl-CoA synthetases (AMP-forming)
Cluster-3676.5	KOG3014	L	Protein involved in establishing cohesion between sister chromatids during DNA replication
Cluster-3676.4	KOG3014	L	Protein involved in establishing cohesion between sister chromatids during DNA replication
Cluster-3676.3	KOG3014	L	Protein involved in establishing cohesion between sister chromatids during DNA replication
Cluster-3676.2	KOG3020	L	TatD-related DNase
Cluster-3676.1	KOG3020	L	TatD-related DNase
Cluster-3676.0	KOG3014	L	Protein involved in establishing cohesion between sister chromatids during DNA replication
Cluster-5747.3433	KOG4693	R	Uncharacterized conserved protein, contains kelch repeat
Cluster-5747.14041	KOG1470	I	Phosphatidylinositol transfer protein PDR16 and related proteins
Cluster-4506.1	KOG1614	J	Exosomal 3'-5' exoribonuclease complex, subunit Rrp45
Cluster-8263.0	KOG2287	G	Galactosyltransferases
Cluster-4506.2	KOG1614	J	Exosomal 3'-5' exoribonuclease complex, subunit Rrp45
Cluster-5747.13313	KOG1466	J	Translation initiation factor 2B, alpha subunit (eIF-2Balpha/GCN3)
Cluster-9419.0	KOG2118	S	Predicted membrane protein, contains two CBS domains
Cluster-5747.10747	KOG1248	S	Uncharacterized conserved protein
Cluster-9419.1	KOG2118	S	Predicted membrane protein, contains two CBS domains
Cluster-664.0	KOG3184	J	60S ribosomal protein L7
Cluster-5747.15316	KOG1897	L	Damage-specific DNA binding complex, subunit DDB1
Cluster-5747.15314	KOG3178	R	Hydroxyindole-O-methyltransferase and related SAM-dependent methyltransferases
Cluster-6724.0	KOG1742	J	60s ribosomal protein L15/L27
Cluster-5747.15319	KOG4693	R	Uncharacterized conserved protein, contains kelch repeat
Cluster-11954.3	KOG0383	R	Predicted helicase
Cluster-12364.0	KOG0324	S	Uncharacterized conserved protein
Cluster-1435.0	KOG0346	A	RNA helicase
Cluster-10289.0	KOG0768	C	Mitochondrial carrier protein PET8
Cluster-2871.1	KOG2590	OJ	RNA-binding protein LARP/SRO9 and related La domain proteins
Cluster-2871.0	KOG2590	OJ	RNA-binding protein LARP/SRO9 and related La domain proteins
Cluster-2871.3	KOG2590	OJ	RNA-binding protein LARP/SRO9 and related La domain proteins
Cluster-2871.2	KOG2590	OJ	RNA-binding protein LARP/SRO9 and related La domain proteins
Cluster-2871.5	KOG2590	OJ	RNA-binding protein LARP/SRO9 and related La domain proteins
Cluster-2871.4	KOG2590	OJ	RNA-binding protein LARP/SRO9 and related La domain proteins
Cluster-8662.0	KOG0673	F	Thymidylate synthase
Cluster-12091.1	KOG0671	T	LAMMER dual specificity kinases
Cluster-12091.0	KOG0671	T	LAMMER dual specificity kinases
Cluster-12091.3	KOG0671	T	LAMMER dual specificity kinases
Cluster-12091.2	KOG0671	T	LAMMER dual specificity kinases
Cluster-12091.4	KOG0671	T	LAMMER dual specificity kinases
Cluster-8841.0	KOG0496	G	Beta-galactosidase
Cluster-8841.1	KOG0496	G	Beta-galactosidase
Cluster-6651.0	KOG3486	J	40S ribosomal protein S21
Cluster-5747.8340	KOG3049	C	Succinate dehydrogenase, Fe-S protein subunit
Cluster-7591.1	KOG1260	C	Isocitrate lyase
Cluster-7591.0	KOG1260	C	Isocitrate lyase
Cluster-5747.752	KOG1517	D	Guanine nucleotide binding protein MIP1
Cluster-5747.751	KOG1517	D	Guanine nucleotide binding protein MIP1
Cluster-5747.10221	KOG2240	K	RNA polymerase II general transcription factor BTF3 and related proteins
Cluster-5747.10220	KOG2240	K	RNA polymerase II general transcription factor BTF3 and related proteins
Cluster-5877.2	KOG1268	M	Glucosamine 6-phosphate synthetases, contain amidotransferase and phosphosugar isomerase domains
Cluster-5877.0	KOG1268	M	Glucosamine 6-phosphate synthetases, contain amidotransferase and phosphosugar isomerase domains
Cluster-5877.1	KOG1268	M	Glucosamine 6-phosphate synthetases, contain amidotransferase and phosphosugar isomerase domains
Cluster-5747.14114	KOG2044	LA	5'-3' exonuclease HKE1/RAT1
Cluster-5747.10599	KOG1654	Z	Microtubule-associated anchor protein involved in autophagy and membrane trafficking
Cluster-5747.1365	KOG0147	K	Transcriptional coactivator CAPER (RRM superfamily)
Cluster-5747.1364	KOG0147	K	Transcriptional coactivator CAPER (RRM superfamily)
Cluster-5747.11172	KOG0308	S	Conserved WD40 repeat-containing protein
Cluster-5747.11173	KOG1576	C	Predicted oxidoreductase
Cluster-5747.11170	KOG1486	T	GTP-binding protein DRG2 (ODN superfamily)
Cluster-5747.11171	KOG1486	T	GTP-binding protein DRG2 (ODN superfamily)
Cluster-8982.0	KOG4135	G	Predicted phosphoglucosamine acetyltransferase
Cluster-5747.15253	KOG3084	L	NADH pyrophosphatase I of the Nudix family of hydrolases
Cluster-5747.15252	KOG3084	L	NADH pyrophosphatase I of the Nudix family of hydrolases
Cluster-5747.15251	KOG3311	J	Ribosomal protein S18
Cluster-10254.0	KOG3078	F	Adenylate kinase
Cluster-5747.15256	KOG1429	GM	dTDP-glucose 4-6-dehydratase/UDP-glucuronic acid decarboxylase
Cluster-5747.1821	KOG0117	A	Heterogeneous nuclear ribonucleoprotein R (RRM superfamily)
Cluster-5747.3097	KOG0688	J	Peptide chain release factor 1 (eRF1)
Cluster-5747.3096	KOG1990	L	Poly(A)-specific exoribonuclease PARN
Cluster-5747.3093	KOG1112	F	Ribonucleotide reductase, alpha subunit
Cluster-5747.16336	KOG0024	Q	Sorbitol dehydrogenase
Cluster-5747.3099	KOG1352	C	Vacuolar H+-ATPase V1 sector, subunit A
Cluster-5747.3098	KOG0688	J	Peptide chain release factor 1 (eRF1)
Cluster-4518.1	KOG2817	O	Predicted E3 ubiquitin ligase
Cluster-4518.2	KOG2817	O	Predicted E3 ubiquitin ligase
Cluster-5747.12525	KOG3000	DZ	Microtubule-binding protein involved in cell cycle control
Cluster-5747.12520	KOG4311	E	Histidinol dehydrogenase
Cluster-5747.12522	KOG4311	E	Histidinol dehydrogenase
Cluster-5747.12523	KOG3000	DZ	Microtubule-binding protein involved in cell cycle control
Cluster-12385.0	KOG3203	J	Mitochondrial/chloroplast ribosomal protein L13
Cluster-227.0	KOG0442	L	Structure-specific endonuclease ERCC1-XPF, catalytic component XPF/ERCC4
Cluster-5607.0	KOG2752	R	Uncharacterized conserved protein, contains N-recognin-type Zn-finger
Cluster-7844.2	KOG1069	J	Exosomal 3'-5' exoribonuclease complex, subunit Rrp46
Cluster-7844.0	KOG1069	J	Exosomal 3'-5' exoribonuclease complex, subunit Rrp46
Cluster-7844.1	KOG1069	J	Exosomal 3'-5' exoribonuclease complex, subunit Rrp46
Cluster-5747.3538	KOG4177	M	Ankyrin
Cluster-5747.3534	KOG2536	C	MAM33, mitochondrial matrix glycoprotein
Cluster-5747.3532	KOG2536	C	MAM33, mitochondrial matrix glycoprotein
Cluster-5747.3530	KOG0582	T	Ste20-like serine/threonine protein kinase
Cluster-5747.3531	KOG0582	T	Ste20-like serine/threonine protein kinase
Cluster-5747.14201	KOG1471	I	Phosphatidylinositol transfer protein SEC14 and related proteins
Cluster-5747.14207	KOG2970	S	Predicted membrane protein
Cluster-5747.14206	KOG2970	S	Predicted membrane protein
Cluster-5747.14205	KOG1662	C	Mitochondrial F1F0-ATP synthase, subunit OSCP/ATP5
Cluster-5747.14209	KOG2970	S	Predicted membrane protein
Cluster-5747.14208	KOG2970	S	Predicted membrane protein
Cluster-5747.4072	KOG2754	O	Oligosaccharyltransferase, beta subunit
Cluster-5747.4070	KOG2176	U	Exocyst complex, subunit SEC15
Cluster-5747.4071	KOG2754	O	Oligosaccharyltransferase, beta subunit
Cluster-5747.1008	KOG1856	A	Transcription elongation factor SPT6
Cluster-5747.1009	KOG0692	E	Pentafunctional AROM protein
Cluster-8463.0	KOG4373	R	Predicted 3'-5' exonuclease
Cluster-8463.1	KOG4373	R	Predicted 3'-5' exonuclease
Cluster-5747.2661	KOG3117	A	Protein involved in rRNA processing
Cluster-5747.2663	KOG3117	A	Protein involved in rRNA processing
Cluster-5747.2662	KOG3117	A	Protein involved in rRNA processing
Cluster-5747.2665	KOG1762	J	60s acidic ribosomal protein P1
Cluster-5747.19439	KOG0800	O	FOG: Predicted E3 ubiquitin ligase
Cluster-5747.19438	KOG4443	R	Putative transcription factor HALR/MLL3, involved in embryonic development
Cluster-9364.0	KOG0725	R	Reductases with broad range of substrate specificities
Cluster-2282.0	KOG0657	G	Glyceraldehyde 3-phosphate dehydrogenase
Cluster-2212.0	KOG1080	BK	Histone H3 (Lys4) methyltransferase complex, subunit SET1 and related methyltransferases
Cluster-5747.8182	KOG0441	P	Cu2+/Zn2+ superoxide dismutase SOD1
Cluster-5747.8183	KOG0441	P	Cu2+/Zn2+ superoxide dismutase SOD1
Cluster-5747.8180	KOG0441	P	Cu2+/Zn2+ superoxide dismutase SOD1
Cluster-5747.8181	KOG0441	P	Cu2+/Zn2+ superoxide dismutase SOD1
Cluster-5747.8186	KOG0441	P	Cu2+/Zn2+ superoxide dismutase SOD1
Cluster-5747.8184	KOG0441	P	Cu2+/Zn2+ superoxide dismutase SOD1
Cluster-5747.8185	KOG0441	P	Cu2+/Zn2+ superoxide dismutase SOD1
Cluster-5747.9589	KOG0103	O	Molecular chaperones HSP105/HSP110/SSE1, HSP70 superfamily
Cluster-5747.9588	KOG0103	O	Molecular chaperones HSP105/HSP110/SSE1, HSP70 superfamily
Cluster-5747.9581	KOG3113	S	Uncharacterized conserved protein
Cluster-5747.9580	KOG3113	S	Uncharacterized conserved protein
Cluster-5747.9583	KOG3113	S	Uncharacterized conserved protein
Cluster-5747.9582	KOG3113	S	Uncharacterized conserved protein
Cluster-5747.9585	KOG0103	O	Molecular chaperones HSP105/HSP110/SSE1, HSP70 superfamily
Cluster-5747.9584	KOG3113	S	Uncharacterized conserved protein
Cluster-5747.9587	KOG0103	O	Molecular chaperones HSP105/HSP110/SSE1, HSP70 superfamily
Cluster-5747.9586	KOG0103	O	Molecular chaperones HSP105/HSP110/SSE1, HSP70 superfamily
Cluster-5747.11353	KOG2450	C	Aldehyde dehydrogenase
Cluster-5747.14415	KOG4391	R	Predicted alpha/beta hydrolase BEM46
Cluster-4253.0	KOG0057	U	Mitochondrial Fe/S cluster exporter, ABC superfamily
Cluster-5747.14412	KOG4391	R	Predicted alpha/beta hydrolase BEM46
Cluster-5747.8230	KOG1944	R	Peroxisomal membrane protein MPV17 and related proteins
Cluster-5747.8235	KOG1768	J	40s ribosomal protein S26
Cluster-5747.8236	KOG0142	Q	Isopentenyl pyrophosphate:dimethylallyl pyrophosphate isomerase
Cluster-3429.1	KOG2116	NI	Protein involved in plasmid maintenance/nuclear protein involved in lipid metabolism
Cluster-5663.0	KOG0001	OR	Ubiquitin and ubiquitin-like proteins
Cluster-5747.11356	KOG0123	AJ	Polyadenylate-binding protein (RRM superfamily)
Cluster-4151.0	KOG1041	J	Translation initiation factor 2C (eIF-2C) and related proteins
Cluster-9177.0	KOG0002	J	60s ribosomal protein L39
Cluster-5357.0	KOG2450	C	Aldehyde dehydrogenase
Cluster-5747.6698	KOG0175	O	20S proteasome, regulatory subunit beta type PSMB5/PSMB8/PRE2
Cluster-5747.6699	KOG2024	G	Beta-Glucuronidase GUSB (glycosylhydrolase superfamily 2)
Cluster-5747.6695	KOG4626	GOT	O-linked N-acetylglucosamine transferase OGT
Cluster-5747.6696	KOG4626	GOT	O-linked N-acetylglucosamine transferase OGT
Cluster-5747.6697	KOG4626	GOT	O-linked N-acetylglucosamine transferase OGT
Cluster-10858.1	KOG2375	A	Protein interacting with poly(A)-binding protein
Cluster-5747.6344	KOG1752	O	Glutaredoxin and related proteins
Cluster-5747.6342	KOG0417	O	Ubiquitin-protein ligase
Cluster-5747.14197	KOG2697	E	Histidinol dehydrogenase
Cluster-5747.14196	KOG2697	E	Histidinol dehydrogenase
Cluster-5747.14195	KOG2697	E	Histidinol dehydrogenase
Cluster-5747.14194	KOG2697	E	Histidinol dehydrogenase
Cluster-5747.14190	KOG0232	C	Vacuolar H+-ATPase V0 sector, subunits c/c'
Cluster-5747.15923	KOG0552	O	FKBP-type peptidyl-prolyl cis-trans isomerase
Cluster-5747.15925	KOG3426	C	NADH:ubiquinone oxidoreductase, NDUFA6/B14 subunit
Cluster-5747.18679	KOG0802	O	E3 ubiquitin ligase
Cluster-10615.0	KOG0092	U	GTPase Rab5/YPT51 and related small G protein superfamily GTPases
Cluster-5747.3989	KOG0374	TR	Serine/threonine specific protein phosphatase PP1, catalytic subunit
Cluster-5747.17273	KOG0156	Q	Cytochrome P450 CYP2 subfamily
Cluster-5747.18422	KOG0240	Z	Kinesin (SMY1 subfamily)
Cluster-5747.18421	KOG0240	Z	Kinesin (SMY1 subfamily)
Cluster-5747.18420	KOG0240	Z	Kinesin (SMY1 subfamily)
Cluster-10310.0	KOG0902	T	Phosphatidylinositol 4-kinase
Cluster-5747.4147	KOG1087	U	Cytosolic sorting protein GGA2/TOM1
Cluster-5747.11207	KOG0337	A	ATP-dependent RNA helicase
Cluster-1896.0	KOG1605	K	TFIIF-interacting CTD phosphatase, including NLI-interacting factor (involved in RNA polymerase II regulation)
Cluster-5747.4145	KOG0730	O	AAA+-type ATPase
Cluster-5747.11203	KOG0406	O	Glutathione S-transferase
Cluster-8838.2	KOG2670	G	Enolase
Cluster-3845.1	KOG0158	Q	Cytochrome P450 CYP3/CYP5/CYP6/CYP9 subfamilies
Cluster-11749.1	KOG0061	Q	Transporter, ABC superfamily (Breast cancer resistance protein)
Cluster-1260.0	KOG2887	U	Membrane protein involved in ER to Golgi transport
Cluster-10836.0	KOG0533	A	RRM motif-containing protein
Cluster-5747.3733	KOG0202	P	Ca2+ transporting ATPase
Cluster-4737.0	KOG4249	S	Uncharacterized conserved protein
Cluster-4046.1	KOG3800	O	Predicted E3 ubiquitin ligase containing RING finger, subunit of transcription/repair factor TFIIH and CDK-activating kinase assembly factor
Cluster-4046.0	KOG3800	O	Predicted E3 ubiquitin ligase containing RING finger, subunit of transcription/repair factor TFIIH and CDK-activating kinase assembly factor
Cluster-4046.2	KOG3800	O	Predicted E3 ubiquitin ligase containing RING finger, subunit of transcription/repair factor TFIIH and CDK-activating kinase assembly factor
Cluster-89.0	KOG1562	E	Spermidine synthase
Cluster-8667.0	KOG0882	O	Cyclophilin-related peptidyl-prolyl cis-trans isomerase
Cluster-8667.1	KOG0882	O	Cyclophilin-related peptidyl-prolyl cis-trans isomerase
Cluster-8089.1	KOG0581	T	Mitogen-activated protein kinase kinase (MAP2K)
Cluster-5747.18024	KOG0875	J	60S ribosomal protein L5
Cluster-5747.18023	KOG1900	YU	Nuclear pore complex, Nup155 component (D Nup154, sc Nup157/Nup170)
Cluster-10569.1	KOG2061	R	Uncharacterized MYND Zn-finger protein
Cluster-5747.18020	KOG0272	A	U4/U6 small nuclear ribonucleoprotein Prp4 (contains WD40 repeats)
Cluster-5747.490	KOG2531	G	Sugar (pentulose and hexulose) kinases
Cluster-5747.493	KOG2905	K	Transcription initiation factor IIF, small subunit (RAP30)
Cluster-5747.492	KOG1028	TU	Ca2+-dependent phospholipid-binding protein Synaptotagmin, required for synaptic vesicle and secretory granule exocytosis
Cluster-5747.499	KOG3481	S	Uncharacterized conserved protein
Cluster-5747.498	KOG3481	S	Uncharacterized conserved protein
Cluster-5354.0	KOG4203	TZ	Armadillo/beta-Catenin/plakoglobin
Cluster-5747.13946	KOG1397	P	Ca2+/H+ antiporter VCX1 and related proteins
Cluster-5747.13943	KOG0501	P	K+-channel KCNQ
Cluster-5747.13942	KOG0501	P	K+-channel KCNQ
Cluster-5747.1574	KOG0396	S	Uncharacterized conserved protein
Cluster-5747.1572	KOG1737	I	Oxysterol-binding protein
Cluster-5747.1573	KOG1737	I	Oxysterol-binding protein
Cluster-3735.1	KOG3365	C	NADH:ubiquinone oxidoreductase, NDUFA5/B13 subunit
Cluster-5747.12303	KOG4177	M	Ankyrin
Cluster-3136.1	KOG4205	A	RNA-binding protein musashi/mRNA cleavage and polyadenylation factor I complex, subunit HRP1
Cluster-5747.16819	KOG3257	J	Mitochondrial/chloroplast ribosomal protein L11
Cluster-5747.16814	KOG1567	F	Ribonucleotide reductase, beta subunit
Cluster-5747.20806	KOG0877	J	40S ribosomal protein S2/30S ribosomal protein S5
Cluster-5747.13711	KOG0504	R	FOG: Ankyrin repeat
Cluster-5747.20805	KOG0877	J	40S ribosomal protein S2/30S ribosomal protein S5
Cluster-5747.20800	KOG2779	I	N-myristoyl transferase
Cluster-5747.20801	KOG3468	C	NADH:ubiquinone oxidoreductase, NDUFB7/B18 subunit
Cluster-5747.11455	KOG2605	TO	OTU (ovarian tumor)-like cysteine protease
Cluster-5747.11454	KOG2605	TO	OTU (ovarian tumor)-like cysteine protease
Cluster-5747.11451	KOG0666	K	Cyclin C-dependent kinase CDK8
Cluster-5747.11450	KOG0666	K	Cyclin C-dependent kinase CDK8
Cluster-5747.11453	KOG1712	F	Adenine phosphoribosyl transferases
Cluster-5747.11452	KOG0666	K	Cyclin C-dependent kinase CDK8
Cluster-5747.13712	KOG0504	R	FOG: Ankyrin repeat
Cluster-433.0	KOG0857	J	60s ribosomal protein L10
Cluster-5747.13713	KOG0504	R	FOG: Ankyrin repeat
Cluster-10191.0	KOG4674	S	Uncharacterized conserved coiled-coil protein
Cluster-5747.13162	KOG0138	E	Glutaryl-CoA dehydrogenase
Cluster-9536.0	KOG3463	K	Transcription initiation factor IIA, gamma subunit
Cluster-10163.1	KOG2084	B	Predicted histone tail methylase containing SET domain
Cluster-10163.0	KOG2084	B	Predicted histone tail methylase containing SET domain
Cluster-11259.0	KOG0027	T	Calmodulin and related proteins (EF-Hand superfamily)
Cluster-5747.17479	KOG0574	T	STE20-like serine/threonine kinase MST
Cluster-5747.12489	KOG0421	O	Ubiquitin-protein ligase
Cluster-5747.12488	KOG0421	O	Ubiquitin-protein ligase
Cluster-5747.12483	KOG0410	R	Predicted GTP binding protein
Cluster-11377.0	KOG0764	C	Mitochondrial FAD carrier protein
Cluster-5747.18621	KOG1104	A	Nuclear cap-binding complex, subunit NCBP1/CBP80
Cluster-5747.18623	KOG3881	S	Uncharacterized conserved protein
Cluster-6577.0	KOG1677	R	CCCH-type Zn-finger protein
Cluster-9097.2	KOG1046	EO	Puromycin-sensitive aminopeptidase and related aminopeptidases
Cluster-5747.9280	KOG1609	A	Protein involved in mRNA turnover and stability
Cluster-11691.0	KOG1078	U	Vesicle coat complex COPI, gamma subunit
Cluster-11691.1	KOG1078	U	Vesicle coat complex COPI, gamma subunit
Cluster-7882.1	KOG3120	R	Predicted haloacid dehalogenase-like hydrolase
Cluster-5747.3709	KOG0769	C	Predicted mitochondrial carrier protein
Cluster-5747.6958	KOG0466	J	Translation initiation factor 2, gamma subunit (eIF-2gamma; GTPase)
Cluster-5747.8886	KOG0118	R	FOG: RRM domain
Cluster-5747.8885	KOG0118	R	FOG: RRM domain
Cluster-5747.8889	KOG2332	P	Ferritin
Cluster-5747.1633	KOG1112	F	Ribonucleotide reductase, alpha subunit
Cluster-5747.1639	KOG0161	Z	Myosin class II heavy chain
Cluster-5747.1638	KOG0161	Z	Myosin class II heavy chain
Cluster-5747.9420	KOG3436	J	60S ribosomal protein L35
Cluster-5747.9426	KOG3181	J	40S ribosomal protein S3
Cluster-5747.9427	KOG3181	J	40S ribosomal protein S3
Cluster-5747.9425	KOG3181	J	40S ribosomal protein S3
Cluster-5747.9428	KOG3181	J	40S ribosomal protein S3
Cluster-4762.0	KOG0534	HC	NADH-cytochrome b-5 reductase
Cluster-8461.1	KOG3239	R	Density-regulated protein related to translation initiation factor 1 (eIF-1/SUI1)
Cluster-8461.2	KOG3239	R	Density-regulated protein related to translation initiation factor 1 (eIF-1/SUI1)
Cluster-5747.7185	KOG1713	C	NADH-ubiquinone oxidoreductase, NDUFS3/30 kDa subunit
Cluster-5747.7184	KOG4665	C	ATP synthase F0 subunit 6 and related proteins
Cluster-4863.0	KOG0161	Z	Myosin class II heavy chain
Cluster-4863.1	KOG0161	Z	Myosin class II heavy chain
Cluster-5747.6939	KOG0560	P	Sulfite reductase (ferredoxin)
Cluster-7873.0	KOG0887	J	60S ribosomal protein L35A/L37
Cluster-5747.7778	KOG0101	O	Molecular chaperones HSP70/HSC70, HSP70 superfamily
Cluster-5747.7773	KOG2944	G	Glyoxalase
Cluster-5747.7776	KOG3391	K	Transcriptional co-repressor component
Cluster-5747.7777	KOG3391	K	Transcriptional co-repressor component
Cluster-11421.0	KOG1919	A	RNA pseudouridylate synthases
Cluster-8652.0	KOG2000	Z	Gamma-tubulin complex, DGRIP91/SPC98 component
Cluster-7863.0	KOG1311	R	DHHC-type Zn-finger proteins
Cluster-5747.15507	KOG2009	K	Transcription initiation factor TFIIIB, Bdp1 subunit
Cluster-5747.15506	KOG2009	K	Transcription initiation factor TFIIIB, Bdp1 subunit
Cluster-5747.15505	KOG2009	K	Transcription initiation factor TFIIIB, Bdp1 subunit
Cluster-5747.15501	KOG0819	U	Annexin
Cluster-4657.1	KOG1867	O	Ubiquitin-specific protease
Cluster-4657.0	KOG1867	O	Ubiquitin-specific protease
Cluster-4657.2	KOG1867	O	Ubiquitin-specific protease
Cluster-5747.4940	KOG0419	O	Ubiquitin-protein ligase
Cluster-5747.4944	KOG1870	O	Ubiquitin C-terminal hydrolase
Cluster-5747.4945	KOG1870	O	Ubiquitin C-terminal hydrolase
Cluster-5747.4949	KOG0715	O	Molecular chaperone (DnaJ superfamily)
Cluster-10844.0	KOG1050	G	Trehalose-6-phosphate synthase component TPS1 and related subunits
Cluster-12526.0	KOG2792	C	Putative cytochrome C oxidase assembly protein
Cluster-10665.0	KOG1291	P	Mn2+ and Fe2+ transporters of the NRAMP family
Cluster-10665.1	KOG1291	P	Mn2+ and Fe2+ transporters of the NRAMP family
Cluster-7044.0	KOG1379	T	Serine/threonine protein phosphatase
Cluster-8730.0	KOG3276	S	Uncharacterized conserved protein, contains YggU domain
Cluster-10770.0	KOG0563	G	Glucose-6-phosphate 1-dehydrogenase
Cluster-6201.0	KOG2309	J	60s ribosomal protein L2/L8
Cluster-9936.0	KOG1575	C	Voltage-gated shaker-like K+ channel, subunit beta/KCNAB
Cluster-3363.1	KOG0411	S	Uncharacterized membrane protein
Cluster-9867.0	KOG3370	F	dUTPase
Cluster-5747.5844	KOG0823	O	Predicted E3 ubiquitin ligase
Cluster-5747.5845	KOG0823	O	Predicted E3 ubiquitin ligase
Cluster-5747.5847	KOG2407	MO	GPI transamidase complex, GPI16/PIG-T component, involved in glycosylphosphatidylinositol anchor biosynthesis
Cluster-5747.5843	KOG0823	O	Predicted E3 ubiquitin ligase
Cluster-5747.10506	KOG0417	O	Ubiquitin-protein ligase
Cluster-7701.0	KOG0828	O	Predicted E3 ubiquitin ligase
Cluster-7701.1	KOG0828	O	Predicted E3 ubiquitin ligase
Cluster-8675.0	KOG3257	J	Mitochondrial/chloroplast ribosomal protein L11
Cluster-6027.0	KOG4177	M	Ankyrin
Cluster-11094.1	KOG0550	O	Molecular chaperone (DnaJ superfamily)
Cluster-5747.781	KOG0600	D	Cdc2-related protein kinase
Cluster-5747.12974	KOG1885	J	Lysyl-tRNA synthetase (class II)
Cluster-5747.2016	KOG1432	R	Predicted DNA repair exonuclease SIA1
Cluster-5747.2015	KOG4201	E	Anthranilate synthase component II
Cluster-5747.2012	KOG2002	P	TPR-containing nuclear phosphoprotein that regulates K(+) uptake
Cluster-5747.2013	KOG0557	C	Dihydrolipoamide acetyltransferase
Cluster-5747.2018	KOG0053	E	Cystathionine beta-lyases/cystathionine gamma-synthases
Cluster-5747.2019	KOG2191	AR	RNA-binding protein NOVA1/PASILLA and related KH domain proteins
Cluster-6441.0	KOG1176	I	Acyl-CoA synthetase
Cluster-5055.0	KOG4644	G	L-fucose kinase
Cluster-5977.3	KOG3013	A	Exosomal 3'-5' exoribonuclease complex, subunit Rrp4
Cluster-5977.1	KOG3013	A	Exosomal 3'-5' exoribonuclease complex, subunit Rrp4
Cluster-5977.0	KOG3013	A	Exosomal 3'-5' exoribonuclease complex, subunit Rrp4
Cluster-5977.7	KOG3013	A	Exosomal 3'-5' exoribonuclease complex, subunit Rrp4
Cluster-5977.6	KOG3013	A	Exosomal 3'-5' exoribonuclease complex, subunit Rrp4
Cluster-5977.4	KOG3013	A	Exosomal 3'-5' exoribonuclease complex, subunit Rrp4
Cluster-5977.9	KOG3013	A	Exosomal 3'-5' exoribonuclease complex, subunit Rrp4
Cluster-5977.8	KOG3013	A	Exosomal 3'-5' exoribonuclease complex, subunit Rrp4
Cluster-3486.0	KOG0218	L	Mismatch repair MSH3
Cluster-3486.1	KOG0218	L	Mismatch repair MSH3
Cluster-2396.0	KOG3401	J	60S ribosomal protein L26
Cluster-5747.19231	KOG3189	I	Phosphomannomutase
Cluster-3821.2	KOG0059	IR	Lipid exporter ABCA1 and related proteins, ABC superfamily
Cluster-3618.0	KOG0057	U	Mitochondrial Fe/S cluster exporter, ABC superfamily
Cluster-5747.1433	KOG0170	O	E3 ubiquitin protein ligase
Cluster-5747.1435	KOG1327	T	Copine
Cluster-5747.1434	KOG3052	C	Cytochrome c1
Cluster-5747.1436	KOG1327	T	Copine
Cluster-5747.19808	KOG0678	Z	Actin-related protein Arp2/3 complex, subunit Arp3
Cluster-5747.19809	KOG3135	R	1,4-benzoquinone reductase-like; Trp repressor binding protein-like/protoplast-secreted protein
Cluster-5747.14988	KOG0781	U	Signal recognition particle receptor, alpha subunit
Cluster-5747.14989	KOG0781	U	Signal recognition particle receptor, alpha subunit
Cluster-2906.0	KOG3908	A	Queuine-tRNA ribosyltransferase
Cluster-5747.14983	KOG0331	A	ATP-dependent RNA helicase
Cluster-5747.5549	KOG1815	O	Predicted E3 ubiquitin ligase
Cluster-5747.8719	KOG3172	A	Small nuclear ribonucleoprotein Sm D3
Cluster-5747.5541	KOG1506	H	S-adenosylmethionine synthetase
Cluster-5747.5540	KOG1506	H	S-adenosylmethionine synthetase
Cluster-5747.5542	KOG1506	H	S-adenosylmethionine synthetase
Cluster-5747.8716	KOG0934	U	Clathrin adaptor complex, small subunit
Cluster-4419.0	KOG2669	A	Regulator of nuclear mRNA
Cluster-5747.3877	KOG3396	M	Glucosamine-phosphate N-acetyltransferase
Cluster-5747.10602	KOG0712	O	Molecular chaperone (DnaJ superfamily)
Cluster-5747.3875	KOG3396	M	Glucosamine-phosphate N-acetyltransferase
Cluster-5747.3870	KOG0452	AJ	RNA-binding translational regulator IRP (aconitase superfamily)
Cluster-5747.5099	KOG1839	R	Uncharacterized protein CLU1/cluA/TIF31 involved in mitochondrial morphology/distribution, also found associated with eIF-3
Cluster-5747.4919	KOG1291	P	Mn2+ and Fe2+ transporters of the NRAMP family
Cluster-7017.0	KOG0020	O	Endoplasmic reticulum glucose-regulated protein (GRP94/endoplasmin), HSP90 family
Cluster-7949.0	KOG2643	P	Ca2+ binding protein, contains EF-hand motifs
Cluster-7949.1	KOG2643	P	Ca2+ binding protein, contains EF-hand motifs
Cluster-3488.2	KOG0001	OR	Ubiquitin and ubiquitin-like proteins
Cluster-3488.0	KOG0003	J	Ubiquitin/60s ribosomal protein L40 fusion
Cluster-3488.1	KOG0004	J	Ubiquitin/40S ribosomal protein S27a fusion
Cluster-5747.16608	KOG0415	O	Predicted peptidyl prolyl cis-trans isomerase
Cluster-5747.16601	KOG3033	R	Predicted PhzC/PhzF-type epimerase
Cluster-5747.16600	KOG3033	R	Predicted PhzC/PhzF-type epimerase
Cluster-5747.12115	KOG0840	O	ATP-dependent Clp protease, proteolytic subunit
Cluster-5747.12114	KOG0840	O	ATP-dependent Clp protease, proteolytic subunit
Cluster-5747.12113	KOG0840	O	ATP-dependent Clp protease, proteolytic subunit
Cluster-5747.12112	KOG1774	A	Small nuclear ribonucleoprotein E
Cluster-5747.2835	KOG2100	O	Dipeptidyl aminopeptidase
Cluster-5747.2836	KOG2100	O	Dipeptidyl aminopeptidase
Cluster-5747.2830	KOG1193	O	Arginyl-tRNA-protein transferase
Cluster-5747.2832	KOG2738	O	Putative methionine aminopeptidase
Cluster-5747.2833	KOG2100	O	Dipeptidyl aminopeptidase
Cluster-5747.2838	KOG3154	S	Uncharacterized conserved protein
Cluster-5747.2839	KOG1050	G	Trehalose-6-phosphate synthase component TPS1 and related subunits
Cluster-10662.1	KOG2117	S	Uncharacterized conserved protein
Cluster-3882.1	KOG3786	K	RNA polymerase II assessory factor Cdc73p
Cluster-3882.2	KOG3786	K	RNA polymerase II assessory factor Cdc73p
Cluster-5747.19037	KOG3380	Z	Actin-related protein Arp2/3 complex, subunit ARPC5
Cluster-6730.0	KOG0559	C	Dihydrolipoamide succinyltransferase (2-oxoglutarate dehydrogenase, E2 subunit)
Cluster-7567.0	KOG1754	J	40S ribosomal protein S15/S22
Cluster-5358.0	KOG0540	EI	3-Methylcrotonyl-CoA carboxylase, non-biotin containing subunit/Acetyl-CoA carboxylase carboxyl transferase, subunit beta
Cluster-5358.1	KOG0540	EI	3-Methylcrotonyl-CoA carboxylase, non-biotin containing subunit/Acetyl-CoA carboxylase carboxyl transferase, subunit beta
Cluster-5747.3125	KOG4750	E	Serine O-acetyltransferase
Cluster-5747.3127	KOG4750	E	Serine O-acetyltransferase
Cluster-5747.3126	KOG4750	E	Serine O-acetyltransferase
Cluster-5747.3129	KOG4750	E	Serine O-acetyltransferase
Cluster-5747.3128	KOG4750	E	Serine O-acetyltransferase
Cluster-11015.0	KOG3300	CD	NADH:ubiquinone oxidoreductase, B16.6 subunit/cell death-regulatory protein
Cluster-5747.19034	KOG1234	R	ABC (ATP binding cassette) 1 protein
Cluster-5747.6030	KOG0027	T	Calmodulin and related proteins (EF-Hand superfamily)
Cluster-5747.6033	KOG0027	T	Calmodulin and related proteins (EF-Hand superfamily)
Cluster-5747.6034	KOG0027	T	Calmodulin and related proteins (EF-Hand superfamily)
Cluster-5747.6038	KOG1246	R	DNA-binding protein jumonji/RBP2/SMCY, contains JmjC domain
Cluster-5747.6039	KOG1246	R	DNA-binding protein jumonji/RBP2/SMCY, contains JmjC domain
Cluster-5747.7929	KOG2386	A	mRNA capping enzyme, guanylyltransferase (alpha) subunit
Cluster-5747.7928	KOG2386	A	mRNA capping enzyme, guanylyltransferase (alpha) subunit
Cluster-5747.7925	KOG2386	A	mRNA capping enzyme, guanylyltransferase (alpha) subunit
Cluster-5747.7924	KOG2386	A	mRNA capping enzyme, guanylyltransferase (alpha) subunit
Cluster-5747.7927	KOG2386	A	mRNA capping enzyme, guanylyltransferase (alpha) subunit
Cluster-5747.7926	KOG2386	A	mRNA capping enzyme, guanylyltransferase (alpha) subunit
Cluster-5747.7923	KOG2386	A	mRNA capping enzyme, guanylyltransferase (alpha) subunit
Cluster-5747.19032	KOG0126	R	Predicted RNA-binding protein (RRM superfamily)
Cluster-4917.0	KOG3223	S	Uncharacterized conserved protein
Cluster-5747.19031	KOG0126	R	Predicted RNA-binding protein (RRM superfamily)
Cluster-11759.0	KOG1572	V	Predicted protein tyrosine phosphatase
Cluster-5747.18815	KOG1470	I	Phosphatidylinositol transfer protein PDR16 and related proteins
Cluster-5747.18812	KOG0746	J	60S ribosomal protein L3 and related proteins
Cluster-5747.18813	KOG0746	J	60S ribosomal protein L3 and related proteins
Cluster-9190.3	KOG0907	O	Thioredoxin
Cluster-9190.0	KOG0907	O	Thioredoxin
Cluster-5747.19770	KOG0186	E	Proline oxidase
Cluster-9535.0	KOG0702	T	Predicted GTPase-activating protein
Cluster-5747.21139	KOG0246	Z	Kinesin-like protein
Cluster-591.0	KOG1654	Z	Microtubule-associated anchor protein involved in autophagy and membrane trafficking
Cluster-9190.1	KOG0907	O	Thioredoxin
Cluster-5747.21133	KOG0978	O	E3 ubiquitin ligase involved in syntaxin degradation
Cluster-5747.21134	KOG2763	I	Acyl-CoA thioesterase
Cluster-5747.15392	KOG1815	O	Predicted E3 ubiquitin ligase
Cluster-5747.15390	KOG1815	O	Predicted E3 ubiquitin ligase
Cluster-5747.15391	KOG1815	O	Predicted E3 ubiquitin ligase
Cluster-5747.15397	KOG1342	B	Histone deacetylase complex, catalytic component RPD3
Cluster-5747.15394	KOG1815	O	Predicted E3 ubiquitin ligase
Cluster-4386.0	KOG1020	BDL	Sister chromatid cohesion protein SCC2/Nipped-B
Cluster-5747.19772	KOG3342	U	Signal peptidase I
Cluster-917.0	KOG0417	O	Ubiquitin-protein ligase
Cluster-5747.19773	KOG3140	S	Predicted membrane protein
Cluster-5747.4360	KOG1224	J	Para-aminobenzoate (PABA) synthase ABZ1
Cluster-5747.4366	KOG1087	U	Cytosolic sorting protein GGA2/TOM1
Cluster-5747.4364	KOG1087	U	Cytosolic sorting protein GGA2/TOM1
Cluster-5747.4365	KOG1087	U	Cytosolic sorting protein GGA2/TOM1
Cluster-8605.0	KOG0840	O	ATP-dependent Clp protease, proteolytic subunit
Cluster-8605.1	KOG0840	O	ATP-dependent Clp protease, proteolytic subunit
Cluster-907.0	KOG1397	P	Ca2+/H+ antiporter VCX1 and related proteins
Cluster-8605.3	KOG0840	O	ATP-dependent Clp protease, proteolytic subunit
Cluster-1433.2	KOG1385	F	Nucleoside phosphatase
Cluster-8605.5	KOG0840	O	ATP-dependent Clp protease, proteolytic subunit
Cluster-5747.20770	KOG0021	Q	Glutathione synthetase
Cluster-5747.20773	KOG1869	A	Splicing coactivator SRm160/300, subunit SRm300
Cluster-5747.20774	KOG1869	A	Splicing coactivator SRm160/300, subunit SRm300
Cluster-5747.20775	KOG4172	O	Predicted E3 ubiquitin ligase
Cluster-5747.20776	KOG4172	O	Predicted E3 ubiquitin ligase
Cluster-5747.20779	KOG0001	OR	Ubiquitin and ubiquitin-like proteins
Cluster-5890.0	KOG1940	R	Zn-finger protein
Cluster-5598.0	KOG1098	AR	Putative SAM-dependent rRNA methyltransferase SPB1
Cluster-5747.15463	KOG3498	U	Preprotein translocase, gamma subunit
Cluster-6149.0	KOG3262	J	H/ACA small nucleolar RNP component GAR1
Cluster-8024.1	KOG0815	J	60S acidic ribosomal protein P0
Cluster-8024.0	KOG0815	J	60S acidic ribosomal protein P0
Cluster-11679.5	KOG0237	F	Glycinamide ribonucleotide synthetase (GARS)/Aminoimidazole ribonucleotide synthetase (AIRS)
Cluster-11679.3	KOG0237	F	Glycinamide ribonucleotide synthetase (GARS)/Aminoimidazole ribonucleotide synthetase (AIRS)
Cluster-9196.0	KOG2321	R	WD40 repeat protein
Cluster-8335.0	KOG4628	O	Predicted E3 ubiquitin ligase
Cluster-2321.0	KOG0785	E	Isocitrate dehydrogenase, alpha subunit
Cluster-6064.1	KOG1839	R	Uncharacterized protein CLU1/cluA/TIF31 involved in mitochondrial morphology/distribution, also found associated with eIF-3
Cluster-6064.0	KOG1839	R	Uncharacterized protein CLU1/cluA/TIF31 involved in mitochondrial morphology/distribution, also found associated with eIF-3
Cluster-9982.0	KOG1255	C	Succinyl-CoA synthetase, alpha subunit
Cluster-5331.0	KOG4341	R	F-box protein containing LRR
Cluster-11288.0	KOG3430	Z	Dynein light chain type 1
Cluster-10089.0	KOG1191	J	Mitochondrial GTPase
Cluster-10089.1	KOG1191	J	Mitochondrial GTPase
Cluster-5747.16442	KOG2951	G	Inositol monophosphatase
Cluster-5747.16444	KOG2951	G	Inositol monophosphatase
Cluster-10803.0	KOG1208	Q	Dehydrogenases with different specificities (related to short-chain alcohol dehydrogenases)
Cluster-5747.9647	KOG0420	O	Ubiquitin-protein ligase
Cluster-8199.0	KOG1635	O	Peptide methionine sulfoxide reductase
Cluster-8199.1	KOG1635	O	Peptide methionine sulfoxide reductase
Cluster-5747.9642	KOG0419	O	Ubiquitin-protein ligase
Cluster-5747.9640	KOG0419	O	Ubiquitin-protein ligase
Cluster-5747.9641	KOG0419	O	Ubiquitin-protein ligase
Cluster-5747.15168	KOG2812	S	Uncharacterized conserved protein
Cluster-5747.9649	KOG0420	O	Ubiquitin-protein ligase
Cluster-5746.0	KOG1482	P	Zn2+ transporter
Cluster-5647.3	KOG1082	BK	Histone H3 (Lys9) methyltransferase SUV39H1/Clr4, required for transcriptional silencing
Cluster-5647.2	KOG1082	BK	Histone H3 (Lys9) methyltransferase SUV39H1/Clr4, required for transcriptional silencing
Cluster-6672.1	KOG0217	L	Mismatch repair ATPase MSH6 (MutS family)
Cluster-5747.3242	KOG3173	R	Predicted Zn-finger protein
Cluster-5747.7873	KOG0466	J	Translation initiation factor 2, gamma subunit (eIF-2gamma; GTPase)
Cluster-5747.7871	KOG0466	J	Translation initiation factor 2, gamma subunit (eIF-2gamma; GTPase)
Cluster-5747.7877	KOG1047	IOVE	Bifunctional leukotriene A4 hydrolase/aminopeptidase LTA4H
Cluster-5747.13256	KOG0888	F	Nucleoside diphosphate kinase
Cluster-5747.13259	KOG2358	O	NifU-like domain-containing proteins
Cluster-5747.13258	KOG2358	O	NifU-like domain-containing proteins
Cluster-1954.4	KOG0207	P	Cation transport ATPase
Cluster-1954.2	KOG0207	P	Cation transport ATPase
Cluster-1954.3	KOG0207	P	Cation transport ATPase
Cluster-1954.0	KOG0207	P	Cation transport ATPase
Cluster-1954.1	KOG0207	P	Cation transport ATPase
Cluster-5747.2193	KOG0520	S	Uncharacterized conserved protein, contains IPT/TIG domain
Cluster-5747.2192	KOG0520	S	Uncharacterized conserved protein, contains IPT/TIG domain
Cluster-5747.13871	KOG1351	C	Vacuolar H+-ATPase V1 sector, subunit B
Cluster-5747.13870	KOG1351	C	Vacuolar H+-ATPase V1 sector, subunit B
Cluster-5747.13873	KOG0404	O	Thioredoxin reductase
Cluster-5747.1085	KOG3103	U	Rab GTPase interacting factor, Golgi membrane protein
Cluster-5747.1086	KOG3499	J	60S ribosomal protein L38
Cluster-5747.1087	KOG3499	J	60S ribosomal protein L38
Cluster-5747.15158	KOG4203	TZ	Armadillo/beta-Catenin/plakoglobin
Cluster-5747.9679	KOG0184	O	20S proteasome, regulatory subunit alpha type PSMA3/PRE10
Cluster-5747.9678	KOG0184	O	20S proteasome, regulatory subunit alpha type PSMA3/PRE10
Cluster-5747.9672	KOG2497	R	Predicted methyltransferase
Cluster-5747.9677	KOG1458	G	Fructose-1,6-bisphosphatase
Cluster-5747.9675	KOG1158	C	NADP/FAD dependent oxidoreductase
Cluster-6722.3	KOG4341	R	F-box protein containing LRR
Cluster-5747.5359	KOG0846	J	Mitochondrial/chloroplast ribosomal protein L15/L10
Cluster-5747.8108	KOG2263	E	Methionine synthase II (cobalamin-independent)
Cluster-5747.8102	KOG0148	AJ	Apoptosis-promoting RNA-binding protein TIA-1/TIAR (RRM superfamily)
Cluster-5747.8101	KOG0148	AJ	Apoptosis-promoting RNA-binding protein TIA-1/TIAR (RRM superfamily)
Cluster-5747.8107	KOG2263	E	Methionine synthase II (cobalamin-independent)
Cluster-3210.0	KOG0759	C	Mitochondrial oxoglutarate/malate carrier proteins
Cluster-5747.6610	KOG1864	O	Ubiquitin-specific protease
Cluster-5747.6611	KOG1864	O	Ubiquitin-specific protease
Cluster-5747.6612	KOG1864	O	Ubiquitin-specific protease
Cluster-5747.6613	KOG0265	A	U5 snRNP-specific protein-like factor and related proteins
Cluster-5747.6614	KOG0265	A	U5 snRNP-specific protein-like factor and related proteins
Cluster-5747.6615	KOG3430	Z	Dynein light chain type 1
Cluster-5747.6616	KOG2917	J	Predicted exosome subunit
Cluster-5747.6617	KOG2917	J	Predicted exosome subunit
Cluster-5747.6618	KOG2917	J	Predicted exosome subunit
Cluster-5747.6619	KOG0712	O	Molecular chaperone (DnaJ superfamily)
Cluster-5747.20574	KOG0648	T	Predicted NUDIX hydrolase FGF-2 and related proteins
Cluster-5747.20575	KOG2626	BK	Histone H3 (Lys4) methyltransferase complex, subunit CPS60/ASH2/BRE2
Cluster-6007.0	KOG1070	A	rRNA processing protein Rrp5
Cluster-4743.0	KOG0022	Q	Alcohol dehydrogenase, class III
Cluster-5747.13760	KOG1636	L	DNA polymerase delta processivity factor (proliferating cell nuclear antigen)
Cluster-5747.13762	KOG2166	D	Cullins
Cluster-5747.13765	KOG1458	G	Fructose-1,6-bisphosphatase
Cluster-5747.13764	KOG3311	J	Ribosomal protein S18
Cluster-6804.0	KOG3138	R	Predicted N-acetyltransferase
Cluster-5988.0	KOG0903	TU	Phosphatidylinositol 4-kinase, involved in intracellular trafficking and secretion
Cluster-7812.0	KOG1349	O	Gpi-anchor transamidase
Cluster-5747.17149	KOG1966	P	Sodium/hydrogen exchanger protein
Cluster-5747.7222	KOG0747	G	Putative NAD+-dependent epimerases
Cluster-5747.7221	KOG2386	A	mRNA capping enzyme, guanylyltransferase (alpha) subunit
Cluster-5747.14228	KOG0331	A	ATP-dependent RNA helicase
Cluster-4527.0	KOG2964	E	Arginase family protein
Cluster-8885.2	KOG2832	K	TFIIF-interacting CTD phosphatase, including NLI-interacting factor (involved in RNA polymerase II regulation)
Cluster-8885.0	KOG2832	K	TFIIF-interacting CTD phosphatase, including NLI-interacting factor (involved in RNA polymerase II regulation)
Cluster-8885.1	KOG2832	K	TFIIF-interacting CTD phosphatase, including NLI-interacting factor (involved in RNA polymerase II regulation)
Cluster-5747.14492	KOG2581	O	26S proteasome regulatory complex, subunit RPN3/PSMD3
Cluster-5747.14491	KOG2581	O	26S proteasome regulatory complex, subunit RPN3/PSMD3
Cluster-5747.8929	KOG0068	E	D-3-phosphoglycerate dehydrogenase, D-isomer-specific 2-hydroxy acid dehydrogenase superfamily
Cluster-5747.8923	KOG3501	O	Molecular chaperone Prefoldin, subunit 1
Cluster-5747.8925	KOG1444	GOU	Nucleotide-sugar transporter VRG4/SQV-7
Cluster-5747.14720	KOG0166	U	Karyopherin (importin) alpha
Cluster-5747.14722	KOG4281	S	Uncharacterized conserved protein
Cluster-5747.14724	KOG1051	O	Chaperone HSP104 and related ATP-dependent Clp proteases
Cluster-5747.14725	KOG1051	O	Chaperone HSP104 and related ATP-dependent Clp proteases
Cluster-4892.0	KOG3341	K	RNA polymerase II transcription factor complex subunit
Cluster-4892.1	KOG3341	K	RNA polymerase II transcription factor complex subunit
Cluster-5747.18643	KOG3063	U	Membrane coat complex Retromer, subunit VPS26
Cluster-6864.0	KOG3434	J	60S ribosomal protein L22
Cluster-5747.18642	KOG3063	U	Membrane coat complex Retromer, subunit VPS26
Cluster-5747.21309	KOG0582	T	Ste20-like serine/threonine protein kinase
Cluster-5747.21306	KOG2071	A	mRNA cleavage and polyadenylation factor I/II complex, subunit Pcf11
Cluster-5747.21305	KOG2712	K	Transcriptional coactivator
Cluster-5747.21302	KOG2140	R	Uncharacterized conserved protein
Cluster-5747.21300	KOG2140	R	Uncharacterized conserved protein
Cluster-5747.21301	KOG2140	R	Uncharacterized conserved protein
Cluster-5747.9332	KOG1110	R	Putative steroid membrane receptor Hpr6.6/25-Dx
Cluster-5747.15459	KOG0374	TR	Serine/threonine specific protein phosphatase PP1, catalytic subunit
Cluster-3466.0	KOG2343	R	Glucose-repressible protein and related proteins
Cluster-3466.1	KOG2343	R	Glucose-repressible protein and related proteins
Cluster-12266.1	KOG0226	R	RNA-binding proteins
Cluster-12266.2	KOG0226	R	RNA-binding proteins
Cluster-5747.14414	KOG4391	R	Predicted alpha/beta hydrolase BEM46
Cluster-5392.1	KOG3682	S	Predicted membrane protein (associated with esophageal cancer in humans)
Cluster-5747.19410	KOG2330	A	Splicing factor 3b, subunit 2
Cluster-5747.14413	KOG4391	R	Predicted alpha/beta hydrolase BEM46
Cluster-5747.14410	KOG0001	OR	Ubiquitin and ubiquitin-like proteins
Cluster-2466.0	KOG0001	OR	Ubiquitin and ubiquitin-like proteins
Cluster-5747.14411	KOG0001	OR	Ubiquitin and ubiquitin-like proteins
Cluster-10735.0	KOG1616	G	Protein involved in Snf1 protein kinase complex assembly
Cluster-12513.0	KOG1009	BL	Chromatin assembly complex 1 subunit B/CAC2 (contains WD40 repeats)
Cluster-8872.0	KOG0724	O	Zuotin and related molecular chaperones (DnaJ superfamily), contains DNA-binding domains
Cluster-455.0	KOG1758	C	Mitochondrial F1F0-ATP synthase, subunit delta/ATP16
Cluster-2777.0	KOG1079	K	Transcriptional repressor EZH1
Cluster-10727.0	KOG0809	U	SNARE protein TLG2/Syntaxin 16
Cluster-10342.0	KOG1767	J	40S ribosomal protein S25
Cluster-5747.18767	KOG3414	AD	Component of the U4/U6.U5 snRNP/mitosis protein DIM1
Cluster-9430.2	KOG0522	R	Ankyrin repeat protein
Cluster-11849.0	KOG1311	R	DHHC-type Zn-finger proteins
Cluster-5681.3	KOG2361	R	Predicted methyltransferase
Cluster-5681.2	KOG2361	R	Predicted methyltransferase
Cluster-5681.1	KOG2361	R	Predicted methyltransferase
Cluster-5681.0	KOG2361	R	Predicted methyltransferase
Cluster-10319.0	KOG1755	Z	Profilin
Cluster-12072.0	KOG4756	J	Mitochondrial ribosomal protein L27
Cluster-12353.0	KOG3356	S	Predicted membrane protein
Cluster-12189.0	KOG1944	R	Peroxisomal membrane protein MPV17 and related proteins
Cluster-5153.0	KOG1327	T	Copine
Cluster-5747.11723	KOG0378	J	40S ribosomal protein S4
Cluster-4822.2	KOG2486	R	Predicted GTPase
Cluster-2955.0	KOG0469	J	Elongation factor 2
Cluster-5747.13475	KOG2040	E	Glycine dehydrogenase (decarboxylating)
Cluster-5747.13474	KOG2040	E	Glycine dehydrogenase (decarboxylating)
Cluster-5747.13477	KOG2040	E	Glycine dehydrogenase (decarboxylating)
Cluster-5747.13476	KOG2040	E	Glycine dehydrogenase (decarboxylating)
Cluster-5747.13478	KOG2040	E	Glycine dehydrogenase (decarboxylating)
Cluster-5272.1	KOG0094	U	GTPase Rab6/YPT6/Ryh1, small G protein superfamily
Cluster-5272.0	KOG0094	U	GTPase Rab6/YPT6/Ryh1, small G protein superfamily
Cluster-5747.10928	KOG1557	G	Fructose-biphosphate aldolase
Cluster-5747.10923	KOG1278	U	Endosomal membrane proteins, EMP70
Cluster-5747.10926	KOG0840	O	ATP-dependent Clp protease, proteolytic subunit
Cluster-5747.10927	KOG1557	G	Fructose-biphosphate aldolase
Cluster-5747.16188	KOG3470	O	Beta-tubulin folding cofactor A
Cluster-5747.16183	KOG3484	D	Cyclin-dependent protein kinase CDC28, regulatory subunit CKS1, and related proteins
Cluster-5747.16184	KOG3484	D	Cyclin-dependent protein kinase CDC28, regulatory subunit CKS1, and related proteins
Cluster-5747.16185	KOG0111	O	Cyclophilin-type peptidyl-prolyl cis-trans isomerase
Cluster-5076.0	KOG3406	J	40S ribosomal protein S12
Cluster-5747.12402	KOG1488	J	Translational repressor Pumilio/PUF3 and related RNA-binding proteins (Puf superfamily)
Cluster-5747.12409	KOG2497	R	Predicted methyltransferase
Cluster-10423.0	KOG1572	V	Predicted protein tyrosine phosphatase
Cluster-5090.3	KOG2310	L	DNA repair exonuclease MRE11
Cluster-5090.2	KOG2310	L	DNA repair exonuclease MRE11
Cluster-5090.1	KOG2310	L	DNA repair exonuclease MRE11
Cluster-5090.0	KOG2310	L	DNA repair exonuclease MRE11
Cluster-8920.0	KOG0524	C	Pyruvate dehydrogenase E1, beta subunit
Cluster-10508.0	KOG1911	B	Heterochromatin-associated protein HP1 and related CHROMO domain proteins
Cluster-10508.1	KOG1911	B	Heterochromatin-associated protein HP1 and related CHROMO domain proteins
Cluster-7961.1	KOG0800	O	FOG: Predicted E3 ubiquitin ligase
Cluster-5335.0	KOG2773	KU	Apoptosis antagonizing transcription factor/protein transport protein
Cluster-5747.14120	KOG1105	K	Transcription elongation factor TFIIS/Cofactor of enhancer-binding protein Sp1
Cluster-5747.14128	KOG3424	J	40S ribosomal protein S24
Cluster-5747.14129	KOG3070	J	Predicted RNA-binding protein containing PIN domain and invovled in translation or RNA processing
Cluster-5747.8808	KOG0417	O	Ubiquitin-protein ligase
Cluster-5747.8803	KOG0027	T	Calmodulin and related proteins (EF-Hand superfamily)
Cluster-5747.8801	KOG1357	O	Serine palmitoyltransferase
Cluster-5747.8800	KOG0078	TU	GTP-binding protein SEC4, small G protein superfamily, and related Ras family GTP-binding proteins
Cluster-5747.8807	KOG0417	O	Ubiquitin-protein ligase
Cluster-5747.356	KOG0671	T	LAMMER dual specificity kinases
Cluster-5747.1328	KOG1258	A	mRNA processing protein
Cluster-5747.4137	KOG2661	O	Peptidase family M48
Cluster-5747.4136	KOG2661	O	Peptidase family M48
Cluster-5747.4135	KOG0698	T	Serine/threonine protein phosphatase
Cluster-5747.4134	KOG0698	T	Serine/threonine protein phosphatase
Cluster-10486.1	KOG0908	O	Thioredoxin-like protein
Cluster-10486.0	KOG0908	O	Thioredoxin-like protein
Cluster-5747.3781	KOG0029	Q	Amine oxidase
Cluster-5747.3780	KOG0029	Q	Amine oxidase
Cluster-5747.3782	KOG0029	Q	Amine oxidase
Cluster-5747.3787	KOG0749	C	Mitochondrial ADP/ATP carrier proteins
Cluster-6612.0	KOG3786	K	RNA polymerase II assessory factor Cdc73p
Cluster-6612.1	KOG3786	K	RNA polymerase II assessory factor Cdc73p
Cluster-12253.2	KOG2319	U	Vacuolar assembly/sorting protein VPS9
Cluster-8184.2	KOG0384	K	Chromodomain-helicase DNA-binding protein
Cluster-5747.15298	KOG0286	R	G-protein beta subunit
Cluster-11210.0	KOG1994	A	Predicted RNA binding protein, contains G-patch and Zn-finger domains
Cluster-5747.7447	KOG3473	K	RNA polymerase II transcription elongation factor Elongin/SIII, subunit elongin C
Cluster-5747.7445	KOG2164	O	Predicted E3 ubiquitin ligase
Cluster-5747.10119	KOG0047	P	Catalase
Cluster-10527.0	KOG0386	BK	Chromatin remodeling complex SWI/SNF, component SWI2 and related ATPases (DNA/RNA helicase superfamily)
Cluster-5747.2432	KOG4401	S	Uncharacterized conserved protein
Cluster-5747.10117	KOG0726	O	26S proteasome regulatory complex, ATPase RPT2
Cluster-5747.10116	KOG1749	J	40S ribosomal protein S23
Cluster-400.0	KOG0888	F	Nucleoside diphosphate kinase
Cluster-5747.8379	KOG4232	I	Delta 6-fatty acid desaturase/delta-8 sphingolipid desaturase
Cluster-5747.8378	KOG4232	I	Delta 6-fatty acid desaturase/delta-8 sphingolipid desaturase
Cluster-5747.17150	KOG1966	P	Sodium/hydrogen exchanger protein
Cluster-5747.17151	KOG1966	P	Sodium/hydrogen exchanger protein
Cluster-5747.6799	KOG4172	O	Predicted E3 ubiquitin ligase
Cluster-5747.6794	KOG1077	U	Vesicle coat complex AP-2, alpha subunit
Cluster-5747.6791	KOG4400	O	E3 ubiquitin ligase interacting with arginine methyltransferase
Cluster-5747.6790	KOG4400	O	E3 ubiquitin ligase interacting with arginine methyltransferase
Cluster-5747.6793	KOG0715	O	Molecular chaperone (DnaJ superfamily)
Cluster-5747.6421	KOG1909	AYT	Ran GTPase-activating protein
Cluster-5747.6420	KOG2988	J	60S ribosomal protein L30
Cluster-5747.11954	KOG0118	R	FOG: RRM domain
Cluster-5747.6429	KOG1377	F	Uridine 5'- monophosphate synthase/orotate phosphoribosyltransferase
Cluster-8535.2	KOG1320	O	Serine protease
Cluster-8535.0	KOG1320	O	Serine protease
Cluster-5747.11955	KOG0118	R	FOG: RRM domain
Cluster-8043.0	KOG2472	J	Phenylalanyl-tRNA synthetase beta subunit
Cluster-5747.4499	KOG1278	U	Endosomal membrane proteins, EMP70
Cluster-1787.0	KOG1291	P	Mn2+ and Fe2+ transporters of the NRAMP family
Cluster-5747.11957	KOG1995	R	Conserved Zn-finger protein
Cluster-8297.9	KOG0198	T	MEKK and related serine/threonine protein kinases
Cluster-4697.0	KOG3322	A	Ribonucleases P/MRP protein subunit
Cluster-1202.0	KOG1751	J	60s ribosomal protein L23
Cluster-5747.9952	KOG3295	J	60S Ribosomal protein L13
Cluster-5747.9953	KOG1840	Z	Kinesin light chain
Cluster-5747.9950	KOG3295	J	60S Ribosomal protein L13
Cluster-5747.9951	KOG3295	J	60S Ribosomal protein L13
Cluster-5747.9956	KOG0657	G	Glyceraldehyde 3-phosphate dehydrogenase
Cluster-5747.9957	KOG0657	G	Glyceraldehyde 3-phosphate dehydrogenase
Cluster-5747.9955	KOG3871	W	Cell adhesion complex protein bystin
Cluster-5911.0	KOG3355	O	Mitochondrial sulfhydryl oxidase involved in the biogenesis of cytosolic Fe/S proteins
Cluster-9912.0	KOG1001	KL	Helicase-like transcription factor HLTF/DNA helicase RAD5, DEAD-box superfamily
Cluster-9912.1	KOG1001	KL	Helicase-like transcription factor HLTF/DNA helicase RAD5, DEAD-box superfamily
Cluster-5747.17339	KOG0879	O	U-snRNP-associated cyclophilin type peptidyl-prolyl cis-trans isomerase
Cluster-8261.0	KOG4629	M	Predicted mechanosensitive ion channel
Cluster-5747.18308	KOG2173	R	Integral membrane protein
Cluster-5747.18309	KOG1426	S	FOG: RCC1 domain
Cluster-5747.18306	KOG2789	R	Putative Zn-finger protein
Cluster-5747.18307	KOG0409	R	Predicted dehydrogenase
Cluster-5747.18302	KOG0060	IR	Long-chain acyl-CoA transporter, ABC superfamily (involved in peroxisome organization and biogenesis)
Cluster-5747.18300	KOG0060	IR	Long-chain acyl-CoA transporter, ABC superfamily (involved in peroxisome organization and biogenesis)
Cluster-5747.18301	KOG0060	IR	Long-chain acyl-CoA transporter, ABC superfamily (involved in peroxisome organization and biogenesis)
Cluster-7761.0	KOG3304	R	Surfeit family protein 5
Cluster-7761.1	KOG3304	R	Surfeit family protein 5
Cluster-93.0	KOG0876	P	Manganese superoxide dismutase
Cluster-5747.14659	KOG0731	O	AAA+-type ATPase containing the peptidase M41 domain
Cluster-8468.0	KOG0857	J	60s ribosomal protein L10
Cluster-10285.0	KOG2413	E	Xaa-Pro aminopeptidase
Cluster-5747.20388	KOG1062	U	Vesicle coat complex AP-1, gamma subunit
Cluster-5984.0	KOG2183	OR	Prolylcarboxypeptidase (angiotensinase C)
Cluster-11536.0	KOG1441	GE	Glucose-6-phosphate/phosphate and phosphoenolpyruvate/phosphate antiporter
Cluster-9008.1	KOG2766	S	Predicted membrane protein
Cluster-12013.0	KOG0806	E	Carbon-nitrogen hydrolase
Cluster-2922.0	KOG2899	R	Predicted methyltransferase
Cluster-2922.1	KOG2899	R	Predicted methyltransferase
Cluster-2922.2	KOG2899	R	Predicted methyltransferase
Cluster-5747.18122	KOG2044	LA	5'-3' exonuclease HKE1/RAT1
Cluster-1437.0	KOG0594	R	Protein kinase PCTAIRE and related kinases
Cluster-5747.18123	KOG2044	LA	5'-3' exonuclease HKE1/RAT1
[truncated: 9,818 more rows]
