# Supplementary material for: Comparative transcriptome analysis provides novel insights into molecular response of salt-tolerant and sensitive polyembryonic mango genotypes to salinity stress at seedling stage
Source: Front Plant Sci. 2023 Apr 12;14:1152485. doi: 10.3389/fpls.2023.1152485 (PMC10141464; doi:10.3389/fpls.2023.1152485)
Supplement: Supplementary file 10 [file Table_10.xls]

Gene ID	PFAM ID	PFAM description
Cluster-5747.20701	PF03909	BSD domain
Cluster-5747.20700	PF03909	BSD domain
Cluster-5747.20704	PF00067	Cytochrome P450
Cluster-6487.0	PF04191//PF04140//PF06966	Phospholipid methyltransferase//Isoprenylcysteine carboxyl methyltransferase (ICMT) family//Protein of unknown function (DUF1295)
Cluster-5747.20706	PF00249//PF13921	Myb-like DNA-binding domain//Myb-like DNA-binding domain
Cluster-5747.10538	PF13881//PF00240//PF11976//PF14560	Ubiquitin-2 like Rad60 SUMO-like//Ubiquitin family//Ubiquitin-2 like Rad60 SUMO-like//Ubiquitin-like domain
Cluster-5747.5312	PF12697//PF00561	Alpha/beta hydrolase family//alpha/beta hydrolase fold
Cluster-1899.0	PF04782	Protein of unknown function (DUF632)
Cluster-5283.0	PF05832	Eukaryotic protein of unknown function (DUF846)
Cluster-5747.5313	PF12697//PF00561	Alpha/beta hydrolase family//alpha/beta hydrolase fold
Cluster-10868.0	PF00400	WD domain, G-beta repeat
Cluster-4711.0	PF00931	NB-ARC domain
Cluster-6398.1	PF00646//PF12937	F-box domain//F-box-like
Cluster-7747.0	PF09335	SNARE associated Golgi protein
Cluster-2511.1	PF08284	Retroviral aspartyl protease
Cluster-11116.0	PF13812//PF01535//PF13041	Pentatricopeptide repeat domain//PPR repeat//PPR repeat family
Cluster-11116.1	PF13812//PF01535//PF13041	Pentatricopeptide repeat domain//PPR repeat//PPR repeat family
Cluster-924.0	PF12899	Alkaline and neutral invertase
Cluster-6497.0	PF00462	Glutaredoxin
Cluster-8715.2	PF03171//PF14226	2OG-Fe(II) oxygenase superfamily//non-haem dioxygenase in morphine synthesis N-terminal
Cluster-8715.0	PF03171//PF14226	2OG-Fe(II) oxygenase superfamily//non-haem dioxygenase in morphine synthesis N-terminal
Cluster-8715.1	PF03171	2OG-Fe(II) oxygenase superfamily
Cluster-5747.20707	PF00249//PF13921	Myb-like DNA-binding domain//Myb-like DNA-binding domain
Cluster-6487.1	PF04191//PF04140	Phospholipid methyltransferase//Isoprenylcysteine carboxyl methyltransferase (ICMT) family
Cluster-4618.0	PF03151//PF08449	Triose-phosphate Transporter family//UAA transporter family
Cluster-9382.0	PF01250	Ribosomal protein S6
Cluster-7444.0	PF00854	POT family
Cluster-7444.1	PF00854	POT family
Cluster-2263.0	PF00673	ribosomal L5P family C-terminus
Cluster-4505.0	PF02779//PF02780	Transketolase, pyrimidine binding domain//Transketolase, C-terminal domain
Cluster-11350.0	PF05486	Signal recognition particle 9 kDa protein (SRP9)
Cluster-11350.1	PF05486	Signal recognition particle 9 kDa protein (SRP9)
Cluster-5747.5050	PF00171	Aldehyde dehydrogenase family
Cluster-8218.0	PF10496	SNARE-complex protein Syntaxin-18 N-terminus
Cluster-8218.1	PF10496	SNARE-complex protein Syntaxin-18 N-terminus
Cluster-4739.0	PF00867	XPG I-region
Cluster-10126.0	PF13202	EF hand
Cluster-7672.3	PF14497//PF13409//PF13417//PF02798	Glutathione S-transferase, C-terminal domain//Glutathione S-transferase, N-terminal domain//Glutathione S-transferase, N-terminal domain//Glutathione S-transferase, N-terminal domain
Cluster-7672.2	PF14497//PF13409//PF13417//PF02798	Glutathione S-transferase, C-terminal domain//Glutathione S-transferase, N-terminal domain//Glutathione S-transferase, N-terminal domain//Glutathione S-transferase, N-terminal domain
Cluster-7672.1	PF14497//PF13409//PF13417//PF02798	Glutathione S-transferase, C-terminal domain//Glutathione S-transferase, N-terminal domain//Glutathione S-transferase, N-terminal domain//Glutathione S-transferase, N-terminal domain
Cluster-7672.0	PF13409//PF13417//PF02798	Glutathione S-transferase, N-terminal domain//Glutathione S-transferase, N-terminal domain//Glutathione S-transferase, N-terminal domain
Cluster-11518.0	PF00022	Actin
Cluster-11518.1	PF00022	Actin
Cluster-11518.2	PF00022	Actin
Cluster-1752.0	PF12854//PF01535//PF13041//PF13812	PPR repeat//PPR repeat//PPR repeat family//Pentatricopeptide repeat domain
Cluster-5747.13815	PF13883//PF01243	Pyridoxamine 5'-phosphate oxidase//Pyridoxamine 5'-phosphate oxidase
Cluster-4354.0	PF01764	Lipase (class 3)
Cluster-1319.1	PF03083	Sugar efflux transporter for intercellular exchange
Cluster-1319.0	PF03083	Sugar efflux transporter for intercellular exchange
Cluster-5747.5054	PF01694	Rhomboid family
Cluster-5747.3558	PF03364	Polyketide cyclase / dehydrase and lipid transport
Cluster-6532.5	PF00481	Protein phosphatase 2C
Cluster-8620.0	PF00856//PF01753	SET domain//MYND finger
Cluster-6532.3	PF00481	Protein phosphatase 2C
Cluster-6532.2	PF00481	Protein phosphatase 2C
Cluster-6532.1	PF00481	Protein phosphatase 2C
Cluster-6532.0	PF00481	Protein phosphatase 2C
Cluster-11368.0	PF03110	SBP domain
Cluster-5747.3559	PF03364	Polyketide cyclase / dehydrase and lipid transport
Cluster-5747.11143	PF00498	FHA domain
Cluster-5747.11142	PF01658//PF07994	Myo-inositol-1-phosphate synthase//Myo-inositol-1-phosphate synthase
Cluster-5747.11141	PF12678//PF00097//PF13923//PF17123//PF13639	RING-H2 zinc finger domain//Zinc finger, C3HC4 type (RING finger)//Zinc finger, C3HC4 type (RING finger)//RING-like zinc finger//Ring finger domain
Cluster-5747.11140	PF12678//PF00097//PF13923//PF17123//PF13639	RING-H2 zinc finger domain//Zinc finger, C3HC4 type (RING finger)//Zinc finger, C3HC4 type (RING finger)//RING-like zinc finger//Ring finger domain
Cluster-5747.11147	PF02427	Photosystem I reaction centre subunit IV / PsaE
Cluster-5747.11146	PF00736	EF-1 guanine nucleotide exchange domain
Cluster-5747.11144	PF01263	Aldose 1-epimerase
Cluster-5747.11149	PF05564	Dormancy/auxin associated protein
Cluster-5747.11148	PF05564	Dormancy/auxin associated protein
Cluster-5747.8675	PF05577	Serine carboxypeptidase S28
Cluster-4624.0	PF03468//PF03469//PF03470	XS domain//XH domain//XS zinc finger domain
Cluster-2751.0	PF00574	Clp protease
Cluster-10042.2	PF13614//PF10609//PF01656//PF09140	AAA domain//NUBPL iron-transfer P-loop NTPase//CobQ/CobB/MinD/ParA nucleotide binding domain//ATPase MipZ
Cluster-10042.1	PF13614//PF10609//PF01656//PF09140	AAA domain//NUBPL iron-transfer P-loop NTPase//CobQ/CobB/MinD/ParA nucleotide binding domain//ATPase MipZ
Cluster-10042.0	PF13614//PF10609//PF01656//PF09140	AAA domain//NUBPL iron-transfer P-loop NTPase//CobQ/CobB/MinD/ParA nucleotide binding domain//ATPase MipZ
Cluster-9325.0	PF10250	GDP-fucose protein O-fucosyltransferase
Cluster-9325.1	PF10250	GDP-fucose protein O-fucosyltransferase
Cluster-1421.0	PF00170//PF07716	bZIP transcription factor//Basic region leucine zipper
Cluster-4364.2	PF00076	RNA recognition motif. (a.k.a. RRM, RBD, or RNP domain)
Cluster-4364.0	PF00076	RNA recognition motif. (a.k.a. RRM, RBD, or RNP domain)
Cluster-4364.1	PF00076	RNA recognition motif. (a.k.a. RRM, RBD, or RNP domain)
Cluster-5747.13789	PF03737	Aldolase/RraA
Cluster-5747.13788	PF00201	UDP-glucoronosyl and UDP-glucosyl transferase
Cluster-5747.13787	PF00201	UDP-glucoronosyl and UDP-glucosyl transferase
Cluster-5747.13785	PF05051	Cytochrome C oxidase copper chaperone (COX17)
Cluster-5747.13784	PF00012	Hsp70 protein
Cluster-5747.13783	PF00121	Triosephosphate isomerase
Cluster-5747.13781	PF06910	Male enhanced antigen 1 (MEA1)
Cluster-5747.13780	PF06432	Phosphatidylinositol N-acetylglucosaminyltransferase
Cluster-5747.16490	PF00560//PF07714//PF08263//PF00069//PF13855	Leucine Rich Repeat//Protein tyrosine kinase//Leucine rich repeat N-terminal domain//Protein kinase domain//Leucine rich repeat
Cluster-5747.16491	PF03029//PF02492	Conserved hypothetical ATP binding protein//CobW/HypB/UreG, nucleotide-binding domain
Cluster-5747.16492	PF03029//PF02492	Conserved hypothetical ATP binding protein//CobW/HypB/UreG, nucleotide-binding domain
Cluster-5747.16493	PF03029//PF02492	Conserved hypothetical ATP binding protein//CobW/HypB/UreG, nucleotide-binding domain
Cluster-5747.16494	PF03029//PF02492	Conserved hypothetical ATP binding protein//CobW/HypB/UreG, nucleotide-binding domain
Cluster-5747.16495	PF03029//PF02492	Conserved hypothetical ATP binding protein//CobW/HypB/UreG, nucleotide-binding domain
Cluster-5747.16499	PF13442	Cytochrome C oxidase, cbb3-type, subunit III
Cluster-2622.3	PF13516//PF00560//PF13855	Leucine Rich repeat//Leucine Rich Repeat//Leucine rich repeat
Cluster-2622.1	PF13516//PF00560//PF13855	Leucine Rich repeat//Leucine Rich Repeat//Leucine rich repeat
Cluster-2622.0	PF08263	Leucine rich repeat N-terminal domain
Cluster-2622.4	PF13516//PF00560//PF13855	Leucine Rich repeat//Leucine Rich Repeat//Leucine rich repeat
Cluster-5773.0	PF14541//PF00026	Xylanase inhibitor C-terminal//Eukaryotic aspartyl protease
Cluster-756.0	PF00153	Mitochondrial carrier protein
Cluster-5747.10702	PF00179	Ubiquitin-conjugating enzyme
Cluster-5747.10703	PF13920//PF16040//PF16041	Zinc finger, C3HC4 type (RING finger)//Domain of unknown function (DUF4792)//Domain of unknown function (DUF4793)
Cluster-10189.1	PF02458	Transferase family
Cluster-5747.15952	PF04851//PF00270//PF00271	Type III restriction enzyme, res subunit//DEAD/DEAH box helicase//Helicase conserved C-terminal domain
Cluster-5747.15953	PF04851//PF00270//PF00271	Type III restriction enzyme, res subunit//DEAD/DEAH box helicase//Helicase conserved C-terminal domain
Cluster-11731.0	PF03195	Lateral organ boundaries (LOB) domain
Cluster-5747.3550	PF00931//PF07725//PF13676//PF01582	NB-ARC domain//Leucine Rich Repeat//TIR domain//TIR domain
Cluster-5747.10706	PF00459	Inositol monophosphatase family
Cluster-5747.15955	PF04851//PF00270//PF00271	Type III restriction enzyme, res subunit//DEAD/DEAH box helicase//Helicase conserved C-terminal domain
Cluster-5747.15956	PF04851//PF00270//PF00271	Type III restriction enzyme, res subunit//DEAD/DEAH box helicase//Helicase conserved C-terminal domain
Cluster-5747.10705	PF01373	Glycosyl hydrolase family 14
Cluster-5747.3551	PF00931//PF07725//PF13676//PF01582	NB-ARC domain//Leucine Rich Repeat//TIR domain//TIR domain
Cluster-8966.0	PF00852	Glycosyltransferase family 10 (fucosyltransferase) C-term
Cluster-5747.6708	PF02887//PF00224	Pyruvate kinase, alpha/beta domain//Pyruvate kinase, barrel domain
Cluster-10717.0	PF03106	WRKY DNA -binding domain
Cluster-10717.1	PF03106	WRKY DNA -binding domain
Cluster-5747.12555	PF00067	Cytochrome P450
Cluster-5747.12554	PF00067	Cytochrome P450
Cluster-5747.12557	PF00076	RNA recognition motif. (a.k.a. RRM, RBD, or RNP domain)
Cluster-5747.12556	PF00076	RNA recognition motif. (a.k.a. RRM, RBD, or RNP domain)
Cluster-5747.12550	PF00557//PF08512//PF08644//PF14826	Metallopeptidase family M24//Histone chaperone Rttp106-like//FACT complex subunit (SPT16/CDC68)//FACT complex subunit SPT16 N-terminal lobe domain
Cluster-9284.0	PF09735	Membrane-associated apoptosis protein
Cluster-9284.1	PF09735	Membrane-associated apoptosis protein
Cluster-5747.12559	PF13883	Pyridoxamine 5'-phosphate oxidase
Cluster-9016.1	PF03145	Seven in absentia protein family
Cluster-9016.0	PF03145	Seven in absentia protein family
Cluster-9016.3	PF03145	Seven in absentia protein family
Cluster-9016.2	PF03145	Seven in absentia protein family
Cluster-9016.5	PF03145	Seven in absentia protein family
Cluster-9016.4	PF03145	Seven in absentia protein family
Cluster-10380.0	PF03986	Autophagocytosis associated protein (Atg3), N-terminal domain
Cluster-5747.3554	PF01417	ENTH domain
Cluster-5747.355	PF08498	Sterol methyltransferase C-terminal
Cluster-5485.0	PF14381	Ethylene-responsive protein kinase Le-CTR1
Cluster-10592.0	PF05529	Bap31/Bap29 transmembrane region
Cluster-5485.3	PF14381	Ethylene-responsive protein kinase Le-CTR1
Cluster-5485.2	PF07714//PF00069	Protein tyrosine kinase//Protein kinase domain
Cluster-7278.1	PF12352//PF05008	Snare region anchored in the vesicle membrane C-terminus//Vesicle transport v-SNARE protein N-terminus
Cluster-7278.0	PF12352//PF05008	Snare region anchored in the vesicle membrane C-terminus//Vesicle transport v-SNARE protein N-terminus
Cluster-6115.0	PF12697//PF00561	Alpha/beta hydrolase family//alpha/beta hydrolase fold
Cluster-10922.0	PF01777//PF00467	Ribosomal L27e protein family//KOW motif
Cluster-5747.3555	PF01417	ENTH domain
Cluster-5747.4133	PF00481	Protein phosphatase 2C
Cluster-5883.0	PF00168	C2 domain
Cluster-5485.6	PF14381	Ethylene-responsive protein kinase Le-CTR1
Cluster-5747.1323	PF09348	Domain of unknown function (DUF1990)
Cluster-10787.0	PF03097	BRO1-like domain
Cluster-5747.1325	PF02518//PF00986//PF00204//PF01751	Histidine kinase-, DNA gyrase B-, and HSP90-like ATPase//DNA gyrase B subunit, carboxyl terminus//DNA gyrase B//Toprim domain
Cluster-5747.3556	PF01417	ENTH domain
Cluster-9510.0	PF00782	Dual specificity phosphatase, catalytic domain
Cluster-5747.1324	PF12739	ER-Golgi trafficking TRAPP I complex 85 kDa subunit
Cluster-5747.3290	PF06858//PF02421//PF01926//PF17835	Nucleolar GTP-binding protein 1 (NOG1)//Ferrous iron transport protein B//50S ribosome-binding GTPase//NOG1 N-terminal helical domain
Cluster-5747.11929	PF00067	Cytochrome P450
Cluster-5544.0	PF00201	UDP-glucoronosyl and UDP-glucosyl transferase
Cluster-5747.3295	PF04788	Protein of unknown function (DUF620)
Cluster-5747.5609	PF07714//PF00069	Protein tyrosine kinase//Protein kinase domain
Cluster-5747.5606	PF07714//PF00069	Protein tyrosine kinase//Protein kinase domain
Cluster-5747.11924	PF02365	No apical meristem (NAM) protein
Cluster-5747.11927	PF00005	ABC transporter
Cluster-5747.11926	PF00111	2Fe-2S iron-sulfur cluster binding domain
Cluster-5747.5602	PF07690	Major Facilitator Superfamily
Cluster-5747.5603	PF05160//PF04564//PF00514	DSS1/SEM1 family//U-box domain//Armadillo/beta-catenin-like repeat
Cluster-5747.11923	PF01694	Rhomboid family
Cluster-5747.11922	PF14543//PF05184//PF00026//PF03489	Xylanase inhibitor N-terminal//Saposin-like type B, region 1//Eukaryotic aspartyl protease//Saposin-like type B, region 2
Cluster-5747.11251	PF17067	Ribosomal protein S31e
Cluster-5747.3557	PF07714//PF00069//PF00433	Protein tyrosine kinase//Protein kinase domain//Protein kinase C terminal domain
Cluster-1547.0	PF12854//PF01535//PF13041//PF13812	PPR repeat//PPR repeat//PPR repeat family//Pentatricopeptide repeat domain
Cluster-12483.0	PF04452	RNA methyltransferase
Cluster-12311.0	PF03101//PF10551//PF04434	FAR1 DNA-binding domain//MULE transposase domain//SWIM zinc finger
Cluster-5747.13208	PF12590//PF01643	Acyl-ATP thioesterase//Acyl-ACP thioesterase
Cluster-5747.13209	PF12590//PF01643	Acyl-ATP thioesterase//Acyl-ACP thioesterase
Cluster-5747.13202	PF00332//PF07983	Glycosyl hydrolases family 17//X8 domain
Cluster-5747.13203	PF13012//PF01398	Maintenance of mitochondrial structure and function//JAB1/Mov34/MPN/PAD-1 ubiquitin protease
Cluster-5747.13200	PF01182	Glucosamine-6-phosphate isomerases/6-phosphogluconolactonase
Cluster-5747.13201	PF00332//PF07983	Glycosyl hydrolases family 17//X8 domain
Cluster-5747.13206	PF00107//PF13602//PF08240	Zinc-binding dehydrogenase//Zinc-binding dehydrogenase//Alcohol dehydrogenase GroES-like domain
Cluster-5747.13207	PF01287	Eukaryotic elongation factor 5A hypusine, DNA-binding OB fold
Cluster-5747.13204	PF08513//PF00400	LisH//WD domain, G-beta repeat
Cluster-5747.13205	PF00107//PF13602	Zinc-binding dehydrogenase//Zinc-binding dehydrogenase
Cluster-5747.3987	PF03110	SBP domain
Cluster-309.0	PF18149	N-terminal helicase PWI domain
Cluster-5747.208	PF07168	Ureide permease
Cluster-5747.209	PF11805	Protein of unknown function (DUF3326)
Cluster-5747.205	PF07168	Ureide permease
Cluster-5747.206	PF07168	Ureide permease
Cluster-5747.207	PF07168	Ureide permease
Cluster-5747.200	PF00133	tRNA synthetases class I (I, L, M and V)
Cluster-5747.201	PF09334//PF08264//PF00133//PF13603//PF10458	tRNA synthetases class I (M)//Anticodon-binding domain of tRNA//tRNA synthetases class I (I, L, M and V)//Leucyl-tRNA synthetase, Domain 2//Valyl tRNA synthetase tRNA binding arm
Cluster-5747.202	PF13202//PF13499//PF00036//PF07714//PF00069//PF13833	EF hand//EF-hand domain pair//EF hand//Protein tyrosine kinase//Protein kinase domain//EF-hand domain pair
Cluster-5747.203	PF02493	MORN repeat
Cluster-9901.0	PF01554//PF14667	MatE//Polysaccharide biosynthesis C-terminal domain
Cluster-5747.3986	PF03110	SBP domain
Cluster-1557.0	PF00484	Carbonic anhydrase
Cluster-4251.0	PF11955	Plant organelle RNA recognition domain
Cluster-9472.0	PF02450	Lecithin:cholesterol acyltransferase
Cluster-11557.0	PF00270//PF00271	DEAD/DEAH box helicase//Helicase conserved C-terminal domain
Cluster-11626.1	PF12734	Cysteine-rich TM module stress tolerance
Cluster-11366.0	PF13540//PF00415	Regulator of chromosome condensation (RCC1) repeat//Regulator of chromosome condensation (RCC1) repeat
Cluster-5747.2658	PF01154//PF08540	Hydroxymethylglutaryl-coenzyme A synthase N terminal//Hydroxymethylglutaryl-coenzyme A synthase C terminal
Cluster-5747.2659	PF01154//PF08540	Hydroxymethylglutaryl-coenzyme A synthase N terminal//Hydroxymethylglutaryl-coenzyme A synthase C terminal
Cluster-5747.9609	PF00155	Aminotransferase class I and II
Cluster-8442.1	PF01095	Pectinesterase
Cluster-8442.2	PF04043	Plant invertase/pectin methylesterase inhibitor
Cluster-5747.2650	PF04398	Protein of unknown function, DUF538
Cluster-5747.2651	PF00931	NB-ARC domain
Cluster-5747.2652	PF00931//PF18052//PF00560//PF13855	NB-ARC domain//Rx N-terminal domain//Leucine Rich Repeat//Leucine rich repeat
Cluster-5747.9601	PF00244	14-3-3 protein
Cluster-5747.2654	PF06644	ATP11 protein
Cluster-5747.2655	PF04576	Zein-binding
Cluster-5747.2656	PF03331	UDP-3-O-acyl N-acetylglycosamine deacetylase
Cluster-5747.2657	PF01154//PF08540	Hydroxymethylglutaryl-coenzyme A synthase N terminal//Hydroxymethylglutaryl-coenzyme A synthase C terminal
Cluster-9915.0	PF00005//PF00664	ABC transporter//ABC transporter transmembrane region
Cluster-288.0	PF13365	Trypsin-like peptidase domain
Cluster-288.1	PF13365	Trypsin-like peptidase domain
Cluster-288.2	PF13365//PF00089	Trypsin-like peptidase domain//Trypsin
Cluster-8465.0	PF10156	Subunit 17 of Mediator complex
Cluster-5747.7510	PF00632//PF00240	HECT-domain (ubiquitin-transferase)//Ubiquitin family
Cluster-5747.7511	PF00240	Ubiquitin family
Cluster-5747.7512	PF00632//PF00240	HECT-domain (ubiquitin-transferase)//Ubiquitin family
Cluster-5747.7513	PF14571//PF05605	Stress-induced protein Di19, C-terminal//Drought induced 19 protein (Di19), zinc-binding
Cluster-5747.7514	PF14571//PF05605	Stress-induced protein Di19, C-terminal//Drought induced 19 protein (Di19), zinc-binding
Cluster-5747.7515	PF17886//PF00011	HSP20-like domain found in ArsA//Hsp20/alpha crystallin family
Cluster-5747.7516	PF17886//PF00011	HSP20-like domain found in ArsA//Hsp20/alpha crystallin family
Cluster-5747.7518	PF00201	UDP-glucoronosyl and UDP-glucosyl transferase
Cluster-5747.7519	PF00201	UDP-glucoronosyl and UDP-glucosyl transferase
Cluster-4750.2	PF01202//PF13238	Shikimate kinase//AAA domain
Cluster-4750.1	PF01202	Shikimate kinase
Cluster-4750.0	PF01202	Shikimate kinase
Cluster-5747.3717	PF01207	Dihydrouridine synthase (Dus)
Cluster-5747.8263	PF04321//PF16363//PF07993//PF01370//PF01073//PF02719	RmlD substrate binding domain//GDP-mannose 4,6 dehydratase//Male sterility protein//NAD dependent epimerase/dehydratase family//3-beta hydroxysteroid dehydrogenase/isomerase family//Polysaccharide biosynthesis protein
Cluster-5747.8262	PF02542	YgbB family
Cluster-5747.8260	PF00201	UDP-glucoronosyl and UDP-glucosyl transferase
Cluster-5747.8266	PF01529	DHHC palmitoyltransferase
Cluster-5747.8265	PF04193	PQ loop repeat
Cluster-5747.8264	PF04321//PF16363//PF07993//PF01370//PF01073//PF02719	RmlD substrate binding domain//GDP-mannose 4,6 dehydratase//Male sterility protein//NAD dependent epimerase/dehydratase family//3-beta hydroxysteroid dehydrogenase/isomerase family//Polysaccharide biosynthesis protein
Cluster-5747.8269	PF00023//PF12796//PF00642	Ankyrin repeat//Ankyrin repeats (3 copies)//Zinc finger C-x8-C-x5-C-x3-H type (and similar)
Cluster-5747.8268	PF00023//PF12796//PF00642	Ankyrin repeat//Ankyrin repeats (3 copies)//Zinc finger C-x8-C-x5-C-x3-H type (and similar)
Cluster-6739.0	PF00004	ATPase family associated with various cellular activities (AAA)
Cluster-6739.1	PF00004	ATPase family associated with various cellular activities (AAA)
Cluster-5747.6398	PF00254	FKBP-type peptidyl-prolyl cis-trans isomerase
Cluster-5747.19577	PF01118//PF02774	Semialdehyde dehydrogenase, NAD binding domain//Semialdehyde dehydrogenase, dimerisation domain
Cluster-5747.6391	PF00043//PF02798//PF14497//PF13409//PF13410//PF13417	Glutathione S-transferase, C-terminal domain//Glutathione S-transferase, N-terminal domain//Glutathione S-transferase, C-terminal domain//Glutathione S-transferase, N-terminal domain//Glutathione S-transferase, C-terminal domain//Glutathione S-transferase, N-terminal domain
Cluster-5747.6390	PF13409//PF13417//PF02798	Glutathione S-transferase, N-terminal domain//Glutathione S-transferase, N-terminal domain//Glutathione S-transferase, N-terminal domain
Cluster-5747.6393	PF00043//PF02798//PF14497//PF13409//PF13410//PF13417	Glutathione S-transferase, C-terminal domain//Glutathione S-transferase, N-terminal domain//Glutathione S-transferase, C-terminal domain//Glutathione S-transferase, N-terminal domain//Glutathione S-transferase, C-terminal domain//Glutathione S-transferase, N-terminal domain
Cluster-5747.6392	PF13410//PF00043//PF13409//PF13417//PF02798	Glutathione S-transferase, C-terminal domain//Glutathione S-transferase, C-terminal domain//Glutathione S-transferase, N-terminal domain//Glutathione S-transferase, N-terminal domain//Glutathione S-transferase, N-terminal domain
Cluster-5747.6395	PF00643	B-box zinc finger
Cluster-5747.6394	PF00643	B-box zinc finger
Cluster-5747.6397	PF00254	FKBP-type peptidyl-prolyl cis-trans isomerase
Cluster-5747.6396	PF05347	Complex 1 protein (LYR family)
Cluster-10534.1	PF00847	AP2 domain
Cluster-10534.0	PF00847	AP2 domain
Cluster-7867.0	PF00004//PF07728	ATPase family associated with various cellular activities (AAA)//AAA domain (dynein-related subfamily)
Cluster-5747.15293	PF00781	Diacylglycerol kinase catalytic domain
Cluster-5747.15292	PF00085//PF00578//PF13905//PF13098//PF13899	Thioredoxin//AhpC/TSA family//Thioredoxin-like//Thioredoxin-like domain//Thioredoxin-like
Cluster-5747.2784	PF14226	non-haem dioxygenase in morphine synthesis N-terminal
Cluster-5747.19571	PF10184	Uncharacterized conserved protein (DUF2358)
Cluster-5747.4728	PF00923	Transaldolase/Fructose-6-phosphate aldolase
Cluster-5747.4729	PF00923	Transaldolase/Fructose-6-phosphate aldolase
Cluster-5747.4722	PF13259	Protein of unknown function (DUF4050)
Cluster-5747.4720	PF11947	Photosynthesis affected mutant 68
Cluster-5747.4721	PF04043	Plant invertase/pectin methylesterase inhibitor
Cluster-5747.4727	PF12041//PF03514	Transcriptional regulator DELLA protein N terminal//GRAS domain family
Cluster-5747.4725	PF08612	TATA-binding related factor (TRF) of subunit 20 of Mediator complex
Cluster-5747.4890	PF17773	UPF0176 acylphosphatase like domain
Cluster-5747.4891	PF02309//PF02362//PF06507	AUX/IAA family//B3 DNA binding domain//Auxin response factor
Cluster-5747.4893	PF11493	Thylakoid soluble phosphoprotein TSP9
Cluster-5747.4894	PF11493	Thylakoid soluble phosphoprotein TSP9
Cluster-5747.4895	PF11493	Thylakoid soluble phosphoprotein TSP9
Cluster-5747.4896	PF07647//PF00536	SAM domain (Sterile alpha motif)//SAM domain (Sterile alpha motif)
Cluster-5747.4897	PF07647//PF00536	SAM domain (Sterile alpha motif)//SAM domain (Sterile alpha motif)
Cluster-5747.4898	PF07647//PF00536	SAM domain (Sterile alpha motif)//SAM domain (Sterile alpha motif)
Cluster-5747.4899	PF07647//PF00536	SAM domain (Sterile alpha motif)//SAM domain (Sterile alpha motif)
Cluster-5747.19578	PF01118//PF02774	Semialdehyde dehydrogenase, NAD binding domain//Semialdehyde dehydrogenase, dimerisation domain
Cluster-4319.0	PF07967	C3HC zinc finger-like
Cluster-5747.19579	PF01118//PF02774	Semialdehyde dehydrogenase, NAD binding domain//Semialdehyde dehydrogenase, dimerisation domain
Cluster-12447.0	PF01008	Initiation factor 2 subunit family
Cluster-4627.0	PF00155	Aminotransferase class I and II
Cluster-4877.0	PF10533//PF03106	Plant zinc cluster domain//WRKY DNA -binding domain
Cluster-9726.1	PF00484	Carbonic anhydrase
Cluster-9726.0	PF00484	Carbonic anhydrase
Cluster-7419.0	PF01027	Inhibitor of apoptosis-promoting Bax1
Cluster-2349.2	PF12854//PF01535//PF13041//PF13812	PPR repeat//PPR repeat//PPR repeat family//Pentatricopeptide repeat domain
Cluster-2349.1	PF12854//PF01535//PF13041//PF13812	PPR repeat//PPR repeat//PPR repeat family//Pentatricopeptide repeat domain
Cluster-787.0	PF00800	Prephenate dehydratase
Cluster-5747.12490	PF00179	Ubiquitin-conjugating enzyme
Cluster-7504.2	PF00240	Ubiquitin family
Cluster-7504.0	PF00240	Ubiquitin family
Cluster-5747.12492	PF04757//PF00097	Pex2 / Pex12 amino terminal region//Zinc finger, C3HC4 type (RING finger)
Cluster-5747.17198	PF13540//PF00415	Regulator of chromosome condensation (RCC1) repeat//Regulator of chromosome condensation (RCC1) repeat
Cluster-5747.17199	PF10044	Retinal tissue protein
Cluster-5747.17196	PF13540//PF00415	Regulator of chromosome condensation (RCC1) repeat//Regulator of chromosome condensation (RCC1) repeat
Cluster-5747.17197	PF13540//PF00415	Regulator of chromosome condensation (RCC1) repeat//Regulator of chromosome condensation (RCC1) repeat
Cluster-5747.17194	PF13540//PF00415	Regulator of chromosome condensation (RCC1) repeat//Regulator of chromosome condensation (RCC1) repeat
Cluster-8882.1	PF00682	HMGL-like
Cluster-5747.17190	PF00620	RhoGAP domain
Cluster-8882.2	PF00682	HMGL-like
Cluster-797.1	PF00403	Heavy-metal-associated domain
Cluster-797.0	PF00403	Heavy-metal-associated domain
Cluster-6950.0	PF03952//PF00113//PF13378	Enolase, N-terminal domain//Enolase, C-terminal TIM barrel domain//Enolase C-terminal domain-like
Cluster-1739.1	PF08538	Protein of unknown function (DUF1749)
Cluster-5657.1	PF10998	Protein of unknown function (DUF2838)
Cluster-5747.17220	PF04676//PF04677	Protein similar to CwfJ C-terminus 2//Protein similar to CwfJ C-terminus 1
Cluster-5747.17222	PF12854//PF01535	PPR repeat//PPR repeat
Cluster-5747.17224	PF01040	UbiA prenyltransferase family
Cluster-5747.17225	PF13920//PF13639	Zinc finger, C3HC4 type (RING finger)//Ring finger domain
Cluster-5747.17226	PF13920//PF13639	Zinc finger, C3HC4 type (RING finger)//Ring finger domain
Cluster-5747.17228	PF08241//PF03141	Methyltransferase domain//Putative S-adenosyl-L-methionine-dependent methyltransferase
Cluster-5747.17229	PF08241//PF03141	Methyltransferase domain//Putative S-adenosyl-L-methionine-dependent methyltransferase
Cluster-5747.5060	PF00153	Mitochondrial carrier protein
Cluster-10812.2	PF04438//PF00270//PF00271	HIT zinc finger//DEAD/DEAH box helicase//Helicase conserved C-terminal domain
Cluster-5399.0	PF13812//PF01535//PF13041	Pentatricopeptide repeat domain//PPR repeat//PPR repeat family
Cluster-1072.0	PF03124	EXS family
Cluster-6745.1	PF00067	Cytochrome P450
Cluster-5286.0	PF07714//PF00069	Protein tyrosine kinase//Protein kinase domain
Cluster-5747.14751	PF00170//PF07716	bZIP transcription factor//Basic region leucine zipper
Cluster-5747.14750	PF00201	UDP-glucoronosyl and UDP-glucosyl transferase
Cluster-5747.14753	PF00274	Fructose-bisphosphate aldolase class-I
Cluster-5747.14752	PF03874	RNA polymerase Rpb4
Cluster-5747.14755	PF00106//PF13561//PF08659	short chain dehydrogenase//Enoyl-(Acyl carrier protein) reductase//KR domain
Cluster-5747.14754	PF00230	Major intrinsic protein
Cluster-5747.18476	PF00400	WD domain, G-beta repeat
Cluster-5747.14756	PF12796//PF13637//PF00385//PF00023//PF13857	Ankyrin repeats (3 copies)//Ankyrin repeats (many copies)//Chromo (CHRromatin Organisation MOdifier) domain//Ankyrin repeat//Ankyrin repeats (many copies)
Cluster-5747.14759	PF01423	LSM domain
Cluster-5747.14758	PF15469	Exocyst complex component Sec5
Cluster-5417.0	PF00462	Glutaredoxin
Cluster-7155.0	PF00578//PF00255//PF08534	AhpC/TSA family//Glutathione peroxidase//Redoxin
Cluster-5747.19701	PF00106//PF13561//PF08659	short chain dehydrogenase//Enoyl-(Acyl carrier protein) reductase//KR domain
Cluster-5747.19702	PF01632	Ribosomal protein L35
Cluster-5747.19706	PF01694//PF08551	Rhomboid family//Eukaryotic integral membrane protein (DUF1751)
Cluster-5747.19709	PF05965//PF02928//PF05964	F/Y rich C-terminus//C5HC2 zinc finger//F/Y-rich N-terminus
Cluster-5747.19708	PF13962	Domain of unknown function
Cluster-4016.1	PF11721//PF07714//PF00069	Malectin domain//Protein tyrosine kinase//Protein kinase domain
Cluster-11026.0	PF11559	Afadin- and alpha -actinin-Binding
Cluster-5747.12638	PF07714//PF00069	Protein tyrosine kinase//Protein kinase domain
Cluster-8304.1	PF00827	Ribosomal L15
Cluster-5747.12639	PF07714//PF00069	Protein tyrosine kinase//Protein kinase domain
Cluster-5747.2430	PF09793	Anticodon-binding domain
Cluster-5747.10112	PF00141	Peroxidase
Cluster-5543.0	PF00834	Ribulose-phosphate 3 epimerase family
Cluster-4974.0	PF01556//PF00226	DnaJ C terminal domain//DnaJ domain
Cluster-5387.0	PF13911	AhpC/TSA antioxidant enzyme
Cluster-4481.0	PF12799//PF07714//PF00560//PF00069//PF13855	Leucine Rich repeats (2 copies)//Protein tyrosine kinase//Leucine Rich Repeat//Protein kinase domain//Leucine rich repeat
Cluster-8100.1	PF00439//PF17035	Bromodomain//Bromodomain extra-terminal - transcription regulation
Cluster-5747.10117	PF00004//PF17862//PF16450	ATPase family associated with various cellular activities (AAA)//AAA+ lid domain//Proteasomal ATPase OB C-terminal domain
Cluster-5747.10116	PF00164	Ribosomal protein S12/S23
Cluster-5747.10114	PF00141	Peroxidase
Cluster-3461.1	PF03547	Membrane transport protein
Cluster-9795.5	PF14531//PF07714//PF00069	Kinase-like//Protein tyrosine kinase//Protein kinase domain
Cluster-12500.2	PF01544	CorA-like Mg2+ transporter protein
Cluster-12500.0	PF01544	CorA-like Mg2+ transporter protein
Cluster-12500.1	PF01544	CorA-like Mg2+ transporter protein
Cluster-4510.0	PF13874	Nucleoporin complex subunit 54
Cluster-9795.0	PF14531//PF07714//PF00069	Kinase-like//Protein tyrosine kinase//Protein kinase domain
Cluster-9795.3	PF14531//PF07714//PF00069	Kinase-like//Protein tyrosine kinase//Protein kinase domain
Cluster-5747.16408	PF05899	Protein of unknown function (DUF861)
Cluster-6211.1	PF03155	ALG6, ALG8 glycosyltransferase family
Cluster-6211.3	PF03155	ALG6, ALG8 glycosyltransferase family
Cluster-6211.2	PF03155	ALG6, ALG8 glycosyltransferase family
Cluster-282.2	PF13193//PF00501	AMP-binding enzyme C-terminal domain//AMP-binding enzyme
Cluster-9968.0	PF03226	Yippee zinc-binding/DNA-binding /Mis18, centromere assembly
Cluster-2742.0	PF12678//PF13923//PF00097//PF17123//PF13639	RING-H2 zinc finger domain//Zinc finger, C3HC4 type (RING finger)//Zinc finger, C3HC4 type (RING finger)//RING-like zinc finger//Ring finger domain
Cluster-5834.0	PF00931//PF05621//PF05729	NB-ARC domain//Bacterial TniB protein//NACHT domain
Cluster-11621.1	PF07714//PF04564//PF00069	Protein tyrosine kinase//U-box domain//Protein kinase domain
Cluster-11621.0	PF07714//PF04564//PF00069	Protein tyrosine kinase//U-box domain//Protein kinase domain
Cluster-10752.0	PF12854//PF17177//PF01535//PF13041//PF13812	PPR repeat//Pentacotripeptide-repeat region of PRORP//PPR repeat//PPR repeat family//Pentatricopeptide repeat domain
Cluster-3761.0	PF02373//PF00628	JmjC domain, hydroxylase//PHD-finger
Cluster-11760.1	PF01112	Asparaginase
Cluster-11760.0	PF01112	Asparaginase
Cluster-3620.2	PF13812//PF01535//PF13041	Pentatricopeptide repeat domain//PPR repeat//PPR repeat family
Cluster-3620.1	PF01535//PF14432	PPR repeat//DYW family of nucleic acid deaminases
Cluster-8168.0	PF12706	Beta-lactamase superfamily domain
Cluster-3698.0	PF00657	GDSL-like Lipase/Acylhydrolase
Cluster-3068.4	PF00931//PF18052	NB-ARC domain//Rx N-terminal domain
Cluster-5747.19327	PF00067	Cytochrome P450
Cluster-3068.6	PF00931//PF18052	NB-ARC domain//Rx N-terminal domain
Cluster-2774.1	PF12854//PF01535//PF13041//PF13812	PPR repeat//PPR repeat//PPR repeat family//Pentatricopeptide repeat domain
Cluster-3068.3	PF00931	NB-ARC domain
Cluster-10377.0	PF01501	Glycosyl transferase family 8
Cluster-3367.0	PF00067	Cytochrome P450
Cluster-3367.1	PF00067	Cytochrome P450
Cluster-3367.2	PF00067	Cytochrome P450
Cluster-1153.0	PF01476	LysM domain
Cluster-9445.1	PF06886	Targeting protein for Xklp2 (TPX2)
Cluster-5747.1516	PF00056//PF02866	lactate/malate dehydrogenase, NAD binding domain//lactate/malate dehydrogenase, alpha/beta C-terminal domain
Cluster-5747.9296	PF01214	Casein kinase II regulatory subunit
Cluster-9950.0	PF14648//PF14647	FAM91 C-terminus//FAM91 N-terminus
Cluster-9090.0	PF03096	Ndr family
Cluster-7737.0	PF03088//PF08450	Strictosidine synthase//SMP-30/Gluconolactonase/LRE-like region
Cluster-6033.1	PF01238	Phosphomannose isomerase type I
Cluster-6033.0	PF01238	Phosphomannose isomerase type I
Cluster-2590.0	PF01535	PPR repeat
Cluster-5747.448	PF05057	Putative serine esterase (DUF676)
Cluster-5747.446	PF03109	ABC1 family
Cluster-12047.1	PF00005	ABC transporter
Cluster-5747.444	PF02666//PF00168//PF13202//PF13833	Phosphatidylserine decarboxylase//C2 domain//EF hand//EF-hand domain pair
Cluster-5747.442	PF00474	Sodium:solute symporter family
Cluster-5747.440	PF04539//PF04542//PF04545	Sigma-70 region 3//Sigma-70 region 2//Sigma-70, region 4
Cluster-5747.441	PF04542	Sigma-70 region 2
Cluster-12344.0	PF07690//PF00083	Major Facilitator Superfamily//Sugar (and other) transporter
Cluster-7727.0	PF00252	Ribosomal protein L16p/L10e
Cluster-7727.1	PF00252	Ribosomal protein L16p/L10e
Cluster-7727.2	PF00252	Ribosomal protein L16p/L10e
Cluster-7727.3	PF00252	Ribosomal protein L16p/L10e
Cluster-7499.0	PF01490	Transmembrane amino acid transporter protein
Cluster-5747.6966	PF06404	Phytosulfokine precursor protein (PSK)
Cluster-5747.6967	PF00651	BTB/POZ domain
Cluster-8075.0	PF01425	Amidase
Cluster-5747.6962	PF01399	PCI domain
Cluster-5747.6960	PF02617	ATP-dependent Clp protease adaptor protein ClpS
Cluster-1250.0	PF01546//PF07687	Peptidase family M20/M25/M40//Peptidase dimerisation domain
Cluster-10007.0	PF00076	RNA recognition motif. (a.k.a. RRM, RBD, or RNP domain)
Cluster-10007.1	PF01595	Cyclin M transmembrane N-terminal domain
Cluster-6477.0	PF00106//PF13561//PF08659	short chain dehydrogenase//Enoyl-(Acyl carrier protein) reductase//KR domain
Cluster-3066.2	PF01532	Glycosyl hydrolase family 47
Cluster-3066.0	PF01532	Glycosyl hydrolase family 47
Cluster-3066.1	PF01532	Glycosyl hydrolase family 47
Cluster-11909.2	PF03092	BT1 family
Cluster-11909.0	PF03092//PF07690	BT1 family//Major Facilitator Superfamily
Cluster-11909.1	PF03092//PF07690	BT1 family//Major Facilitator Superfamily
Cluster-5747.994	PF00682//PF08502	HMGL-like//LeuA allosteric (dimerisation) domain
Cluster-5747.995	PF00682//PF08502	HMGL-like//LeuA allosteric (dimerisation) domain
Cluster-5747.996	PF00400	WD domain, G-beta repeat
Cluster-5747.997	PF00400	WD domain, G-beta repeat
Cluster-5747.990	PF03106	WRKY DNA -binding domain
Cluster-5747.992	PF00682	HMGL-like
Cluster-5747.993	PF00682	HMGL-like
Cluster-5747.998	PF00400	WD domain, G-beta repeat
Cluster-5747.999	PF00139	Legume lectin domain
Cluster-5747.10423	PF00390//PF03949	Malic enzyme, N-terminal domain//Malic enzyme, NAD binding domain
Cluster-5747.10422	PF00390//PF03949	Malic enzyme, N-terminal domain//Malic enzyme, NAD binding domain
Cluster-5747.10421	PF00390//PF03949	Malic enzyme, N-terminal domain//Malic enzyme, NAD binding domain
Cluster-5747.10420	PF04670//PF00071//PF00025//PF01926//PF09439//PF08477	Gtr1/RagA G protein conserved region//Ras family//ADP-ribosylation factor family//50S ribosome-binding GTPase//Signal recognition particle receptor beta subunit//Ras of Complex, Roc, domain of DAPkinase
Cluster-5747.10427	PF02887//PF00224	Pyruvate kinase, alpha/beta domain//Pyruvate kinase, barrel domain
Cluster-5747.10426	PF14299	Phloem protein 2
Cluster-5747.10425	PF00179	Ubiquitin-conjugating enzyme
Cluster-5747.10424	PF00390//PF03949	Malic enzyme, N-terminal domain//Malic enzyme, NAD binding domain
Cluster-5747.10429	PF10373//PF10374	Est1 DNA/RNA binding domain//Telomerase activating protein Est1
Cluster-5747.10428	PF01241	Photosystem I psaG / psaK
Cluster-4870.0	PF01253	Translation initiation factor SUI1
Cluster-5747.16865	PF00194	Eukaryotic-type carbonic anhydrase
Cluster-5747.16864	PF00226	DnaJ domain
Cluster-5747.16867	PF05055	Protein of unknown function (DUF677)
Cluster-5747.16866	PF05055	Protein of unknown function (DUF677)
Cluster-5747.16861	PF01425	Amidase
Cluster-5747.16860	PF01425	Amidase
Cluster-5747.16863	PF00226	DnaJ domain
Cluster-5747.16862	PF01425	Amidase
Cluster-5747.16869	PF00520//PF00027	Ion transport protein//Cyclic nucleotide-binding domain
Cluster-5747.12375	PF00403//PF00080	Heavy-metal-associated domain//Copper/zinc superoxide dismutase (SODC)
Cluster-5747.12374	PF00891//PF08100	O-methyltransferase domain//Dimerisation domain
Cluster-5747.12377	PF04640	PLATZ transcription factor
Cluster-5747.12376	PF12854//PF17177//PF01535//PF13041//PF13812	PPR repeat//Pentacotripeptide-repeat region of PRORP//PPR repeat//PPR repeat family//Pentatricopeptide repeat domain
Cluster-5747.12370	PF12796//PF13857//PF00023//PF13606//PF13637//PF13962	Ankyrin repeats (3 copies)//Ankyrin repeats (many copies)//Ankyrin repeat//Ankyrin repeat//Ankyrin repeats (many copies)//Domain of unknown function
Cluster-5747.12373	PF00891//PF08100	O-methyltransferase domain//Dimerisation domain
Cluster-5747.12372	PF00891//PF08100	O-methyltransferase domain//Dimerisation domain
Cluster-5747.12379	PF00170//PF07716	bZIP transcription factor//Basic region leucine zipper
Cluster-5747.12378	PF00170//PF07716	bZIP transcription factor//Basic region leucine zipper
Cluster-9544.1	PF12146//PF00561	Serine aminopeptidase, S33//alpha/beta hydrolase fold
Cluster-5247.0	PF03108//PF00564//PF10551//PF04434	MuDR family transposase//PB1 domain//MULE transposase domain//SWIM zinc finger
Cluster-9544.3	PF12146//PF00561	Serine aminopeptidase, S33//alpha/beta hydrolase fold
Cluster-9544.2	PF12146//PF00561	Serine aminopeptidase, S33//alpha/beta hydrolase fold
Cluster-7945.0	PF13445//PF10607	RING-type zinc-finger//CTLH/CRA C-terminal to LisH motif domain
Cluster-7945.1	PF13445//PF10607	RING-type zinc-finger//CTLH/CRA C-terminal to LisH motif domain
Cluster-5747.20839	PF08669//PF01571	Glycine cleavage T-protein C-terminal barrel domain//Aminomethyltransferase folate-binding domain
Cluster-5747.20838	PF01169	Uncharacterized protein family UPF0016
Cluster-5747.20837	PF01169	Uncharacterized protein family UPF0016
Cluster-5747.20836	PF00497//PF01094//PF10613//PF13458//PF00060	Bacterial extracellular solute-binding proteins, family 3//Receptor family ligand binding region//Ligated ion channel L-glutamate- and glycine-binding site//Periplasmic binding protein//Ligand-gated ion channel
Cluster-5747.20835	PF13181//PF05002//PF04969	Tetratricopeptide repeat//SGS domain//CS domain
Cluster-62.8	PF00931	NB-ARC domain
Cluster-62.1	PF00931	NB-ARC domain
Cluster-62.0	PF00931	NB-ARC domain
Cluster-62.3	PF00931//PF00004	NB-ARC domain//ATPase family associated with various cellular activities (AAA)
Cluster-62.2	PF00931	NB-ARC domain
Cluster-8711.2	PF00010	Helix-loop-helix DNA-binding domain
Cluster-62.7	PF00931//PF00004	NB-ARC domain//ATPase family associated with various cellular activities (AAA)
Cluster-62.6	PF00931	NB-ARC domain
Cluster-9711.1	PF00892	EamA-like transporter family
Cluster-9711.0	PF00892	EamA-like transporter family
Cluster-5747.13422	PF15477	Small acidic protein family
Cluster-5747.13423	PF16876//PF08235//PF04571	Lipin/Ned1/Smp2 multi-domain protein middle domain//LNS2 (Lipin/Ned1/Smp2)//lipin, N-terminal conserved region
Cluster-5747.13420	PF03171//PF14226	2OG-Fe(II) oxygenase superfamily//non-haem dioxygenase in morphine synthesis N-terminal
Cluster-5747.13421	PF09746	Tumour-associated protein
Cluster-5747.13426	PF01764//PF18117	Lipase (class 3)//Enhanced disease susceptibility 1 protein EP domain
Cluster-5747.13427	PF00931//PF13855	NB-ARC domain//Leucine rich repeat
Cluster-5747.13425	PF02803//PF00108	Thiolase, C-terminal domain//Thiolase, N-terminal domain
Cluster-5747.16281	PF00076	RNA recognition motif. (a.k.a. RRM, RBD, or RNP domain)
Cluster-5747.16280	PF00076	RNA recognition motif. (a.k.a. RRM, RBD, or RNP domain)
Cluster-5747.16282	PF00076	RNA recognition motif. (a.k.a. RRM, RBD, or RNP domain)
Cluster-5747.16285	PF00071//PF00025//PF08477	Ras family//ADP-ribosylation factor family//Ras of Complex, Roc, domain of DAPkinase
Cluster-5747.16284	PF14138	Cytochrome c oxidase assembly protein COX16
Cluster-5747.16287	PF00076	RNA recognition motif. (a.k.a. RRM, RBD, or RNP domain)
Cluster-5747.16286	PF00076	RNA recognition motif. (a.k.a. RRM, RBD, or RNP domain)
Cluster-540.3	PF01453	D-mannose binding lectin
Cluster-540.2	PF00954	S-locus glycoprotein domain
Cluster-540.1	PF07714//PF00069	Protein tyrosine kinase//Protein kinase domain
Cluster-540.0	PF07714//PF00069	Protein tyrosine kinase//Protein kinase domain
Cluster-7959.0	PF06404	Phytosulfokine precursor protein (PSK)
Cluster-5747.11489	PF00202	Aminotransferase class-III
Cluster-5747.11482	PF01248	Ribosomal protein L7Ae/L30e/S12e/Gadd45 family
Cluster-5747.11483	PF12763//PF13202//PF13499//PF00036//PF13833//PF13405	Cytoskeletal-regulatory complex EF hand//EF hand//EF-hand domain pair//EF hand//EF-hand domain pair//EF-hand domain
Cluster-5747.11480	PF14299	Phloem protein 2
Cluster-5747.11486	PF07478//PF00731//PF02786//PF02222//PF17769	D-ala D-ala ligase C-terminus//AIR carboxylase//Carbamoyl-phosphate synthase L chain, ATP binding domain//ATP-grasp domain//Phosphoribosylaminoimidazole carboxylase C-terminal domain
Cluster-5747.11487	PF07777//PF16596//PF00170//PF07716//PF03131	G-box binding protein MFMR//Disordered region downstream of MFMR//bZIP transcription factor//Basic region leucine zipper//bZIP Maf transcription factor
Cluster-5747.11484	PF03874	RNA polymerase Rpb4
Cluster-5747.11485	PF00504	Chlorophyll A-B binding protein
Cluster-6746.0	PF05241	Emopamil binding protein
Cluster-2908.0	PF00288	GHMP kinases N terminal domain
Cluster-10561.0	PF05983	MED7 protein
Cluster-5747.16139	PF02298	Plastocyanin-like domain
Cluster-5747.16138	PF02298	Plastocyanin-like domain
Cluster-5747.16133	PF04145	Ctr copper transporter family
Cluster-5747.16132	PF14829//PF01553	Glycerol-3-phosphate acyltransferase N-terminal//Acyltransferase
Cluster-5747.16131	PF14829//PF01553	Glycerol-3-phosphate acyltransferase N-terminal//Acyltransferase
Cluster-5747.16130	PF14829//PF01553	Glycerol-3-phosphate acyltransferase N-terminal//Acyltransferase
Cluster-5747.16137	PF02298	Plastocyanin-like domain
Cluster-5747.16136	PF02298	Plastocyanin-like domain
Cluster-5747.16134	PF00005//PF12848	ABC transporter//ABC transporter
Cluster-10237.0	PF00827	Ribosomal L15
Cluster-3386.0	PF04266	ASCH domain
Cluster-6532.4	PF00481	Protein phosphatase 2C
Cluster-9355.0	PF04535	Domain of unknown function (DUF588)
Cluster-1090.0	PF12796//PF13637	Ankyrin repeats (3 copies)//Ankyrin repeats (many copies)
Cluster-5934.0	PF01745//PF01715	Isopentenyl transferase//IPP transferase
Cluster-6299.0	PF03137//PF07690//PF00083	Organic Anion Transporter Polypeptide (OATP) family//Major Facilitator Superfamily//Sugar (and other) transporter
Cluster-11025.1	PF00571//PF16561	CBS domain//Glycogen recognition site of AMP-activated protein kinase
Cluster-11025.0	PF00571//PF16561	CBS domain//Glycogen recognition site of AMP-activated protein kinase
Cluster-11025.3	PF16561	Glycogen recognition site of AMP-activated protein kinase
Cluster-11025.2	PF00571//PF16561	CBS domain//Glycogen recognition site of AMP-activated protein kinase
Cluster-5747.10999	PF01907	Ribosomal protein L37e
Cluster-5747.10998	PF10160	Predicted membrane protein
Cluster-10227.0	PF09335	SNARE associated Golgi protein
Cluster-10227.1	PF09335	SNARE associated Golgi protein
Cluster-5747.10993	PF00004//PF16450	ATPase family associated with various cellular activities (AAA)//Proteasomal ATPase OB C-terminal domain
Cluster-5747.10992	PF00004//PF17862//PF16450	ATPase family associated with various cellular activities (AAA)//AAA+ lid domain//Proteasomal ATPase OB C-terminal domain
Cluster-5747.10991	PF00004//PF07724//PF17862//PF16450	ATPase family associated with various cellular activities (AAA)//AAA domain (Cdc48 subfamily)//AAA+ lid domain//Proteasomal ATPase OB C-terminal domain
Cluster-5747.10990	PF00004//PF07724//PF17862//PF16450	ATPase family associated with various cellular activities (AAA)//AAA domain (Cdc48 subfamily)//AAA+ lid domain//Proteasomal ATPase OB C-terminal domain
Cluster-5747.10997	PF12697//PF12146//PF00561	Alpha/beta hydrolase family//Serine aminopeptidase, S33//alpha/beta hydrolase fold
Cluster-5747.10995	PF00368	Hydroxymethylglutaryl-coenzyme A reductase
Cluster-5747.10994	PF00004//PF16450	ATPase family associated with various cellular activities (AAA)//Proteasomal ATPase OB C-terminal domain
Cluster-7541.0	PF01545	Cation efflux family
Cluster-7573.0	PF03959//PF02230	Serine hydrolase (FSH1)//Phospholipase/Carboxylesterase
Cluster-5747.6791	PF00098//PF13917//PF14392	Zinc knuckle//Zinc knuckle//Zinc knuckle
Cluster-5747.6790	PF00098//PF13917	Zinc knuckle//Zinc knuckle
Cluster-5747.17426	PF13923//PF13920//PF13445//PF00097//PF13639	Zinc finger, C3HC4 type (RING finger)//Zinc finger, C3HC4 type (RING finger)//RING-type zinc-finger//Zinc finger, C3HC4 type (RING finger)//Ring finger domain
Cluster-7113.1	PF01585	G-patch domain
Cluster-5747.17420	PF07690//PF00083	Major Facilitator Superfamily//Sugar (and other) transporter
Cluster-5747.17421	PF00643//PF06203	B-box zinc finger//CCT motif
Cluster-5747.6792	PF02330	Mitochondrial glycoprotein
Cluster-5747.17429	PF00249	Myb-like DNA-binding domain
Cluster-10489.0	PF01209//PF08241//PF13649	ubiE/COQ5 methyltransferase family//Methyltransferase domain//Methyltransferase domain
Cluster-10489.1	PF01209//PF08241//PF13649	ubiE/COQ5 methyltransferase family//Methyltransferase domain//Methyltransferase domain
Cluster-5747.19347	PF00271//PF04408//PF07717	Helicase conserved C-terminal domain//Helicase associated domain (HA2)//Oligonucleotide/oligosaccharide-binding (OB)-fold
Cluster-7228.0	PF04511	Der1-like family
Cluster-10495.1	PF00481	Protein phosphatase 2C
Cluster-10495.0	PF00481	Protein phosphatase 2C
Cluster-11719.0	PF01762//PF13334	Galactosyltransferase//Domain of unknown function (DUF4094)
Cluster-9177.0	PF00832	Ribosomal L39 protein
Cluster-5747.4186	PF00300	Histidine phosphatase superfamily (branch 1)
Cluster-5747.4187	PF00013	KH domain
Cluster-6633.0	PF04927	Seed maturation protein
Cluster-5747.4184	PF00076	RNA recognition motif. (a.k.a. RRM, RBD, or RNP domain)
Cluster-5747.3482	PF11891	Protein RETICULATA-related
Cluster-5747.14196	PF00815	Histidinol dehydrogenase
Cluster-5747.14195	PF00815	Histidinol dehydrogenase
Cluster-5747.14194	PF00815	Histidinol dehydrogenase
Cluster-5747.3486	PF00076	RNA recognition motif. (a.k.a. RRM, RBD, or RNP domain)
Cluster-5747.14192	PF01459	Eukaryotic porin
Cluster-5747.3484	PF03134//PF12874	TB2/DP1, HVA22 family//Zinc-finger of C2H2 type
Cluster-5747.3485	PF00076	RNA recognition motif. (a.k.a. RRM, RBD, or RNP domain)
Cluster-5747.14199	PF00815	Histidinol dehydrogenase
Cluster-5747.18679	PF12678//PF13445//PF00097//PF13639	RING-H2 zinc finger domain//RING-type zinc-finger//Zinc finger, C3HC4 type (RING finger)//Ring finger domain
Cluster-6582.2	PF15490	Telomere-capping, CST complex subunit
Cluster-6582.0	PF15490	Telomere-capping, CST complex subunit
Cluster-6582.1	PF15490	Telomere-capping, CST complex subunit
Cluster-5747.2531	PF01423	LSM domain
Cluster-7369.0	PF10217	Uncharacterized conserved protein (DUF2039)
Cluster-7569.0	PF02458	Transferase family
Cluster-5747.1602	PF14533//PF12436	Ubiquitin-specific protease C-terminal//ICP0-binding domain of Ubiquitin-specific protease 7
Cluster-5747.4148	PF03127//PF00790	GAT domain//VHS domain
Cluster-5747.4149	PF01247	Ribosomal protein L35Ae
Cluster-5747.1603	PF02148//PF07576	Zn-finger in ubiquitin-hydrolases and other protein//BRCA1-associated protein 2
Cluster-5747.1390	PF00254	FKBP-type peptidyl-prolyl cis-trans isomerase
Cluster-5747.1391	PF00254	FKBP-type peptidyl-prolyl cis-trans isomerase
Cluster-5747.1392	PF00254	FKBP-type peptidyl-prolyl cis-trans isomerase
Cluster-5747.1393	PF00348	Polyprenyl synthetase
Cluster-5747.1394	PF00348	Polyprenyl synthetase
Cluster-5747.1395	PF00348	Polyprenyl synthetase
Cluster-5747.4144	PF13405//PF13202	EF-hand domain//EF hand
Cluster-5747.1397	PF04749	PLAC8 family
Cluster-11316.0	PF08242//PF08241//PF13489//PF13847//PF01135//PF01209//PF13649	Methyltransferase domain//Methyltransferase domain//Methyltransferase domain//Methyltransferase domain//Protein-L-isoaspartate(D-aspartate) O-methyltransferase (PCMT)//ubiE/COQ5 methyltransferase family//Methyltransferase domain
Cluster-11316.1	PF08242//PF08241//PF13489//PF13847//PF01135//PF01209//PF13649	Methyltransferase domain//Methyltransferase domain//Methyltransferase domain//Methyltransferase domain//Protein-L-isoaspartate(D-aspartate) O-methyltransferase (PCMT)//ubiE/COQ5 methyltransferase family//Methyltransferase domain
Cluster-5747.1601	PF14533//PF12436	Ubiquitin-specific protease C-terminal//ICP0-binding domain of Ubiquitin-specific protease 7
Cluster-5747.4230	PF12483//PF13920//PF14447	E3 Ubiquitin ligase//Zinc finger, C3HC4 type (RING finger)//Prokaryotic RING finger family 4
Cluster-5747.1607	PF05623	Protein of unknown function (DUF789)
Cluster-5747.6283	PF00067	Cytochrome P450
Cluster-11749.0	PF00005//PF01061	ABC transporter//ABC-2 type transporter
Cluster-11749.1	PF00005//PF01061	ABC transporter//ABC-2 type transporter
Cluster-5747.6282	PF13923//PF00097//PF17123//PF13639	Zinc finger, C3HC4 type (RING finger)//Zinc finger, C3HC4 type (RING finger)//RING-like zinc finger//Ring finger domain
Cluster-5747.3730	PF06419	Conserved oligomeric complex COG6
Cluster-5747.3731	PF13246//PF00689//PF00122//PF08282//PF00702//PF00690	Cation transport ATPase (P-type)//Cation transporting ATPase, C-terminus//E1-E2 ATPase//haloacid dehalogenase-like hydrolase//haloacid dehalogenase-like hydrolase//Cation transporter/ATPase, N-terminus
Cluster-5747.3732	PF00702//PF00690//PF00689//PF00122//PF13246	haloacid dehalogenase-like hydrolase//Cation transporter/ATPase, N-terminus//Cation transporting ATPase, C-terminus//E1-E2 ATPase//Cation transport ATPase (P-type)
Cluster-5747.3733	PF13246//PF00689//PF00122//PF08282//PF00702//PF00690	Cation transport ATPase (P-type)//Cation transporting ATPase, C-terminus//E1-E2 ATPase//haloacid dehalogenase-like hydrolase//haloacid dehalogenase-like hydrolase//Cation transporter/ATPase, N-terminus
Cluster-5747.3734	PF11833	Protein CHAPERONE-LIKE PROTEIN OF POR1-like
Cluster-5747.3735	PF11833	Protein CHAPERONE-LIKE PROTEIN OF POR1-like
Cluster-5747.3736	PF11833	Protein CHAPERONE-LIKE PROTEIN OF POR1-like
Cluster-1854.0	PF00504	Chlorophyll A-B binding protein
Cluster-5747.8878	PF07714//PF00069	Protein tyrosine kinase//Protein kinase domain
Cluster-5747.8879	PF07714//PF00069	Protein tyrosine kinase//Protein kinase domain
Cluster-5747.2533	PF01423	LSM domain
Cluster-475.0	PF00623	RNA polymerase Rpb1, domain 2
Cluster-5747.8876	PF07714//PF00069	Protein tyrosine kinase//Protein kinase domain
Cluster-5747.8877	PF07714//PF00069	Protein tyrosine kinase//Protein kinase domain
Cluster-5747.8874	PF15365	Proline-rich nuclear receptor coactivator motif
Cluster-5747.8875	PF07714//PF00069	Protein tyrosine kinase//Protein kinase domain
Cluster-5747.1609	PF02182//PF00856//PF05033	SAD/SRA domain//SET domain//Pre-SET motif
Cluster-5747.1648	PF00249//PF13921//PF11831	Myb-like DNA-binding domain//Myb-like DNA-binding domain//pre-mRNA splicing factor component
Cluster-5747.1649	PF00249//PF13921//PF11831	Myb-like DNA-binding domain//Myb-like DNA-binding domain//pre-mRNA splicing factor component
Cluster-5747.1646	PF07714//PF00069	Protein tyrosine kinase//Protein kinase domain
Cluster-5747.1647	PF00069	Protein kinase domain
Cluster-5747.1644	PF01852	START domain
Cluster-5747.1645	PF00564	PB1 domain
Cluster-5747.1642	PF00271//PF00097	Helicase conserved C-terminal domain//Zinc finger, C3HC4 type (RING finger)
Cluster-5747.1643	PF13920//PF00271//PF00097	Zinc finger, C3HC4 type (RING finger)//Helicase conserved C-terminal domain//Zinc finger, C3HC4 type (RING finger)
Cluster-5747.1640	PF03061	Thioesterase superfamily
Cluster-5747.9479	PF07714//PF01453//PF00069	Protein tyrosine kinase//D-mannose binding lectin//Protein kinase domain
Cluster-5747.9478	PF02800//PF00044	Glyceraldehyde 3-phosphate dehydrogenase, C-terminal domain//Glyceraldehyde 3-phosphate dehydrogenase, NAD binding domain
Cluster-5747.9475	PF02434//PF04646	Fringe-like//Protein of unknown function, DUF604
Cluster-5747.9474	PF00899	ThiF family
Cluster-5747.9477	PF13202//PF13499//PF00036//PF07714//PF00069//PF13833//PF13405//PF06293	EF hand//EF-hand domain pair//EF hand//Protein tyrosine kinase//Protein kinase domain//EF-hand domain pair//EF-hand domain//Lipopolysaccharide kinase (Kdo/WaaP) family
Cluster-5747.9476	PF06293//PF13202//PF13499//PF00036//PF07714//PF00069//PF13833//PF13405//PF14531	Lipopolysaccharide kinase (Kdo/WaaP) family//EF hand//EF-hand domain pair//EF hand//Protein tyrosine kinase//Protein kinase domain//EF-hand domain pair//EF-hand domain//Kinase-like
Cluster-5747.9471	PF04800	ETC complex I subunit conserved region
Cluster-12343.1	PF00035	Double-stranded RNA binding motif
Cluster-5747.9473	PF00899	ThiF family
Cluster-5747.9472	PF00899	ThiF family
Cluster-4931.0	PF00847	AP2 domain
Cluster-12343.0	PF00035	Double-stranded RNA binding motif
Cluster-7984.1	PF01031//PF02212//PF00350	Dynamin central region//Dynamin GTPase effector domain//Dynamin family
Cluster-7984.0	PF01031//PF00350	Dynamin central region//Dynamin family
Cluster-9093.0	PF02485	Core-2/I-Branching enzyme
Cluster-4903.0	PF04564	U-box domain
Cluster-6629.0	PF05512	AWPM-19-like family
Cluster-1762.0	PF02953	Tim10/DDP family zinc finger
Cluster-581.0	PF00887	Acyl CoA binding protein
Cluster-5747.13727	PF00643	B-box zinc finger
Cluster-5747.20198	PF00005//PF00664	ABC transporter//ABC transporter transmembrane region
Cluster-5747.20199	PF00635	MSP (Major sperm protein) domain
Cluster-5747.7499	PF00638	RanBP1 domain
Cluster-5747.20190	PF02922//PF02806//PF00128	Carbohydrate-binding module 48 (Isoamylase N-terminal domain)//Alpha amylase, C-terminal all-beta domain//Alpha amylase, catalytic domain
Cluster-5747.20191	PF02922//PF02806//PF00128	Carbohydrate-binding module 48 (Isoamylase N-terminal domain)//Alpha amylase, C-terminal all-beta domain//Alpha amylase, catalytic domain
Cluster-5747.20192	PF02922//PF02806//PF00128	Carbohydrate-binding module 48 (Isoamylase N-terminal domain)//Alpha amylase, C-terminal all-beta domain//Alpha amylase, catalytic domain
Cluster-5747.7496	PF00334	Nucleoside diphosphate kinase
Cluster-5747.7491	PF00230	Major intrinsic protein
Cluster-5747.7490	PF13423//PF00240//PF00443	Ubiquitin carboxyl-terminal hydrolase//Ubiquitin family//Ubiquitin carboxyl-terminal hydrolase
Cluster-5747.7493	PF06293//PF07714//PF00069	Lipopolysaccharide kinase (Kdo/WaaP) family//Protein tyrosine kinase//Protein kinase domain
Cluster-5747.7492	PF00076//PF02136	RNA recognition motif. (a.k.a. RRM, RBD, or RNP domain)//Nuclear transport factor 2 (NTF2) domain
Cluster-5747.7723	PF12490	Breast carcinoma amplified sequence 3
Cluster-5747.7722	PF12490	Breast carcinoma amplified sequence 3
Cluster-5747.7727	PF08242//PF08241//PF02353//PF13489//PF13847//PF01209//PF08498//PF13649	Methyltransferase domain//Methyltransferase domain//Mycolic acid cyclopropane synthetase//Methyltransferase domain//Methyltransferase domain//ubiE/COQ5 methyltransferase family//Sterol methyltransferase C-terminal//Methyltransferase domain
Cluster-5747.7726	PF04755	PAP_fibrillin
Cluster-5747.7725	PF02338	OTU-like cysteine protease
Cluster-5747.7729	PF00400	WD domain, G-beta repeat
Cluster-8508.0	PF00254	FKBP-type peptidyl-prolyl cis-trans isomerase
Cluster-8508.1	PF00254	FKBP-type peptidyl-prolyl cis-trans isomerase
Cluster-7214.0	PF06404	Phytosulfokine precursor protein (PSK)
Cluster-4443.0	PF00300	Histidine phosphatase superfamily (branch 1)
Cluster-6244.0	PF00481	Protein phosphatase 2C
Cluster-8076.0	PF07899	Frigida-like protein
Cluster-8076.1	PF07899	Frigida-like protein
Cluster-8076.2	PF07899	Frigida-like protein
Cluster-5747.4499	PF02990	Endomembrane protein 70
Cluster-9296.0	PF00382	Transcription factor TFIIB repeat
Cluster-8155.0	PF01740//PF00916	STAS domain//Sulfate permease family
Cluster-8155.1	PF00916//PF01740	Sulfate permease family//STAS domain
Cluster-8155.2	PF00916//PF01740	Sulfate permease family//STAS domain
Cluster-8155.3	PF00916//PF01740	Sulfate permease family//STAS domain
Cluster-5747.730	PF00168	C2 domain
Cluster-5747.1702	PF08646//PF01336//PF16900//PF04057	Replication factor-A C terminal domain//OB-fold nucleic acid binding domain//Replication protein A OB domain//Replication factor-A protein 1, N-terminal domain
Cluster-10783.0	PF04116	Fatty acid hydroxylase superfamily
Cluster-5747.1700	PF00125	Core histone H2A/H2B/H3/H4
Cluster-8532.1	PF03641	Possible lysine decarboxylase
Cluster-8532.0	PF18306//PF03641	SLOG cluster4 family//Possible lysine decarboxylase
Cluster-7315.0	PF12854//PF01535//PF13041//PF13812	PPR repeat//PPR repeat//PPR repeat family//Pentatricopeptide repeat domain
Cluster-3188.0	PF13812//PF01535//PF13041	Pentatricopeptide repeat domain//PPR repeat//PPR repeat family
Cluster-5747.20511	PF00067	Cytochrome P450
Cluster-4503.0	PF02826//PF00389	D-isomer specific 2-hydroxyacid dehydrogenase, NAD binding domain//D-isomer specific 2-hydroxyacid dehydrogenase, catalytic domain
Cluster-2703.0	PF00786//PF00620	P21-Rho-binding domain//RhoGAP domain
Cluster-5747.7333	PF01263	Aldose 1-epimerase
Cluster-4680.0	PF00450	Serine carboxypeptidase
Cluster-5747.6453	PF07646//PF13418//PF13964//PF13415	Kelch motif//Galactose oxidase, central domain//Kelch motif//Galactose oxidase, central domain
Cluster-5747.6451	PF13180//PF13365//PF00089	PDZ domain//Trypsin-like peptidase domain//Trypsin
Cluster-5747.6456	PF02823	ATP synthase, Delta/Epsilon chain, beta-sandwich domain
Cluster-5747.6457	PF00831	Ribosomal L29 protein
Cluster-5747.6454	PF03463//PF18859//PF03464//PF03465	eRF1 domain 1//Actinobacteria/chloroflexi VLRF1 release factor//eRF1 domain 2//eRF1 domain 3
Cluster-12552.0	PF09425//PF06200	Divergent CCT motif//tify domain
Cluster-5747.6458	PF00831	Ribosomal L29 protein
Cluster-11821.0	PF04782	Protein of unknown function (DUF632)
Cluster-11821.2	PF04782	Protein of unknown function (DUF632)
Cluster-4468.1	PF17207	MCM OB domain
Cluster-4468.0	PF07728//PF17855//PF00493//PF01078	AAA domain (dynein-related subfamily)//MCM AAA-lid domain//MCM P-loop domain//Magnesium chelatase, subunit ChlI
Cluster-6274.0	PF13685//PF00465//PF01761	Iron-containing alcohol dehydrogenase//Iron-containing alcohol dehydrogenase//3-dehydroquinate synthase
Cluster-9905.0	PF07479//PF01210	NAD-dependent glycerol-3-phosphate dehydrogenase C-terminus//NAD-dependent glycerol-3-phosphate dehydrogenase N-terminus
Cluster-5747.18395	PF00581	Rhodanese-like domain
Cluster-5747.4919	PF01566	Natural resistance-associated macrophage protein
Cluster-5747.4918	PF04398	Protein of unknown function, DUF538
Cluster-5747.18394	PF01803	LIM-domain binding protein
Cluster-5747.4915	PF01920	Prefoldin subunit
Cluster-5747.4917	PF01490	Transmembrane amino acid transporter protein
Cluster-5747.4916	PF05623	Protein of unknown function (DUF789)
Cluster-5747.4911	PF14881//PF10644	Tubulin domain//Misato Segment II tubulin-like domain
Cluster-5747.4910	PF14881//PF10644	Tubulin domain//Misato Segment II tubulin-like domain
Cluster-5747.4913	PF10644	Misato Segment II tubulin-like domain
Cluster-5747.4912	PF14881//PF10644	Tubulin domain//Misato Segment II tubulin-like domain
Cluster-5747.18391	PF01803	LIM-domain binding protein
Cluster-4412.0	PF12554	Mitotic-spindle organizing gamma-tubulin ring associated
Cluster-5747.18393	PF01803	LIM-domain binding protein
Cluster-888.0	PF00324//PF13520	Amino acid permease//Amino acid permease
Cluster-5747.7337	PF01918//PF12328	Alba//Rpp20 subunit of nuclear RNase MRP and P
Cluster-5747.18392	PF01803	LIM-domain binding protein
Cluster-909.0	PF00560//PF08263//PF12799	Leucine Rich Repeat//Leucine rich repeat N-terminal domain//Leucine Rich repeats (2 copies)
Cluster-8446.0	PF03106	WRKY DNA -binding domain
Cluster-5747.18399	PF03745	Domain of unknown function (DUF309)
Cluster-4339.1	PF13881	Ubiquitin-2 like Rad60 SUMO-like
Cluster-8266.0	PF02362	B3 DNA binding domain
Cluster-3718.0	PF00186	Dihydrofolate reductase
Cluster-5747.19025	PF12796//PF00023	Ankyrin repeats (3 copies)//Ankyrin repeat
Cluster-9620.0	PF04003	Dip2/Utp12 Family
Cluster-9620.1	PF00400	WD domain, G-beta repeat
Cluster-6076.0	PF04674	Phosphate-induced protein 1 conserved region
Cluster-8937.0	PF00332//PF07983	Glycosyl hydrolases family 17//X8 domain
Cluster-4774.0	PF00564	PB1 domain
Cluster-8937.1	PF00332	Glycosyl hydrolases family 17
Cluster-5596.0	PF12023	Domain of unknown function (DUF3511)
Cluster-5596.1	PF03000	NPH3 family
Cluster-5596.2	PF03000	NPH3 family
Cluster-5596.4	PF03000	NPH3 family
Cluster-5596.5	PF03000	NPH3 family
Cluster-4539.0	PF08645//PF00645	Polynucleotide kinase 3 phosphatase//Poly(ADP-ribose) polymerase and DNA-Ligase Zn-finger region
Cluster-1368.0	PF01391	Collagen triple helix repeat (20 copies)
Cluster-5627.1	PF04191//PF04140	Phospholipid methyltransferase//Isoprenylcysteine carboxyl methyltransferase (ICMT) family
Cluster-5627.0	PF04191//PF04140	Phospholipid methyltransferase//Isoprenylcysteine carboxyl methyltransferase (ICMT) family
Cluster-7661.2	PF14299	Phloem protein 2
Cluster-7661.1	PF14299	Phloem protein 2
Cluster-7661.0	PF14299	Phloem protein 2
Cluster-4321.0	PF03909	BSD domain
Cluster-27.0	PF03105	SPX domain
Cluster-5747.10285	PF00810	ER lumen protein retaining receptor
Cluster-9754.0	PF07714//PF00069	Protein tyrosine kinase//Protein kinase domain
Cluster-2856.0	PF00400	WD domain, G-beta repeat
Cluster-2856.1	PF00400	WD domain, G-beta repeat
Cluster-2856.2	PF00400	WD domain, G-beta repeat
Cluster-7536.0	PF00201//PF03033	UDP-glucoronosyl and UDP-glucosyl transferase//Glycosyltransferase family 28 N-terminal domain
Cluster-7536.1	PF03033	Glycosyltransferase family 28 N-terminal domain
Cluster-7536.2	PF00201//PF03033	UDP-glucoronosyl and UDP-glucosyl transferase//Glycosyltransferase family 28 N-terminal domain
Cluster-7683.3	PF06179	Surfeit locus protein 5 subunit 22 of Mediator complex
Cluster-7683.2	PF06179	Surfeit locus protein 5 subunit 22 of Mediator complex
Cluster-7683.1	PF06179	Surfeit locus protein 5 subunit 22 of Mediator complex
Cluster-10800.2	PF00789//PF14555//PF08059	UBX domain//UBA-like domain//SEP domain
Cluster-10800.4	PF14555//PF00789//PF08059	UBA-like domain//UBX domain//SEP domain
Cluster-6521.0	PF16166	Chloroplast import apparatus Tic20-like
Cluster-7693.0	PF18791//PF18511	Transport inhibitor response 1 protein domain//F-box
Cluster-12209.0	PF04654	Protein of unknown function, DUF599
Cluster-8872.0	PF00226	DnaJ domain
Cluster-7500.0	PF12796//PF13637//PF00023//PF13857//PF13606	Ankyrin repeats (3 copies)//Ankyrin repeats (many copies)//Ankyrin repeat//Ankyrin repeats (many copies)//Ankyrin repeat
Cluster-12215.1	PF00398	Ribosomal RNA adenine dimethylase
Cluster-12215.0	PF00398	Ribosomal RNA adenine dimethylase
Cluster-9300.0	PF12854//PF17177//PF01535//PF13041//PF13812	PPR repeat//Pentacotripeptide-repeat region of PRORP//PPR repeat//PPR repeat family//Pentatricopeptide repeat domain
Cluster-1857.0	PF02873	UDP-N-acetylenolpyruvoylglucosamine reductase, C-terminal domain
Cluster-10981.0	PF00403	Heavy-metal-associated domain
Cluster-6676.0	PF13812//PF17177//PF01535//PF13041//PF12854	Pentatricopeptide repeat domain//Pentacotripeptide-repeat region of PRORP//PPR repeat//PPR repeat family//PPR repeat
Cluster-6676.1	PF13812//PF17177//PF01535//PF13041//PF12854	Pentatricopeptide repeat domain//Pentacotripeptide-repeat region of PRORP//PPR repeat//PPR repeat family//PPR repeat
Cluster-6676.2	PF13812//PF17177//PF01535//PF13041//PF12854	Pentatricopeptide repeat domain//Pentacotripeptide-repeat region of PRORP//PPR repeat//PPR repeat family//PPR repeat
Cluster-6676.3	PF13812//PF17177//PF01535//PF13041//PF12854	Pentatricopeptide repeat domain//Pentacotripeptide-repeat region of PRORP//PPR repeat//PPR repeat family//PPR repeat
Cluster-10627.0	PF00571	CBS domain
Cluster-6733.0	PF00153	Mitochondrial carrier protein
Cluster-10097.0	PF00393//PF03446	6-phosphogluconate dehydrogenase, C-terminal domain//NAD binding domain of 6-phosphogluconate dehydrogenase
Cluster-5465.0	PF01554	MatE
Cluster-3411.1	PF04685//PF12215	Glycosyl-hydrolase family 116, catalytic region//beta-glucosidase 2, glycosyl-hydrolase family 116 N-term
Cluster-5747.18939	PF04525	LURP-one-related
Cluster-10637.0	PF15011	Casein Kinase 2 substrate
Cluster-5015.0	PF00657	GDSL-like Lipase/Acylhydrolase
Cluster-11704.0	PF03000	NPH3 family
Cluster-390.0	PF12819	Malectin-like domain
Cluster-6640.3	PF00931//PF18052	NB-ARC domain//Rx N-terminal domain
Cluster-6640.2	PF00931	NB-ARC domain
Cluster-6640.1	PF00931	NB-ARC domain
Cluster-6640.0	PF00931//PF18052	NB-ARC domain//Rx N-terminal domain
Cluster-6640.7	PF00931//PF18052	NB-ARC domain//Rx N-terminal domain
Cluster-6640.6	PF00931//PF18052	NB-ARC domain//Rx N-terminal domain
Cluster-6640.5	PF00931//PF18052	NB-ARC domain//Rx N-terminal domain
Cluster-6640.4	PF00931//PF18052	NB-ARC domain//Rx N-terminal domain
Cluster-5747.12928	PF00076	RNA recognition motif. (a.k.a. RRM, RBD, or RNP domain)
Cluster-5747.12929	PF00076//PF13893	RNA recognition motif. (a.k.a. RRM, RBD, or RNP domain)//RNA recognition motif. (a.k.a. RRM, RBD, or RNP domain)
Cluster-5747.12921	PF02225	PA domain
Cluster-5747.12922	PF12854//PF17177//PF01535//PF13041//PF13812	PPR repeat//Pentacotripeptide-repeat region of PRORP//PPR repeat//PPR repeat family//Pentatricopeptide repeat domain
Cluster-5747.12923	PF04640	PLATZ transcription factor
Cluster-5747.12924	PF00005//PF01061//PF13555	ABC transporter//ABC-2 type transporter//P-loop containing region of AAA domain
Cluster-5747.12925	PF05721	Phytanoyl-CoA dioxygenase (PhyH)
Cluster-5747.12926	PF03556	Cullin binding
Cluster-10397.2	PF13233//PF05347	Complex1_LYR-like//Complex 1 protein (LYR family)
Cluster-10397.3	PF13233//PF05347	Complex1_LYR-like//Complex 1 protein (LYR family)
Cluster-10397.0	PF13233//PF05347	Complex1_LYR-like//Complex 1 protein (LYR family)
Cluster-10397.1	PF13233//PF05347	Complex1_LYR-like//Complex 1 protein (LYR family)
Cluster-10397.4	PF05347	Complex 1 protein (LYR family)
Cluster-10397.5	PF13233//PF05347	Complex1_LYR-like//Complex 1 protein (LYR family)
Cluster-11699.2	PF00854	POT family
Cluster-11699.0	PF00854	POT family
Cluster-11699.1	PF00854	POT family
Cluster-3451.0	PF05162	Ribosomal protein L41
Cluster-7217.0	PF14364	Domain of unknown function (DUF4408)
Cluster-5747.7765	PF13664	Domain of unknown function (DUF4149)
Cluster-3976.0	PF04770	ZF-HD protein dimerisation region
Cluster-1577.0	PF00160	Cyclophilin type peptidyl-prolyl cis-trans isomerase/CLD
Cluster-3445.0	PF01156	Inosine-uridine preferring nucleoside hydrolase
Cluster-7316.0	PF07802	GCK domain
Cluster-1380.0	PF03101	FAR1 DNA-binding domain
Cluster-5747.5570	PF00982//PF02358	Glycosyltransferase family 20//Trehalose-phosphatase
Cluster-5747.5572	PF00982//PF02358	Glycosyltransferase family 20//Trehalose-phosphatase
Cluster-5747.5573	PF00153	Mitochondrial carrier protein
Cluster-5747.5578	PF07859//PF00135	alpha/beta hydrolase fold//Carboxylesterase family
Cluster-5747.5579	PF07859//PF00135	alpha/beta hydrolase fold//Carboxylesterase family
Cluster-5747.9265	PF08242//PF08241//PF13489//PF07109//PF13847//PF13649	Methyltransferase domain//Methyltransferase domain//Methyltransferase domain//Magnesium-protoporphyrin IX methyltransferase C-terminus//Methyltransferase domain//Methyltransferase domain
Cluster-5747.1400	PF16076//PF01553	Acyltransferase C-terminus//Acyltransferase
Cluster-5747.1401	PF16076//PF01553	Acyltransferase C-terminus//Acyltransferase
Cluster-5747.1402	PF16076//PF01553	Acyltransferase C-terminus//Acyltransferase
Cluster-5747.1403	PF16076//PF01553	Acyltransferase C-terminus//Acyltransferase
Cluster-5747.9266	PF08242//PF08241//PF13489//PF07109//PF13847//PF13649	Methyltransferase domain//Methyltransferase domain//Methyltransferase domain//Magnesium-protoporphyrin IX methyltransferase C-terminus//Methyltransferase domain//Methyltransferase domain
Cluster-5747.10388	PF00828	Ribosomal proteins 50S-L15, 50S-L18e, 60S-L27A
Cluster-5747.10389	PF07777//PF16596//PF00170//PF07716	G-box binding protein MFMR//Disordered region downstream of MFMR//bZIP transcription factor//Basic region leucine zipper
Cluster-5747.10386	PF02183//PF05920//PF04618//PF00046	Homeobox associated leucine zipper//Homeobox KN domain//HD-ZIP protein N terminus//Homeodomain
Cluster-5747.1409	PF12569//PF13181	NMDA receptor-regulated protein 1//Tetratricopeptide repeat
Cluster-5747.10384	PF01344//PF13854//PF02475//PF07646//PF13418//PF02676//PF13964//PF13415	Kelch motif//Kelch motif//Met-10+ like-protein//Kelch motif//Galactose oxidase, central domain//Methyltransferase TYW3//Kelch motif//Galactose oxidase, central domain
Cluster-5747.10385	PF02183//PF05920//PF04618//PF00046	Homeobox associated leucine zipper//Homeobox KN domain//HD-ZIP protein N terminus//Homeodomain
Cluster-4687.2	PF00249//PF14379	Myb-like DNA-binding domain//MYB-CC type transfactor, LHEQLE motif
Cluster-5747.10383	PF14543//PF05184//PF00026//PF03489	Xylanase inhibitor N-terminal//Saposin-like type B, region 1//Eukaryotic aspartyl protease//Saposin-like type B, region 2
Cluster-5747.19831	PF06017	Unconventional myosin tail, actin- and lipid-binding
Cluster-5747.19830	PF04749	PLAC8 family
Cluster-10935.0	PF00085	Thioredoxin
Cluster-10935.1	PF00085	Thioredoxin
Cluster-5747.11385	PF02874//PF00006	ATP synthase alpha/beta family, beta-barrel domain//ATP synthase alpha/beta family, nucleotide-binding domain
Cluster-5747.11384	PF02874//PF00006	ATP synthase alpha/beta family, beta-barrel domain//ATP synthase alpha/beta family, nucleotide-binding domain
Cluster-5747.11387	PF00023//PF13920//PF14447	Ankyrin repeat//Zinc finger, C3HC4 type (RING finger)//Prokaryotic RING finger family 4
Cluster-5747.11386	PF00398	Ribosomal RNA adenine dimethylase
Cluster-5747.11381	PF14299	Phloem protein 2
Cluster-5747.11380	PF00510//PF02326//PF06449//PF00338	Cytochrome c oxidase subunit III//Plant ATP synthase F0//Mitochondrial domain of unknown function (DUF1082)//Ribosomal protein S10p/S20e
Cluster-5747.11383	PF02874//PF00006	ATP synthase alpha/beta family, beta-barrel domain//ATP synthase alpha/beta family, nucleotide-binding domain
Cluster-5747.11382	PF02874//PF00006	ATP synthase alpha/beta family, beta-barrel domain//ATP synthase alpha/beta family, nucleotide-binding domain
Cluster-5747.11389	PF00578//PF00255//PF08534	AhpC/TSA family//Glutathione peroxidase//Redoxin
Cluster-5747.11388	PF00365	Phosphofructokinase
Cluster-1234.0	PF08263	Leucine rich repeat N-terminal domain
Cluster-4092.0	PF02403//PF00587	Seryl-tRNA synthetase N-terminal domain//tRNA synthetase class II core domain (G, H, P, S and T)
Cluster-6835.0	PF00179	Ubiquitin-conjugating enzyme
Cluster-5747.10650	PF05198//PF00707	Translation initiation factor IF-3, N-terminal domain//Translation initiation factor IF-3, C-terminal domain
Cluster-5747.10651	PF00155	Aminotransferase class I and II
Cluster-5747.3804	PF00854//PF07690	POT family//Major Facilitator Superfamily
Cluster-5747.10653	PF00847	AP2 domain
Cluster-5747.10655	PF00240//PF11976//PF14560	Ubiquitin family//Ubiquitin-2 like Rad60 SUMO-like//Ubiquitin-like domain
Cluster-5747.10656	PF02605	Photosystem I reaction centre subunit XI
Cluster-5747.10657	PF00076	RNA recognition motif. (a.k.a. RRM, RBD, or RNP domain)
Cluster-5747.10658	PF00294//PF08543	pfkB family carbohydrate kinase//Phosphomethylpyrimidine kinase
Cluster-5747.10659	PF15040	Humanin family
Cluster-5747.3808	PF07714//PF00069	Protein tyrosine kinase//Protein kinase domain
Cluster-5747.20978	PF00067	Cytochrome P450
Cluster-5747.20979	PF00850	Histone deacetylase domain
Cluster-5747.20972	PF16913	Purine nucleobase transmembrane transport
Cluster-5747.20973	PF03030	Inorganic H+ pyrophosphatase
Cluster-5747.20970	PF06419	Conserved oligomeric complex COG6
Cluster-5747.20971	PF03030	Inorganic H+ pyrophosphatase
Cluster-5747.20976	PF04670//PF00071//PF00025//PF01926//PF09439//PF08477	Gtr1/RagA G protein conserved region//Ras family//ADP-ribosylation factor family//50S ribosome-binding GTPase//Signal recognition particle receptor beta subunit//Ras of Complex, Roc, domain of DAPkinase
Cluster-5747.20977	PF00350	Dynamin family
Cluster-5747.20974	PF00010	Helix-loop-helix DNA-binding domain
Cluster-1839.0	PF11904	GPCR-chaperone
Cluster-1839.1	PF11904	GPCR-chaperone
Cluster-5747.11527	PF13238//PF13207	AAA domain//AAA domain
Cluster-5747.11529	PF00643	B-box zinc finger
Cluster-5747.11528	PF00789	UBX domain
Cluster-890.0	PF12854//PF01535//PF13041//PF13812	PPR repeat//PPR repeat//PPR repeat family//Pentatricopeptide repeat domain
Cluster-5120.3	PF05173//PF01113	Dihydrodipicolinate reductase, C-terminus//Dihydrodipicolinate reductase, N-terminus
Cluster-5120.2	PF05173//PF01113	Dihydrodipicolinate reductase, C-terminus//Dihydrodipicolinate reductase, N-terminus
Cluster-5120.1	PF05173//PF01113	Dihydrodipicolinate reductase, C-terminus//Dihydrodipicolinate reductase, N-terminus
Cluster-5120.0	PF05173//PF01113	Dihydrodipicolinate reductase, C-terminus//Dihydrodipicolinate reductase, N-terminus
Cluster-9668.0	PF00076	RNA recognition motif. (a.k.a. RRM, RBD, or RNP domain)
Cluster-6692.0	PF13176//PF13181//PF13374//PF17874//PF13424	Tetratricopeptide repeat//Tetratricopeptide repeat//Tetratricopeptide repeat//MalT-like TPR region//Tetratricopeptide repeat
Cluster-6692.1	PF13176//PF17874//PF13181//PF13374//PF13424	Tetratricopeptide repeat//MalT-like TPR region//Tetratricopeptide repeat//Tetratricopeptide repeat//Tetratricopeptide repeat
Cluster-4773.0	PF16653//PF04455//PF03435	Saccharopine dehydrogenase C-terminal domain//LOR/SDH bifunctional enzyme conserved region//Saccharopine dehydrogenase NADP binding domain
Cluster-5747.11627	PF13673//PF00583//PF13508	Acetyltransferase (GNAT) domain//Acetyltransferase (GNAT) family//Acetyltransferase (GNAT) domain
Cluster-6726.0	PF04851//PF00270//PF00271	Type III restriction enzyme, res subunit//DEAD/DEAH box helicase//Helicase conserved C-terminal domain
Cluster-6726.1	PF04851//PF00270//PF00271	Type III restriction enzyme, res subunit//DEAD/DEAH box helicase//Helicase conserved C-terminal domain
Cluster-5747.1989	PF07897//PF16136//PF16135	Ethylene-responsive binding factor-associated repression//Putative nuclear localisation signal//TPL-binding domain in jasmonate signalling
Cluster-5747.1988	PF07897//PF16136//PF16135	Ethylene-responsive binding factor-associated repression//Putative nuclear localisation signal//TPL-binding domain in jasmonate signalling
Cluster-9493.2	PF11955	Plant organelle RNA recognition domain
Cluster-9493.3	PF11955	Plant organelle RNA recognition domain
Cluster-5747.1984	PF03951	Glutamine synthetase, beta-Grasp domain
Cluster-5747.1987	PF03630	Fumble
Cluster-5747.1986	PF02045	CCAAT-binding transcription factor (CBF-B/NF-YA) subunit B
Cluster-5747.1981	PF02416	mttA/Hcf106 family
Cluster-5747.1980	PF02416	mttA/Hcf106 family
Cluster-5747.1983	PF06463//PF13353//PF04055	Molybdenum Cofactor Synthesis C//4Fe-4S single cluster domain//Radical SAM superfamily
Cluster-5747.3118	PF00271//PF04851//PF00176	Helicase conserved C-terminal domain//Type III restriction enzyme, res subunit//SNF2 family N-terminal domain
Cluster-5747.13679	PF09425//PF06200	Divergent CCT motif//tify domain
Cluster-5747.13678	PF00230	Major intrinsic protein
Cluster-5747.13673	PF00782	Dual specificity phosphatase, catalytic domain
Cluster-5747.3113	PF12656//PF01585//PF18131	G-patch domain//G-patch domain//KN17 SH3-like C-terminal domain
Cluster-5747.3114	PF16211//PF00125	C-terminus of histone H2A//Core histone H2A/H2B/H3/H4
Cluster-5747.3115	PF08445//PF13673//PF00583//PF13508	FR47-like protein//Acetyltransferase (GNAT) domain//Acetyltransferase (GNAT) family//Acetyltransferase (GNAT) domain
Cluster-5747.3116	PF00271//PF04851//PF00176	Helicase conserved C-terminal domain//Type III restriction enzyme, res subunit//SNF2 family N-terminal domain
Cluster-5747.3117	PF00271//PF04851//PF00176	Helicase conserved C-terminal domain//Type III restriction enzyme, res subunit//SNF2 family N-terminal domain
Cluster-5747.18308	PF04109	Autophagy protein Apg9
Cluster-6800.0	PF07816	Protein of unknown function (DUF1645)
Cluster-5747.15421	PF00226	DnaJ domain
Cluster-2670.0	PF12047	Cytosine specific DNA methyltransferase replication foci domain
Cluster-9483.0	PF07646//PF01344//PF13964//PF10539	Kelch motif//Kelch motif//Kelch motif//Development and cell death domain
Cluster-5747.14548	PF03908	Sec20
Cluster-5747.14549	PF03908	Sec20
Cluster-5747.6069	PF11145	Protein of unknown function (DUF2921)
Cluster-5747.6068	PF11145	Protein of unknown function (DUF2921)
Cluster-5703.0	PF04423	Rad50 zinc hook motif
Cluster-5747.6062	PF00962	Adenosine/AMP deaminase
Cluster-5747.6061	PF04859	Plant protein of unknown function (DUF641)
Cluster-5747.6060	PF04859	Plant protein of unknown function (DUF641)
Cluster-5747.6067	PF11145	Protein of unknown function (DUF2921)
Cluster-5747.6066	PF11145	Protein of unknown function (DUF2921)
Cluster-5747.6065	PF11145	Protein of unknown function (DUF2921)
Cluster-5747.6064	PF00962	Adenosine/AMP deaminase
Cluster-11086.0	PF01246	Ribosomal protein L24e
Cluster-11107.0	PF01554	MatE
Cluster-11107.1	PF01554	MatE
Cluster-11107.2	PF01554	MatE
Cluster-2557.0	PF01627	Hpt domain
Cluster-2145.1	PF00809	Pterin binding enzyme
Cluster-2145.0	PF01288	7,8-dihydro-6-hydroxymethylpterin-pyrophosphokinase (HPPK)
Cluster-8895.1	PF03171//PF14226	2OG-Fe(II) oxygenase superfamily//non-haem dioxygenase in morphine synthesis N-terminal
Cluster-8895.0	PF03171//PF14226	2OG-Fe(II) oxygenase superfamily//non-haem dioxygenase in morphine synthesis N-terminal
Cluster-6328.0	PF00249//PF13921	Myb-like DNA-binding domain//Myb-like DNA-binding domain
Cluster-12462.3	PF08613//PF00134	Cyclin//Cyclin, N-terminal domain
Cluster-12462.2	PF08613//PF00134	Cyclin//Cyclin, N-terminal domain
Cluster-12462.1	PF08613//PF00134	Cyclin//Cyclin, N-terminal domain
Cluster-5747.7917	PF00675//PF05193	Insulinase (Peptidase family M16)//Peptidase M16 inactive domain
Cluster-5747.7910	PF02297	Cytochrome oxidase c subunit VIb
Cluster-5747.7911	PF02701	Dof domain, zinc finger
Cluster-5747.7912	PF01842	ACT domain
Cluster-5747.7913	PF01842	ACT domain
Cluster-7434.0	PF13923//PF00097//PF17123//PF13639	Zinc finger, C3HC4 type (RING finger)//Zinc finger, C3HC4 type (RING finger)//RING-like zinc finger//Ring finger domain
Cluster-5747.7918	PF01479	S4 domain
Cluster-5747.7919	PF01479//PF17774	S4 domain//Putative RNA-binding domain in YlmH
Cluster-2547.3	PF12481	Aluminium induced protein
Cluster-2547.2	PF12481//PF13537	Aluminium induced protein//Glutamine amidotransferase domain
Cluster-2547.1	PF00488	MutS domain V
Cluster-2547.0	PF00488	MutS domain V
Cluster-833.0	PF13238//PF13207//PF00406	AAA domain//AAA domain//Adenylate kinase
Cluster-2547.4	PF01713	Smr domain
Cluster-1403.0	PF06203	CCT motif
Cluster-5747.18827	PF02365	No apical meristem (NAM) protein
Cluster-5747.18826	PF14655	Rab3 GTPase-activating protein regulatory subunit N-terminus
Cluster-5747.18825	PF00400	WD domain, G-beta repeat
Cluster-6878.3	PF00781	Diacylglycerol kinase catalytic domain
Cluster-5747.18823	PF03634	TCP family transcription factor
Cluster-5747.18822	PF00400	WD domain, G-beta repeat
Cluster-5747.18821	PF00076//PF16131	RNA recognition motif. (a.k.a. RRM, RBD, or RNP domain)//Torus domain
Cluster-5747.18820	PF00365	Phosphofructokinase
Cluster-5747.15639	PF08783//PF13696	DWNN domain//Zinc knuckle
Cluster-5747.15638	PF00069	Protein kinase domain
Cluster-1413.0	PF07743	HSCB C-terminal oligomerisation domain
Cluster-1413.1	PF07743	HSCB C-terminal oligomerisation domain
Cluster-5747.15631	PF13410//PF00043//PF13409//PF13417//PF02798	Glutathione S-transferase, C-terminal domain//Glutathione S-transferase, C-terminal domain//Glutathione S-transferase, N-terminal domain//Glutathione S-transferase, N-terminal domain//Glutathione S-transferase, N-terminal domain
Cluster-5747.15630	PF14497//PF00043//PF13409//PF13417//PF02798	Glutathione S-transferase, C-terminal domain//Glutathione S-transferase, C-terminal domain//Glutathione S-transferase, N-terminal domain//Glutathione S-transferase, N-terminal domain//Glutathione S-transferase, N-terminal domain
Cluster-5747.15633	PF00201	UDP-glucoronosyl and UDP-glucosyl transferase
Cluster-5747.15632	PF13410//PF00043//PF13409//PF13417//PF02798	Glutathione S-transferase, C-terminal domain//Glutathione S-transferase, C-terminal domain//Glutathione S-transferase, N-terminal domain//Glutathione S-transferase, N-terminal domain//Glutathione S-transferase, N-terminal domain
Cluster-5747.15635	PF02701	Dof domain, zinc finger
Cluster-5747.15634	PF00201	UDP-glucoronosyl and UDP-glucosyl transferase
Cluster-5747.15637	PF00410	Ribosomal protein S8
Cluster-5747.19197	PF00130//PF00609//PF00781	Phorbol esters/diacylglycerol binding domain (C1 domain)//Diacylglycerol kinase accessory domain//Diacylglycerol kinase catalytic domain
Cluster-7184.0	PF05042	Caleosin related protein
Cluster-5747.21166	PF08265//PF05764	YL1 nuclear protein C-terminal domain//YL1 nuclear protein
Cluster-5747.21167	PF10275	Peptidase C65 Otubain
Cluster-5747.21165	PF08265//PF05764	YL1 nuclear protein C-terminal domain//YL1 nuclear protein
Cluster-5747.21162	PF07498	Rho termination factor, N-terminal domain
Cluster-5747.21160	PF07476//PF02746//PF13378	Methylaspartate ammonia-lyase C-terminus//Mandelate racemase / muconate lactonizing enzyme, N-terminal domain//Enolase C-terminal domain-like
Cluster-5747.21168	PF14299	Phloem protein 2
Cluster-5747.21169	PF00852	Glycosyltransferase family 10 (fucosyltransferase) C-term
Cluster-10394.1	PF05911	Filament-like plant protein, long coiled-coil
Cluster-10394.0	PF05911	Filament-like plant protein, long coiled-coil
Cluster-7404.0	PF00702//PF13246//PF00122	haloacid dehalogenase-like hydrolase//Cation transport ATPase (P-type)//E1-E2 ATPase
Cluster-1057.0	PF09451	Autophagy-related protein 27
Cluster-5747.4339	PF01370//PF01073//PF13460	NAD dependent epimerase/dehydratase family//3-beta hydroxysteroid dehydrogenase/isomerase family//NAD(P)H-binding
Cluster-5747.4338	PF01370//PF01073//PF13460	NAD dependent epimerase/dehydratase family//3-beta hydroxysteroid dehydrogenase/isomerase family//NAD(P)H-binding
Cluster-5747.4335	PF00056//PF01073	lactate/malate dehydrogenase, NAD binding domain//3-beta hydroxysteroid dehydrogenase/isomerase family
Cluster-5747.4336	PF15801//PF03372	zf-MYND-like zinc finger, mRNA-binding//Endonuclease/Exonuclease/phosphatase family
Cluster-5550.0	PF14009	Domain of unknown function (DUF4228)
Cluster-9033.1	PF07524	Bromodomain associated
Cluster-4126.0	PF00400	WD domain, G-beta repeat
Cluster-5747.17673	PF03071	GNT-I family
Cluster-11029.1	PF03942	DTW domain
Cluster-11029.0	PF03942	DTW domain
Cluster-5433.0	PF00149	Calcineurin-like phosphoesterase
Cluster-5433.1	PF00149	Calcineurin-like phosphoesterase
Cluster-10268.0	PF01929	Ribosomal protein L14
Cluster-6.0	PF08263	Leucine rich repeat N-terminal domain
Cluster-11591.1	PF02701	Dof domain, zinc finger
Cluster-11591.0	PF02701	Dof domain, zinc finger
Cluster-11591.2	PF02701	Dof domain, zinc finger
Cluster-12323.0	PF04135	Nucleolar RNA-binding protein, Nop10p family
Cluster-5747.20789	PF03140	Plant protein of unknown function
Cluster-5747.20788	PF00005//PF14510//PF08370//PF01061	ABC transporter//ABC-transporter N-terminal//Plant PDR ABC transporter associated//ABC-2 type transporter
Cluster-12262.0	PF03936	Terpene synthase family, metal binding domain
Cluster-5747.20781	PF15288//PF00439//PF12157	Zinc knuckle//Bromodomain//Protein of unknown function (DUF3591)
Cluster-5747.20780	PF09247	TATA box-binding protein binding
Cluster-5747.20782	PF01202	Shikimate kinase
Cluster-5747.20785	PF03055	Retinal pigment epithelial membrane protein
Cluster-5747.20784	PF03055	Retinal pigment epithelial membrane protein
Cluster-5747.20787	PF03055	Retinal pigment epithelial membrane protein
Cluster-5747.20786	PF03055	Retinal pigment epithelial membrane protein
Cluster-11277.2	PF00023//PF13637//PF00642//PF13606	Ankyrin repeat//Ankyrin repeats (many copies)//Zinc finger C-x8-C-x5-C-x3-H type (and similar)//Ankyrin repeat
Cluster-5747.13710	PF17800	Nucleoplasmin-like domain
Cluster-5747.3032	PF11904	GPCR-chaperone
Cluster-5747.13712	PF12796//PF13637//PF00023//PF13857//PF13606	Ankyrin repeats (3 copies)//Ankyrin repeats (many copies)//Ankyrin repeat//Ankyrin repeats (many copies)//Ankyrin repeat
Cluster-451.0	PF02427	Photosystem I reaction centre subunit IV / PsaE
Cluster-3581.0	PF05162	Ribosomal protein L41
Cluster-1078.2	PF12854//PF17177//PF01535//PF13041//PF13812	PPR repeat//Pentacotripeptide-repeat region of PRORP//PPR repeat//PPR repeat family//Pentatricopeptide repeat domain
Cluster-5747.3037	PF11904	GPCR-chaperone
Cluster-5747.13715	PF00076	RNA recognition motif. (a.k.a. RRM, RBD, or RNP domain)
Cluster-3400.0	PF00153	Mitochondrial carrier protein
Cluster-3400.1	PF00153	Mitochondrial carrier protein
Cluster-12333.0	PF12861//PF13923//PF12678//PF13445//PF00097//PF17123//PF13639	Anaphase-promoting complex subunit 11 RING-H2 finger//Zinc finger, C3HC4 type (RING finger)//RING-H2 zinc finger domain//RING-type zinc-finger//Zinc finger, C3HC4 type (RING finger)//RING-like zinc finger//Ring finger domain
Cluster-3410.1	PF07690//PF00083	Major Facilitator Superfamily//Sugar (and other) transporter
Cluster-3410.0	PF07690//PF00083	Major Facilitator Superfamily//Sugar (and other) transporter
Cluster-3410.3	PF07690//PF00083	Major Facilitator Superfamily//Sugar (and other) transporter
Cluster-3410.2	PF00083	Sugar (and other) transporter
Cluster-3410.5	PF07690//PF00083	Major Facilitator Superfamily//Sugar (and other) transporter
Cluster-3410.4	PF00083	Sugar (and other) transporter
Cluster-740.1	PF14543//PF00026	Xylanase inhibitor N-terminal//Eukaryotic aspartyl protease
Cluster-740.0	PF14541//PF00026	Xylanase inhibitor C-terminal//Eukaryotic aspartyl protease
Cluster-6586.0	PF04408//PF07717	Helicase associated domain (HA2)//Oligonucleotide/oligosaccharide-binding (OB)-fold
Cluster-6586.1	PF00271	Helicase conserved C-terminal domain
Cluster-316.0	PF07714//PF00069	Protein tyrosine kinase//Protein kinase domain
Cluster-1944.0	PF08627	CRT-like, chloroquine-resistance transporter-like
Cluster-9462.0	PF12796//PF00023//PF13606//PF00069//PF13637//PF07714	Ankyrin repeats (3 copies)//Ankyrin repeat//Ankyrin repeat//Protein kinase domain//Ankyrin repeats (many copies)//Protein tyrosine kinase
Cluster-9462.1	PF12796//PF00023//PF13606//PF00069//PF13637//PF07714	Ankyrin repeats (3 copies)//Ankyrin repeat//Ankyrin repeat//Protein kinase domain//Ankyrin repeats (many copies)//Protein tyrosine kinase
Cluster-5062.0	PF00514	Armadillo/beta-catenin-like repeat
Cluster-5062.1	PF00514	Armadillo/beta-catenin-like repeat
Cluster-5062.2	PF00514	Armadillo/beta-catenin-like repeat
Cluster-5747.11928	PF00067	Cytochrome P450
Cluster-10918.1	PF01694	Rhomboid family
Cluster-10918.0	PF01694	Rhomboid family
Cluster-5747.11925	PF13540//PF00415	Regulator of chromosome condensation (RCC1) repeat//Regulator of chromosome condensation (RCC1) repeat
Cluster-5747.5607	PF07714//PF00069	Protein tyrosine kinase//Protein kinase domain
Cluster-5747.5605	PF07714//PF00069//PF00433	Protein tyrosine kinase//Protein kinase domain//Protein kinase C terminal domain
Cluster-5747.11921	PF14543//PF05184//PF00026//PF03489	Xylanase inhibitor N-terminal//Saposin-like type B, region 1//Eukaryotic aspartyl protease//Saposin-like type B, region 2
Cluster-5747.10560	PF03244	Photosystem I reaction centre subunit VI
Cluster-5747.11920	PF14543//PF05184//PF00026//PF03489	Xylanase inhibitor N-terminal//Saposin-like type B, region 1//Eukaryotic aspartyl protease//Saposin-like type B, region 2
Cluster-413.0	PF01287	Eukaryotic elongation factor 5A hypusine, DNA-binding OB fold
Cluster-6077.0	PF03803	Scramblase
Cluster-5747.5600	PF07714//PF17667//PF00069	Protein tyrosine kinase//Fungal protein kinase//Protein kinase domain
Cluster-10917.0	PF09187	RNA-directed DNA methylation 1
Cluster-5747.5601	PF07690	Major Facilitator Superfamily
Cluster-5747.10567	PF00244	14-3-3 protein
Cluster-5312.0	PF07690//PF06813	Major Facilitator Superfamily//Nodulin-like
Cluster-8512.0	PF05910	Plant protein of unknown function (DUF868)
Cluster-9975.0	PF07816	Protein of unknown function (DUF1645)
Cluster-5747.11254	PF01596//PF13578	O-methyltransferase//Methyltransferase domain
Cluster-11845.2	PF02365	No apical meristem (NAM) protein
Cluster-11845.1	PF02365	No apical meristem (NAM) protein
Cluster-11845.0	PF02365	No apical meristem (NAM) protein
Cluster-5747.20658	PF02089	Palmitoyl protein thioesterase
Cluster-150.2	PF00400//PF12265	WD domain, G-beta repeat//Histone-binding protein RBBP4 or subunit C of CAF1 complex
Cluster-7086.0	PF00646//PF08268	F-box domain//F-box associated domain
Cluster-7086.1	PF00646//PF08268	F-box domain//F-box associated domain
Cluster-7086.2	PF00646//PF08268	F-box domain//F-box associated domain
Cluster-7086.3	PF00646//PF08268	F-box domain//F-box associated domain
Cluster-8347.2	PF02739//PF01367	5'-3' exonuclease, N-terminal resolvase-like domain//5'-3' exonuclease, C-terminal SAM fold
Cluster-8347.0	PF02739//PF01367	5'-3' exonuclease, N-terminal resolvase-like domain//5'-3' exonuclease, C-terminal SAM fold
Cluster-1243.0	PF00155	Aminotransferase class I and II
Cluster-718.0	PF00428	60s Acidic ribosomal protein
Cluster-718.1	PF00428	60s Acidic ribosomal protein
Cluster-2598.1	PF03171//PF14226	2OG-Fe(II) oxygenase superfamily//non-haem dioxygenase in morphine synthesis N-terminal
Cluster-2598.0	PF03171//PF14226	2OG-Fe(II) oxygenase superfamily//non-haem dioxygenase in morphine synthesis N-terminal
Cluster-5747.1888	PF01411//PF02272//PF07973	tRNA synthetases class II (A)//DHHA1 domain//Threonyl and Alanyl tRNA synthetase second additional domain
Cluster-3115.0	PF02181	Formin Homology 2 Domain
Cluster-5747.18653	PF14009	Domain of unknown function (DUF4228)
Cluster-1338.4	PF05664	Plant family of unknown function (DUF810)
Cluster-1338.5	PF05664	Plant family of unknown function (DUF810)
Cluster-1338.3	PF05664	Plant family of unknown function (DUF810)
Cluster-1338.0	PF05664	Plant family of unknown function (DUF810)
Cluster-3813.2	PF07714//PF00069	Protein tyrosine kinase//Protein kinase domain
Cluster-3813.3	PF00560//PF07714//PF08263//PF00069//PF13855	Leucine Rich Repeat//Protein tyrosine kinase//Leucine rich repeat N-terminal domain//Protein kinase domain//Leucine rich repeat
Cluster-4841.0	PF13178//PF00612	Protein of unknown function (DUF4005)//IQ calmodulin-binding motif
Cluster-3813.1	PF07714//PF00069	Protein tyrosine kinase//Protein kinase domain
Cluster-10439.0	PF12481	Aluminium induced protein
Cluster-5747.5314	PF13178//PF00612	Protein of unknown function (DUF4005)//IQ calmodulin-binding motif
Cluster-5747.5316	PF00403	Heavy-metal-associated domain
Cluster-5747.16418	PF07287	Acyclic terpene utilisation family protein AtuA
Cluster-5747.16419	PF07287	Acyclic terpene utilisation family protein AtuA
Cluster-5747.5317	PF00928	Adaptor complexes medium subunit family
Cluster-5747.16410	PF01553	Acyltransferase
Cluster-5747.16411	PF01553	Acyltransferase
Cluster-5747.16412	PF01553	Acyltransferase
Cluster-5747.16413	PF00076	RNA recognition motif. (a.k.a. RRM, RBD, or RNP domain)
Cluster-5747.16415	PF01459	Eukaryotic porin
Cluster-5747.16416	PF01459	Eukaryotic porin
Cluster-5747.5311	PF12697//PF00561	Alpha/beta hydrolase family//alpha/beta hydrolase fold
Cluster-1812.1	PF03547	Membrane transport protein
Cluster-1812.0	PF03547	Membrane transport protein
Cluster-1882.2	PF06058	Dcp1-like decapping family
Cluster-1882.0	PF06058	Dcp1-like decapping family
Cluster-1882.1	PF06058	Dcp1-like decapping family
Cluster-11938.0	PF03168	Late embryogenesis abundant protein
Cluster-519.0	PF03110	SBP domain
Cluster-6680.0	PF00860	Permease family
Cluster-9604.0	PF01370//PF04321//PF16363//PF07993	NAD dependent epimerase/dehydratase family//RmlD substrate binding domain//GDP-mannose 4,6 dehydratase//Male sterility protein
Cluster-8230.0	PF05770//PF17927	Inositol 1,3,4-trisphosphate 5/6-kinase ATP-grasp domain//Inositol 1,3,4-trisphosphate 5/6-kinase pre-ATP-grasp domain
Cluster-8230.1	PF05770//PF17927	Inositol 1,3,4-trisphosphate 5/6-kinase ATP-grasp domain//Inositol 1,3,4-trisphosphate 5/6-kinase pre-ATP-grasp domain
Cluster-8230.2	PF05770//PF17927	Inositol 1,3,4-trisphosphate 5/6-kinase ATP-grasp domain//Inositol 1,3,4-trisphosphate 5/6-kinase pre-ATP-grasp domain
Cluster-1903.0	PF10250	GDP-fucose protein O-fucosyltransferase
Cluster-7165.0	PF07883//PF00190	Cupin domain//Cupin
Cluster-6174.0	PF00202	Aminotransferase class-III
Cluster-7479.0	PF00067	Cytochrome P450
Cluster-7479.1	PF00067	Cytochrome P450
Cluster-7187.0	PF00125//PF00808	Core histone H2A/H2B/H3/H4//Histone-like transcription factor (CBF/NF-Y) and archaeal histone
Cluster-1953.0	PF02458	Transferase family
Cluster-47.0	PF01926//PF00071//PF00025//PF08477	50S ribosome-binding GTPase//Ras family//ADP-ribosylation factor family//Ras of Complex, Roc, domain of DAPkinase
Cluster-8246.4	PF00249//PF14379	Myb-like DNA-binding domain//MYB-CC type transfactor, LHEQLE motif
Cluster-2945.1	PF12854//PF17177//PF01535//PF13041//PF13812	PPR repeat//Pentacotripeptide-repeat region of PRORP//PPR repeat//PPR repeat family//Pentatricopeptide repeat domain
Cluster-2945.0	PF12854//PF17177//PF01535//PF13041//PF13812	PPR repeat//Pentacotripeptide-repeat region of PRORP//PPR repeat//PPR repeat family//Pentatricopeptide repeat domain
Cluster-8246.1	PF00249//PF14379	Myb-like DNA-binding domain//MYB-CC type transfactor, LHEQLE motif
Cluster-8246.0	PF00249//PF14379	Myb-like DNA-binding domain//MYB-CC type transfactor, LHEQLE motif
Cluster-5747.6658	PF14215	bHLH-MYC and R2R3-MYB transcription factors N-terminal
Cluster-7006.0	PF12678//PF00097//PF13923//PF13639	RING-H2 zinc finger domain//Zinc finger, C3HC4 type (RING finger)//Zinc finger, C3HC4 type (RING finger)//Ring finger domain
Cluster-6614.0	PF02536	mTERF
Cluster-11454.0	PF09814	HECT-like Ubiquitin-conjugating enzyme (E2)-binding
Cluster-5747.5686	PF06426//PF00132	Serine acetyltransferase, N-terminal//Bacterial transferase hexapeptide (six repeats)
Cluster-5747.5687	PF00010	Helix-loop-helix DNA-binding domain
Cluster-5747.5684	PF00010	Helix-loop-helix DNA-binding domain
Cluster-5747.5685	PF00010	Helix-loop-helix DNA-binding domain
Cluster-5747.5682	PF13947	Wall-associated receptor kinase galacturonan-binding
Cluster-5747.5683	PF00168//PF01764	C2 domain//Lipase (class 3)
Cluster-5747.5680	PF00155	Aminotransferase class I and II
Cluster-5747.5681	PF15519//PF00076	linker between RRM2 and RRM3 domains in RBM39 protein//RNA recognition motif. (a.k.a. RRM, RBD, or RNP domain)
Cluster-5747.5688	PF00010	Helix-loop-helix DNA-binding domain
Cluster-5747.5689	PF00010	Helix-loop-helix DNA-binding domain
Cluster-5747.15881	PF16205//PF00366	Ribosomal_S17 N-terminal//Ribosomal protein S17
Cluster-5747.6650	PF08547//PF01370//PF05368//PF13460	Complex I intermediate-associated protein 30 (CIA30)//NAD dependent epimerase/dehydratase family//NmrA-like family//NAD(P)H-binding
Cluster-2493.0	PF00560	Leucine Rich Repeat
Cluster-5747.15887	PF00487	Fatty acid desaturase
Cluster-5747.15884	PF05768	Glutaredoxin-like domain (DUF836)
Cluster-5747.15885	PF04180	Low temperature viability protein
Cluster-5747.12887	PF06814	Lung seven transmembrane receptor
Cluster-5747.12886	PF00566	Rab-GTPase-TBC domain
Cluster-5747.12884	PF09032//PF04969	Siah interacting protein, N terminal//CS domain
Cluster-5747.12883	PF18097//PF04652	Vta1 C-terminal domain//Vta1 like
Cluster-5747.12882	PF18097//PF04652	Vta1 C-terminal domain//Vta1 like
Cluster-5747.12881	PF18097//PF04652	Vta1 C-terminal domain//Vta1 like
Cluster-5747.12880	PF10184	Uncharacterized conserved protein (DUF2358)
Cluster-5747.12889	PF02880//PF02878//PF02879	Phosphoglucomutase/phosphomannomutase, alpha/beta/alpha domain III//Phosphoglucomutase/phosphomannomutase, alpha/beta/alpha domain I//Phosphoglucomutase/phosphomannomutase, alpha/beta/alpha domain II
Cluster-5747.12888	PF02880//PF02878//PF02879	Phosphoglucomutase/phosphomannomutase, alpha/beta/alpha domain III//Phosphoglucomutase/phosphomannomutase, alpha/beta/alpha domain I//Phosphoglucomutase/phosphomannomutase, alpha/beta/alpha domain II
Cluster-1983.4	PF00514	Armadillo/beta-catenin-like repeat
Cluster-5345.0	PF16594	Putative AtpZ or ATP-synthase-associated
Cluster-5927.0	PF00450	Serine carboxypeptidase
Cluster-1684.0	PF12899	Alkaline and neutral invertase
Cluster-8396.0	PF00684//PF01556//PF00226	DnaJ central domain//DnaJ C terminal domain//DnaJ domain
Cluster-11000.0	PF07714//PF00069	Protein tyrosine kinase//Protein kinase domain
Cluster-5747.178	PF07714//PF00069	Protein tyrosine kinase//Protein kinase domain
Cluster-5747.179	PF00484	Carbonic anhydrase
Cluster-5747.176	PF08318//PF04437	COG4 transport protein//RINT-1 / TIP-1 family
Cluster-5747.177	PF08318	COG4 transport protein
Cluster-5747.174	PF03936	Terpene synthase family, metal binding domain
Cluster-5747.175	PF08318//PF04437	COG4 transport protein//RINT-1 / TIP-1 family
Cluster-5747.172	PF03936	Terpene synthase family, metal binding domain
Cluster-5747.173	PF01397//PF03936	Terpene synthase, N-terminal domain//Terpene synthase family, metal binding domain
Cluster-5747.170	PF03765//PF00650	CRAL/TRIO, N-terminal domain//CRAL/TRIO domain
Cluster-5747.171	PF03765//PF00650	CRAL/TRIO, N-terminal domain//CRAL/TRIO domain
Cluster-5747.2168	PF01603	Protein phosphatase 2A regulatory B subunit (B56 family)
Cluster-5747.2169	PF01603	Protein phosphatase 2A regulatory B subunit (B56 family)
Cluster-5747.2162	PF12014	Domain of unknown function (DUF3506)
Cluster-5747.2163	PF00249//PF13921	Myb-like DNA-binding domain//Myb-like DNA-binding domain
Cluster-5747.2161	PF12014	Domain of unknown function (DUF3506)
Cluster-5747.2166	PF14541//PF14543//PF00026	Xylanase inhibitor C-terminal//Xylanase inhibitor N-terminal//Eukaryotic aspartyl protease
Cluster-5747.2167	PF01433	Peptidase family M1 domain
Cluster-5747.2165	PF11721	Malectin domain
Cluster-6813.0	PF00588	SpoU rRNA Methylase family
Cluster-4522.0	PF03144//PF00009//PF03143	Elongation factor Tu domain 2//Elongation factor Tu GTP binding domain//Elongation factor Tu C-terminal domain
Cluster-5747.14838	PF00571	CBS domain
Cluster-5747.14839	PF00571	CBS domain
Cluster-5747.13828	PF00201//PF03033	UDP-glucoronosyl and UDP-glucosyl transferase//Glycosyltransferase family 28 N-terminal domain
Cluster-5747.13826	PF07800	Protein of unknown function (DUF1644)
Cluster-5747.14835	PF13176//PF17874//PF13181//PF13374//PF13424	Tetratricopeptide repeat//MalT-like TPR region//Tetratricopeptide repeat//Tetratricopeptide repeat//Tetratricopeptide repeat
Cluster-5747.14836	PF13374	Tetratricopeptide repeat
Cluster-5747.13825	PF07800	Protein of unknown function (DUF1644)
Cluster-5747.13822	PF02365	No apical meristem (NAM) protein
Cluster-5747.13823	PF00076	RNA recognition motif. (a.k.a. RRM, RBD, or RNP domain)
Cluster-5747.13820	PF17886//PF00011	HSP20-like domain found in ArsA//Hsp20/alpha crystallin family
Cluster-5747.14833	PF02298	Plastocyanin-like domain
Cluster-9158.2	PF12295//PF11935	Symplekin tight junction protein C terminal//Domain of unknown function (DUF3453)
Cluster-5747.285	PF01264	Chorismate synthase
Cluster-5747.286	PF01264	Chorismate synthase
Cluster-5747.287	PF01264	Chorismate synthase
Cluster-5747.280	PF15054	Domain of unknown function (DUF4535)
Cluster-5747.282	PF01643	Acyl-ACP thioesterase
Cluster-5747.283	PF01264	Chorismate synthase
Cluster-5747.288	PF02362	B3 DNA binding domain
Cluster-5747.289	PF02362	B3 DNA binding domain
Cluster-5747.19972	PF12854//PF01535//PF13041//PF13812	PPR repeat//PPR repeat//PPR repeat family//Pentatricopeptide repeat domain
Cluster-1657.1	PF01424	R3H domain
Cluster-7376.0	PF00067	Cytochrome P450
Cluster-2128.0	PF00481	Protein phosphatase 2C
Cluster-2128.1	PF00481	Protein phosphatase 2C
Cluster-8670.0	PF00614//PF13091	Phospholipase D Active site motif//PLD-like domain
Cluster-4191.1	PF01263	Aldose 1-epimerase
Cluster-1446.2	PF01179	Copper amine oxidase, enzyme domain
Cluster-1446.0	PF02727//PF02728	Copper amine oxidase, N2 domain//Copper amine oxidase, N3 domain
Cluster-1446.1	PF02727//PF02728	Copper amine oxidase, N2 domain//Copper amine oxidase, N3 domain
Cluster-8122.2	PF01424	R3H domain
Cluster-8122.3	PF00270	DEAD/DEAH box helicase
Cluster-8122.0	PF00271//PF07717	Helicase conserved C-terminal domain//Oligonucleotide/oligosaccharide-binding (OB)-fold
Cluster-8122.1	PF00271//PF04408//PF07717	Helicase conserved C-terminal domain//Helicase associated domain (HA2)//Oligonucleotide/oligosaccharide-binding (OB)-fold
Cluster-5747.820	PF03101	FAR1 DNA-binding domain
Cluster-5747.822	PF09133	SANTA (SANT Associated)
Cluster-5747.823	PF13676//PF01582	TIR domain//TIR domain
Cluster-5747.824	PF00931//PF13676//PF01582	NB-ARC domain//TIR domain//TIR domain
Cluster-5747.825	PF13676//PF01582	TIR domain//TIR domain
Cluster-10349.1	PF01546//PF07687	Peptidase family M20/M25/M40//Peptidase dimerisation domain
Cluster-10349.0	PF02365	No apical meristem (NAM) protein
Cluster-5747.828	PF13676//PF01582	TIR domain//TIR domain
Cluster-10607.0	PF05910	Plant protein of unknown function (DUF868)
Cluster-10607.1	PF05910	Plant protein of unknown function (DUF868)
Cluster-5747.5303	PF04937//PF02892//PF05699	Protein of unknown function (DUF 659)//BED zinc finger//hAT family C-terminal dimerisation region
Cluster-5747.5302	PF04937//PF02892//PF05699	Protein of unknown function (DUF 659)//BED zinc finger//hAT family C-terminal dimerisation region
Cluster-5747.5301	PF04937//PF02892	Protein of unknown function (DUF 659)//BED zinc finger
Cluster-5747.5300	PF02298	Plastocyanin-like domain
Cluster-5747.5307	PF07883//PF00190	Cupin domain//Cupin
Cluster-5747.5306	PF00022	Actin
Cluster-5747.5305	PF00022	Actin
Cluster-5747.8152	PF18052	Rx N-terminal domain
Cluster-5820.0	PF05627	Cleavage site for pathogenic type III effector avirulence factor Avr
Cluster-5820.1	PF05627	Cleavage site for pathogenic type III effector avirulence factor Avr
Cluster-5747.8159	PF07718//PF14806//PF01602	Coatomer beta C-terminal region//Coatomer beta subunit appendage platform//Adaptin N terminal region
Cluster-5747.8158	PF07718//PF14806//PF01602	Coatomer beta C-terminal region//Coatomer beta subunit appendage platform//Adaptin N terminal region
Cluster-5747.15877	PF00850	Histone deacetylase domain
Cluster-5747.15876	PF00850	Histone deacetylase domain
Cluster-5747.15875	PF00850	Histone deacetylase domain
Cluster-5747.15874	PF03914	CBF/Mak21 family
Cluster-8398.3	PF00564	PB1 domain
Cluster-8398.2	PF00564	PB1 domain
Cluster-8398.1	PF00564	PB1 domain
Cluster-8398.0	PF00564	PB1 domain
Cluster-5747.6643	PF00410	Ribosomal protein S8
Cluster-5747.6642	PF00702//PF13344//PF13242	haloacid dehalogenase-like hydrolase//Haloacid dehalogenase-like hydrolase//HAD-hyrolase-like
Cluster-5747.6641	PF12937//PF00646	F-box-like//F-box domain
Cluster-10312.0	PF01112	Asparaginase
Cluster-5418.3	PF14368//PF00234//PF14547	Probable lipid transfer//Protease inhibitor/seed storage/LTP family//Hydrophobic seed protein
Cluster-5747.6645	PF04857	CAF1 family ribonuclease
Cluster-5747.6644	PF04857	CAF1 family ribonuclease
Cluster-5484.0	PF00046	Homeodomain
Cluster-5747.20549	PF00010	Helix-loop-helix DNA-binding domain
Cluster-4798.0	PF06955//PF00722	Xyloglucan endo-transglycosylase (XET) C-terminus//Glycosyl hydrolases family 16
Cluster-5747.20547	PF12906	RING-variant domain
Cluster-5747.20546	PF12906	RING-variant domain
Cluster-5747.20545	PF12906	RING-variant domain
Cluster-5747.20544	PF12906	RING-variant domain
Cluster-5747.20543	PF00637//PF05131	Region in Clathrin and VPS//Pep3/Vps18/deep orange family
Cluster-5747.20541	PF00637//PF05131	Region in Clathrin and VPS//Pep3/Vps18/deep orange family
Cluster-1171.1	PF04043	Plant invertase/pectin methylesterase inhibitor
Cluster-6664.0	PF14571//PF05605	Stress-induced protein Di19, C-terminal//Drought induced 19 protein (Di19), zinc-binding
Cluster-4954.0	PF01151	GNS1/SUR4 family
Cluster-9972.0	PF00067	Cytochrome P450
Cluster-5747.16991	PF00005	ABC transporter
Cluster-5747.16990	PF00166	Chaperonin 10 Kd subunit
Cluster-11232.1	PF12854//PF17177//PF01535//PF13812	PPR repeat//Pentacotripeptide-repeat region of PRORP//PPR repeat//Pentatricopeptide repeat domain
Cluster-5747.16992	PF00005//PF12848	ABC transporter//ABC transporter
Cluster-5747.16997	PF00285	Citrate synthase, C-terminal domain
Cluster-5747.16999	PF07498	Rho termination factor, N-terminal domain
Cluster-5747.16998	PF01619	Proline dehydrogenase
Cluster-5511.0	PF04851//PF00270//PF00271	Type III restriction enzyme, res subunit//DEAD/DEAH box helicase//Helicase conserved C-terminal domain
Cluster-5747.12061	PF01256	Carbohydrate kinase
Cluster-5747.12060	PF01256	Carbohydrate kinase
Cluster-5747.12063	PF01248	Ribosomal protein L7Ae/L30e/S12e/Gadd45 family
Cluster-5747.12062	PF03151	Triose-phosphate Transporter family
Cluster-5747.12065	PF00201	UDP-glucoronosyl and UDP-glucosyl transferase
Cluster-5747.12064	PF00201	UDP-glucoronosyl and UDP-glucosyl transferase
Cluster-5747.12067	PF05564	Dormancy/auxin associated protein
Cluster-5747.12066	PF05564	Dormancy/auxin associated protein
Cluster-5747.12069	PF02800//PF00044	Glyceraldehyde 3-phosphate dehydrogenase, C-terminal domain//Glyceraldehyde 3-phosphate dehydrogenase, NAD binding domain
Cluster-5747.12068	PF05564	Dormancy/auxin associated protein
Cluster-5747.2948	PF03031	NLI interacting factor-like phosphatase
Cluster-5747.2949	PF03031	NLI interacting factor-like phosphatase
Cluster-5747.2940	PF01866	Putative diphthamide synthesis protein
Cluster-12376.6	PF00931	NB-ARC domain
Cluster-12376.5	PF00931	NB-ARC domain
Cluster-5747.2943	PF01529	DHHC palmitoyltransferase
Cluster-3576.0	PF09353	Domain of unknown function (DUF1995)
Cluster-3576.1	PF09353	Domain of unknown function (DUF1995)
Cluster-12376.1	PF00931	NB-ARC domain
Cluster-12376.0	PF18052	Rx N-terminal domain
Cluster-8344.0	PF04770	ZF-HD protein dimerisation region
Cluster-1771.0	PF00664	ABC transporter transmembrane region
Cluster-10154.0	PF00403	Heavy-metal-associated domain
Cluster-5747.7275	PF00249	Myb-like DNA-binding domain
Cluster-5747.7274	PF00378	Enoyl-CoA hydratase/isomerase
Cluster-5747.17114	PF02784//PF01168//PF00278	Pyridoxal-dependent decarboxylase, pyridoxal binding domain//Alanine racemase, N-terminal domain//Pyridoxal-dependent decarboxylase, C-terminal sheet domain
Cluster-5747.17115	PF02784//PF01168//PF00278	Pyridoxal-dependent decarboxylase, pyridoxal binding domain//Alanine racemase, N-terminal domain//Pyridoxal-dependent decarboxylase, C-terminal sheet domain
Cluster-5747.17112	PF00650	CRAL/TRIO domain
Cluster-5747.17113	PF00650	CRAL/TRIO domain
Cluster-5747.7273	PF13423//PF00443	Ubiquitin carboxyl-terminal hydrolase//Ubiquitin carboxyl-terminal hydrolase
Cluster-6231.0	PF00186//PF00303	Dihydrofolate reductase//Thymidylate synthase
Cluster-8525.0	PF07059	Protein of unknown function (DUF1336)
Cluster-5747.7278	PF00271//PF00035//PF04408//PF07717	Helicase conserved C-terminal domain//Double-stranded RNA binding motif//Helicase associated domain (HA2)//Oligonucleotide/oligosaccharide-binding (OB)-fold
Cluster-5747.17118	PF02362//PF06507	B3 DNA binding domain//Auxin response factor
Cluster-5747.17119	PF05365	Ubiquinol-cytochrome C reductase, UQCRX/QCR9 like
Cluster-3220.0	PF01535//PF14432	PPR repeat//DYW family of nucleic acid deaminases
Cluster-3220.1	PF13812//PF01535//PF13041	Pentatricopeptide repeat domain//PPR repeat//PPR repeat family
Cluster-5747.9602	PF00481	Protein phosphatase 2C
Cluster-5747.9603	PF00481	Protein phosphatase 2C
Cluster-5747.15123	PF00312//PF08069	Ribosomal protein S15//Ribosomal S13/S15 N-terminal domain
Cluster-12253.1	PF02204//PF18151	Vacuolar sorting protein 9 (VPS9) domain//Domain of unknown function (DUF5601)
Cluster-12253.0	PF02204//PF18151	Vacuolar sorting protein 9 (VPS9) domain//Domain of unknown function (DUF5601)
Cluster-12253.2	PF02204//PF18151	Vacuolar sorting protein 9 (VPS9) domain//Domain of unknown function (DUF5601)
Cluster-1206.0	PF10184	Uncharacterized conserved protein (DUF2358)
Cluster-7999.0	PF00890//PF01494//PF13450	FAD binding domain//FAD binding domain//NAD(P)-binding Rossmann-like domain
Cluster-5747.15125	PF11255	Protein of unknown function (DUF3054)
Cluster-11677.0	PF02887//PF00224	Pyruvate kinase, alpha/beta domain//Pyruvate kinase, barrel domain
Cluster-10762.2	PF13806	Rieske-like [2Fe-2S] domain
Cluster-10762.3	PF13806	Rieske-like [2Fe-2S] domain
Cluster-5747.15124	PF00226	DnaJ domain
Cluster-5747.15127	PF11255	Protein of unknown function (DUF3054)
Cluster-5747.15126	PF11255	Protein of unknown function (DUF3054)
Cluster-5158.0	PF10269	Transmembrane Fragile-X-F protein
Cluster-1783.0	PF03552	Cellulose synthase
Cluster-11667.0	PF00860	Permease family
Cluster-5747.8973	PF01217//PF00928	Clathrin adaptor complex small chain//Adaptor complexes medium subunit family
Cluster-5747.8972	PF12697//PF00561	Alpha/beta hydrolase family//alpha/beta hydrolase fold
Cluster-5747.8971	PF12697//PF00561	Alpha/beta hydrolase family//alpha/beta hydrolase fold
Cluster-5747.8970	PF01780	Ribosomal L37ae protein family
Cluster-5747.8977	PF08445//PF13673//PF00583//PF13508	FR47-like protein//Acetyltransferase (GNAT) domain//Acetyltransferase (GNAT) family//Acetyltransferase (GNAT) domain
Cluster-5747.8976	PF06421//PF03144//PF01926//PF00009//PF00679	GTP-binding protein LepA C-terminus//Elongation factor Tu domain 2//50S ribosome-binding GTPase//Elongation factor Tu GTP binding domain//Elongation factor G C-terminus
Cluster-5747.8974	PF03061	Thioesterase superfamily
Cluster-5747.8979	PF13460//PF16363//PF07993//PF05368//PF01370//PF01073	NAD(P)H-binding//GDP-mannose 4,6 dehydratase//Male sterility protein//NmrA-like family//NAD dependent epimerase/dehydratase family//3-beta hydroxysteroid dehydrogenase/isomerase family
Cluster-5747.8978	PF17123//PF13639	RING-like zinc finger//Ring finger domain
Cluster-5747.7891	PF00012//PF06723	Hsp70 protein//MreB/Mbl protein
Cluster-5747.7890	PF04110//PF02991	Ubiquitin-like autophagy protein Apg12//Autophagy protein Atg8 ubiquitin like
Cluster-5747.7892	PF00462	Glutaredoxin
Cluster-5747.7895	PF00447	HSF-type DNA-binding
Cluster-5747.7894	PF00447	HSF-type DNA-binding
Cluster-5747.7897	PF06813	Nodulin-like
Cluster-11394.0	PF00085//PF13098	Thioredoxin//Thioredoxin-like domain
Cluster-1230.0	PF05678	VQ motif
Cluster-5747.18166	PF04826//PF04564//PF00514	Armadillo-like//U-box domain//Armadillo/beta-catenin-like repeat
Cluster-5747.18167	PF00609//PF00781	Diacylglycerol kinase accessory domain//Diacylglycerol kinase catalytic domain
Cluster-5747.18164	PF04145	Ctr copper transporter family
Cluster-5747.18165	PF04826//PF04564//PF00514	Armadillo-like//U-box domain//Armadillo/beta-catenin-like repeat
Cluster-5747.18163	PF00403	Heavy-metal-associated domain
Cluster-5747.18160	PF00432//PF13249	Prenyltransferase and squalene oxidase repeat//Squalene-hopene cyclase N-terminal domain
Cluster-5747.18161	PF14531//PF07714//PF00069	Kinase-like//Protein tyrosine kinase//Protein kinase domain
Cluster-5162.0	PF04749	PLAC8 family
Cluster-10061.0	PF02519	Auxin responsive protein
Cluster-5747.18169	PF08806	Sep15/SelM redox domain
Cluster-5747.17717	PF01965	DJ-1/PfpI family
Cluster-5747.17804	PF14215//PF00010	bHLH-MYC and R2R3-MYB transcription factors N-terminal//Helix-loop-helix DNA-binding domain
Cluster-5747.17805	PF15365	Proline-rich nuclear receptor coactivator motif
Cluster-5747.17806	PF15365	Proline-rich nuclear receptor coactivator motif
Cluster-5747.17807	PF15365	Proline-rich nuclear receptor coactivator motif
Cluster-5747.17800	PF08711	TFIIS helical bundle-like domain
Cluster-5747.17801	PF08711	TFIIS helical bundle-like domain
Cluster-5747.17803	PF07983	X8 domain
Cluster-5747.17808	PF15365	Proline-rich nuclear receptor coactivator motif
Cluster-5747.17809	PF07714//PF00069	Protein tyrosine kinase//Protein kinase domain
Cluster-9676.1	PF00582	Universal stress protein family
Cluster-9676.0	PF00582	Universal stress protein family
Cluster-3048.0	PF12854//PF01535//PF13041//PF13812	PPR repeat//PPR repeat//PPR repeat family//Pentatricopeptide repeat domain
Cluster-9218.1	PF00847	AP2 domain
Cluster-9218.0	PF00847	AP2 domain
Cluster-5747.18781	PF08389	Exportin 1-like protein
Cluster-9651.0	PF06241	Castor and Pollux, part of voltage-gated ion channel
Cluster-5747.18787	PF12678//PF00097//PF13923//PF17123//PF13639	RING-H2 zinc finger domain//Zinc finger, C3HC4 type (RING finger)//Zinc finger, C3HC4 type (RING finger)//RING-like zinc finger//Ring finger domain
Cluster-5747.18784	PF04116	Fatty acid hydroxylase superfamily
Cluster-5747.18785	PF03151	Triose-phosphate Transporter family
Cluster-5747.18788	PF05623	Protein of unknown function (DUF789)
Cluster-5747.18789	PF00931//PF18052	NB-ARC domain//Rx N-terminal domain
Cluster-5747.6119	PF00076	RNA recognition motif. (a.k.a. RRM, RBD, or RNP domain)
Cluster-5995.2	PF07714//PF00069	Protein tyrosine kinase//Protein kinase domain
Cluster-5995.1	PF07714//PF00069	Protein tyrosine kinase//Protein kinase domain
Cluster-5747.21089	PF00005//PF00664	ABC transporter//ABC transporter transmembrane region
Cluster-5747.21085	PF01008	Initiation factor 2 subunit family
Cluster-5747.21084	PF01429	Methyl-CpG binding domain
Cluster-5747.21086	PF00503	G-protein alpha subunit
Cluster-5747.21080	PF13176//PF13424	Tetratricopeptide repeat//Tetratricopeptide repeat
Cluster-5747.21083	PF01429	Methyl-CpG binding domain
Cluster-5747.21082	PF01429	Methyl-CpG binding domain
Cluster-5747.6118	PF01532	Glycosyl hydrolase family 47
Cluster-2095.1	PF05691	Raffinose synthase or seed imbibition protein Sip1
Cluster-2095.0	PF05691	Raffinose synthase or seed imbibition protein Sip1
Cluster-10503.1	PF06807	Pre-mRNA cleavage complex II protein Clp1
Cluster-10503.0	PF06807//PF16573//PF16575	Pre-mRNA cleavage complex II protein Clp1//N-terminal beta-sandwich domain of polyadenylation factor//mRNA cleavage and polyadenylation factor CLP1 P-loop
Cluster-5747.6117	PF00076	RNA recognition motif. (a.k.a. RRM, RBD, or RNP domain)
Cluster-10412.0	PF00010	Helix-loop-helix DNA-binding domain
Cluster-10412.1	PF00010	Helix-loop-helix DNA-binding domain
Cluster-5747.9369	PF05694	56kDa selenium binding protein (SBP56)
Cluster-5747.15406	PF18791//PF18511	Transport inhibitor response 1 protein domain//F-box
Cluster-5747.19780	PF10584//PF00227	Proteasome subunit A N-terminal signature//Proteasome subunit
Cluster-5747.19783	PF00439	Bromodomain
Cluster-5747.19782	PF00439	Bromodomain
Cluster-5747.9361	PF10153	rRNA-processing protein Efg1
Cluster-5747.9360	PF00828	Ribosomal proteins 50S-L15, 50S-L18e, 60S-L27A
Cluster-5747.15400	PF14379	MYB-CC type transfactor, LHEQLE motif
Cluster-5747.15401	PF14379	MYB-CC type transfactor, LHEQLE motif
Cluster-10428.3	PF13593//PF01758	SBF-like CPA transporter family (DUF4137)//Sodium Bile acid symporter family
Cluster-10428.2	PF13593//PF01758	SBF-like CPA transporter family (DUF4137)//Sodium Bile acid symporter family
Cluster-10428.0	PF13593//PF01758	SBF-like CPA transporter family (DUF4137)//Sodium Bile acid symporter family
Cluster-10428.4	PF13593//PF01758	SBF-like CPA transporter family (DUF4137)//Sodium Bile acid symporter family
Cluster-5980.0	PF00787	PX domain
Cluster-6722.2	PF18791//PF18511	Transport inhibitor response 1 protein domain//F-box
Cluster-6722.3	PF18791//PF18511	Transport inhibitor response 1 protein domain//F-box
Cluster-10086.1	PF07714//PF00069	Protein tyrosine kinase//Protein kinase domain
Cluster-10086.0	PF07714//PF00069	Protein tyrosine kinase//Protein kinase domain
Cluster-5747.15719	PF01940	Integral membrane protein DUF92
Cluster-5747.21336	PF02826//PF03446//PF00389	D-isomer specific 2-hydroxyacid dehydrogenase, NAD binding domain//NAD binding domain of 6-phosphogluconate dehydrogenase//D-isomer specific 2-hydroxyacid dehydrogenase, catalytic domain
Cluster-5747.21335	PF03000//PF00651	NPH3 family//BTB/POZ domain
Cluster-5747.21334	PF00856	SET domain
Cluster-5747.21333	PF13837	Myb/SANT-like DNA-binding domain
Cluster-5747.21332	PF12861//PF00097//PF17123//PF13639	Anaphase-promoting complex subunit 11 RING-H2 finger//Zinc finger, C3HC4 type (RING finger)//RING-like zinc finger//Ring finger domain
Cluster-3206.0	PF06966	Protein of unknown function (DUF1295)
Cluster-5747.21339	PF00483	Nucleotidyl transferase
Cluster-3315.1	PF11938	TLR4 regulator and MIR-interacting MSAP
Cluster-3315.0	PF11938	TLR4 regulator and MIR-interacting MSAP
Cluster-5747.7264	PF00056//PF02866	lactate/malate dehydrogenase, NAD binding domain//lactate/malate dehydrogenase, alpha/beta C-terminal domain
Cluster-5747.20065	PF00481	Protein phosphatase 2C
Cluster-5747.20060	PF11793//PF00097//PF13639	FANCL C-terminal domain//Zinc finger, C3HC4 type (RING finger)//Ring finger domain
Cluster-5747.20061	PF11793//PF00097//PF13639	FANCL C-terminal domain//Zinc finger, C3HC4 type (RING finger)//Ring finger domain
Cluster-5747.20062	PF00076//PF05383	RNA recognition motif. (a.k.a. RRM, RBD, or RNP domain)//La domain
Cluster-5747.20063	PF04073	Aminoacyl-tRNA editing domain
Cluster-5747.17101	PF02893	GRAM domain
Cluster-5747.20068	PF00481	Protein phosphatase 2C
Cluster-5747.20069	PF01535//PF14432	PPR repeat//DYW family of nucleic acid deaminases
Cluster-6977.0	PF02374//PF01656	Anion-transporting ATPase//CobQ/CobB/MinD/ParA nucleotide binding domain
Cluster-6977.1	PF02374//PF01656	Anion-transporting ATPase//CobQ/CobB/MinD/ParA nucleotide binding domain
Cluster-226.0	PF05686	Glycosyl transferase family 90
Cluster-226.1	PF05686	Glycosyl transferase family 90
Cluster-226.2	PF05686	Glycosyl transferase family 90
Cluster-5747.17103	PF00504	Chlorophyll A-B binding protein
Cluster-5747.7261	PF14379	MYB-CC type transfactor, LHEQLE motif
Cluster-3056.0	PF05664	Plant family of unknown function (DUF810)
Cluster-1298.2	PF07714//PF00069	Protein tyrosine kinase//Protein kinase domain
Cluster-5747.6110	PF04678	Mitochondrial calcium uniporter
Cluster-7523.0	PF03766//PF03763	Remorin, N-terminal region//Remorin, C-terminal region
Cluster-11489.1	PF00005//PF00664	ABC transporter//ABC transporter transmembrane region
Cluster-11489.0	PF00005//PF00664	ABC transporter//ABC transporter transmembrane region
Cluster-1840.0	PF00560	Leucine Rich Repeat
Cluster-10992.0	PF03168	Late embryogenesis abundant protein
Cluster-10871.0	PF11250	Fantastic Four meristem regulator
Cluster-5207.0	PF00485	Phosphoribulokinase / Uridine kinase family
Cluster-6311.0	PF00609//PF00781	Diacylglycerol kinase accessory domain//Diacylglycerol kinase catalytic domain
Cluster-6311.1	PF00609//PF00781	Diacylglycerol kinase accessory domain//Diacylglycerol kinase catalytic domain
Cluster-560.0	PF00406	Adenylate kinase
Cluster-10187.4	PF04982	HPP family
Cluster-10187.3	PF04982	HPP family
Cluster-10187.2	PF04982	HPP family
Cluster-10187.1	PF04982	HPP family
Cluster-10187.0	PF01370//PF00106//PF13561//PF08659	NAD dependent epimerase/dehydratase family//short chain dehydrogenase//Enoyl-(Acyl carrier protein) reductase//KR domain
Cluster-12235.0	PF05222	Alanine dehydrogenase/PNT, N-terminal domain
Cluster-5747.14669	PF13676//PF01582	TIR domain//TIR domain
Cluster-4953.0	PF08571	Yos1-like
Cluster-8471.0	PF05623	Protein of unknown function (DUF789)
Cluster-12087.0	PF09220	L-A virus, major coat protein
Cluster-12087.1	PF09220	L-A virus, major coat protein
Cluster-8853.1	PF01535	PPR repeat
Cluster-8853.0	PF13812//PF01535//PF13041	Pentatricopeptide repeat domain//PPR repeat//PPR repeat family
Cluster-4573.0	PF01535//PF13812	PPR repeat//Pentatricopeptide repeat domain
Cluster-4573.1	PF12854//PF17177//PF01535//PF13041//PF13812	PPR repeat//Pentacotripeptide-repeat region of PRORP//PPR repeat//PPR repeat family//Pentatricopeptide repeat domain
Cluster-5747.6017	PF10483	Elongator subunit Iki1
Cluster-9010.3	PF02194//PF08628//PF00787	PXA domain//Sorting nexin C terminal//PX domain
Cluster-9010.2	PF02194//PF08628//PF00787	PXA domain//Sorting nexin C terminal//PX domain
Cluster-9010.1	PF02194//PF08628//PF00787	PXA domain//Sorting nexin C terminal//PX domain
Cluster-5747.19576	PF00332	Glycosyl hydrolases family 17
Cluster-7924.0	PF01535	PPR repeat
Cluster-1578.0	PF00232	Glycosyl hydrolase family 1
Cluster-1578.1	PF05843//PF02184//PF13181	Suppressor of forked protein (Suf)//HAT (Half-A-TPR) repeat//Tetratricopeptide repeat
Cluster-8778.0	PF07714//PF00069	Protein tyrosine kinase//Protein kinase domain
Cluster-8173.0	PF00150	Cellulase (glycosyl hydrolase family 5)
Cluster-8173.1	PF11790//PF00150	Glycosyl hydrolase catalytic core//Cellulase (glycosyl hydrolase family 5)
Cluster-8173.2	PF00150	Cellulase (glycosyl hydrolase family 5)
Cluster-8173.3	PF00150	Cellulase (glycosyl hydrolase family 5)
Cluster-8173.4	PF00150	Cellulase (glycosyl hydrolase family 5)
Cluster-8173.5	PF00150	Cellulase (glycosyl hydrolase family 5)
Cluster-10652.1	PF05875	Ceramidase
Cluster-5861.0	PF03552	Cellulose synthase
Cluster-5747.19575	PF00332	Glycosyl hydrolases family 17
Cluster-10761.1	PF13233//PF05347	Complex1_LYR-like//Complex 1 protein (LYR family)
Cluster-10761.0	PF13233//PF05347	Complex1_LYR-like//Complex 1 protein (LYR family)
Cluster-5747.19572	PF10184	Uncharacterized conserved protein (DUF2358)
Cluster-5747.11778	PF05542	Protein of unknown function (DUF760)
Cluster-5747.11779	PF05542	Protein of unknown function (DUF760)
Cluster-5875.0	PF13812//PF17177//PF01535//PF13041	Pentatricopeptide repeat domain//Pentacotripeptide-repeat region of PRORP//PPR repeat//PPR repeat family
Cluster-5875.1	PF13812	Pentatricopeptide repeat domain
Cluster-5747.11770	PF01251	Ribosomal protein S7e
Cluster-5747.11771	PF00481	Protein phosphatase 2C
Cluster-5747.11772	PF00481	Protein phosphatase 2C
Cluster-5747.11773	PF01907	Ribosomal protein L37e
Cluster-5747.11774	PF00485//PF14681	Phosphoribulokinase / Uridine kinase family//Uracil phosphoribosyltransferase
Cluster-5747.11775	PF16211//PF00125//PF00808	C-terminus of histone H2A//Core histone H2A/H2B/H3/H4//Histone-like transcription factor (CBF/NF-Y) and archaeal histone
Cluster-5747.11776	PF02817//PF00364//PF00198	e3 binding domain//Biotin-requiring enzyme//2-oxoacid dehydrogenases acyltransferase (catalytic domain)
Cluster-953.0	PF02201	SWIB/MDM2 domain
Cluster-5747.19573	PF08242//PF08241//PF13489//PF13847//PF13649//PF03291	Methyltransferase domain//Methyltransferase domain//Methyltransferase domain//Methyltransferase domain//Methyltransferase domain//mRNA capping enzyme
Cluster-9923.0	PF00400	WD domain, G-beta repeat
Cluster-5747.16209	PF03151	Triose-phosphate Transporter family
Cluster-5747.16208	PF03151	Triose-phosphate Transporter family
Cluster-5747.16201	PF07714//PF00069	Protein tyrosine kinase//Protein kinase domain
Cluster-5747.16200	PF07714//PF00069	Protein tyrosine kinase//Protein kinase domain
Cluster-5747.16203	PF00709	Adenylosuccinate synthetase
Cluster-5747.16202	PF04845	PurA ssDNA and RNA-binding protein
Cluster-5747.16206	PF14299	Phloem protein 2
Cluster-11968.0	PF03360	Glycosyltransferase family 43
Cluster-8991.0	PF13967//PF02714//PF14703	Late exocytosis, associated with Golgi transport//Calcium-dependent channel, 7TM region, putative phosphate//Cytosolic domain of 10TM putative phosphate transporter
Cluster-8991.1	PF13967//PF02714//PF14703	Late exocytosis, associated with Golgi transport//Calcium-dependent channel, 7TM region, putative phosphate//Cytosolic domain of 10TM putative phosphate transporter
Cluster-5747.1063	PF01388	ARID/BRIGHT DNA binding domain
Cluster-5747.1060	PF01388	ARID/BRIGHT DNA binding domain
Cluster-5747.10913	PF00702//PF00690//PF00122//PF13246	haloacid dehalogenase-like hydrolase//Cation transporter/ATPase, N-terminus//E1-E2 ATPase//Cation transport ATPase (P-type)
Cluster-5747.10912	PF00702//PF00690//PF00122//PF13246	haloacid dehalogenase-like hydrolase//Cation transporter/ATPase, N-terminus//E1-E2 ATPase//Cation transport ATPase (P-type)
Cluster-5747.10911	PF00702//PF00690//PF00122//PF13246	haloacid dehalogenase-like hydrolase//Cation transporter/ATPase, N-terminus//E1-E2 ATPase//Cation transport ATPase (P-type)
Cluster-5747.10910	PF01423	LSM domain
Cluster-5747.10917	PF00199//PF06628	Catalase//Catalase-related immune-responsive
Cluster-5747.10916	PF00199//PF06628	Catalase//Catalase-related immune-responsive
Cluster-5747.10915	PF00702//PF00690//PF00122//PF13246	haloacid dehalogenase-like hydrolase//Cation transporter/ATPase, N-terminus//E1-E2 ATPase//Cation transport ATPase (P-type)
Cluster-5747.10914	PF00702//PF00690//PF00122//PF13246	haloacid dehalogenase-like hydrolase//Cation transporter/ATPase, N-terminus//E1-E2 ATPase//Cation transport ATPase (P-type)
Cluster-8463.0	PF01927//PF01612	Mut7-C RNAse domain//3'-5' exonuclease
Cluster-8463.1	PF01927//PF01612	Mut7-C RNAse domain//3'-5' exonuclease
Cluster-7776.0	PF08790//PF12874	LYAR-type C2HC zinc finger//Zinc-finger of C2H2 type
Cluster-7776.1	PF08790//PF12874	LYAR-type C2HC zinc finger//Zinc-finger of C2H2 type
Cluster-4063.0	PF13837	Myb/SANT-like DNA-binding domain
Cluster-4063.1	PF10545//PF13837	Alcohol dehydrogenase transcription factor Myb/SANT-like//Myb/SANT-like DNA-binding domain
Cluster-7627.1	PF00581	Rhodanese-like domain
Cluster-7627.0	PF00581	Rhodanese-like domain
Cluster-7627.2	PF00581	Rhodanese-like domain
Cluster-5747.12458	PF02780//PF02779	Transketolase, C-terminal domain//Transketolase, pyrimidine binding domain
Cluster-5747.12459	PF02779	Transketolase, pyrimidine binding domain
Cluster-5747.12450	PF01873//PF02020	Domain found in IF2B/IF5//eIF4-gamma/eIF5/eIF2-epsilon
Cluster-5747.12451	PF01873//PF02020	Domain found in IF2B/IF5//eIF4-gamma/eIF5/eIF2-epsilon
Cluster-5747.12452	PF01873//PF02020	Domain found in IF2B/IF5//eIF4-gamma/eIF5/eIF2-epsilon
Cluster-5747.12454	PF00578//PF00255//PF08534	AhpC/TSA family//Glutathione peroxidase//Redoxin
Cluster-5747.12455	PF00578//PF00255//PF08534	AhpC/TSA family//Glutathione peroxidase//Redoxin
Cluster-5747.12456	PF00179	Ubiquitin-conjugating enzyme
Cluster-5747.12457	PF02780//PF02779	Transketolase, C-terminal domain//Transketolase, pyrimidine binding domain
Cluster-8006.1	PF16669	Tetratricopeptide repeat protein 5 OB fold domain
Cluster-8006.0	PF16669	Tetratricopeptide repeat protein 5 OB fold domain
Cluster-4406.0	PF03330//PF01357	Lytic transglycolase//Pollen allergen
Cluster-12028.0	PF05922	Peptidase inhibitor I9
Cluster-7704.1	PF13793//PF00156//PF14572	N-terminal domain of ribose phosphate pyrophosphokinase//Phosphoribosyl transferase domain//Phosphoribosyl synthetase-associated domain
Cluster-7704.0	PF13793//PF00156//PF14572	N-terminal domain of ribose phosphate pyrophosphokinase//Phosphoribosyl transferase domain//Phosphoribosyl synthetase-associated domain
Cluster-8798.0	PF04570	zinc-finger of the FCS-type, C2-C2
Cluster-6436.0	PF01490	Transmembrane amino acid transporter protein
Cluster-6567.0	PF17766	Fibronectin type-III domain
Cluster-12383.0	PF04685//PF12215	Glycosyl-hydrolase family 116, catalytic region//beta-glucosidase 2, glycosyl-hydrolase family 116 N-term
Cluster-3700.1	PF00153	Mitochondrial carrier protein
Cluster-3700.0	PF00153	Mitochondrial carrier protein
Cluster-5747.6877	PF09446	VMA21-like domain
Cluster-5962.0	PF07690//PF00083	Major Facilitator Superfamily//Sugar (and other) transporter
Cluster-2148.1	PF00067	Cytochrome P450
Cluster-5747.13329	PF01111	Cyclin-dependent kinase regulatory subunit
Cluster-5747.13328	PF00400	WD domain, G-beta repeat
Cluster-5747.3408	PF04852	Protein of unknown function (DUF640)
Cluster-5747.3409	PF00425	chorismate binding enzyme
Cluster-7094.0	PF15697	Domain of unknown function (DUF4666)
Cluster-5747.14119	PF07500//PF07744	Transcription factor S-II (TFIIS), central domain//SPOC domain
Cluster-5747.14118	PF11523	Protein of unknown function (DUF3223)
Cluster-5747.14117	PF11523	Protein of unknown function (DUF3223)
Cluster-5747.14116	PF12906	RING-variant domain
Cluster-5747.3400	PF00472	RF-1 domain
Cluster-5747.14114	PF00098//PF03159//PF17846	Zinc knuckle//XRN 5'-3' exonuclease N-terminus//Xrn1 helical domain
Cluster-5747.3406	PF14364//PF05553	Domain of unknown function (DUF4408)//Cotton fibre expressed protein
Cluster-5747.14112	PF03219	TLC ATP/ADP transporter
Cluster-5747.14111	PF03219	TLC ATP/ADP transporter
Cluster-5747.3405	PF14364//PF05553	Domain of unknown function (DUF4408)//Cotton fibre expressed protein
Cluster-8036.0	PF03759	PRONE (Plant-specific Rop nucleotide exchanger)
Cluster-8036.1	PF03759	PRONE (Plant-specific Rop nucleotide exchanger)
Cluster-8036.2	PF03759	PRONE (Plant-specific Rop nucleotide exchanger)
Cluster-4436.0	PF00355//PF02921	Rieske [2Fe-2S] domain//Ubiquinol cytochrome reductase transmembrane region
Cluster-5747.329	PF00790	VHS domain
Cluster-3817.1	PF04937//PF02892	Protein of unknown function (DUF 659)//BED zinc finger
Cluster-5747.327	PF00939	Sodium:sulfate symporter transmembrane region
Cluster-9732.1	PF00153	Mitochondrial carrier protein
Cluster-9732.2	PF00153	Mitochondrial carrier protein
Cluster-5747.322	PF01842	ACT domain
Cluster-5747.320	PF05703	Auxin canalisation
Cluster-4313.0	PF13515//PF04632	Fusaric acid resistance protein-like//Fusaric acid resistance protein family
Cluster-7819.0	PF02365	No apical meristem (NAM) protein
Cluster-2913.0	PF02747	Proliferating cell nuclear antigen, C-terminal domain
Cluster-3483.0	PF00012	Hsp70 protein
Cluster-9314.0	PF00240//PF13297//PF13019	Ubiquitin family//Telomere stability C-terminal//Silencing defective 2 N-terminal ubiquitin domain
Cluster-9314.1	PF00240//PF13297//PF13019	Ubiquitin family//Telomere stability C-terminal//Silencing defective 2 N-terminal ubiquitin domain
Cluster-8008.0	PF16740	Spindle and kinetochore-associated protein 2
Cluster-5788.0	PF12796//PF13857//PF00023//PF13606//PF00069//PF07714	Ankyrin repeats (3 copies)//Ankyrin repeats (many copies)//Ankyrin repeat//Ankyrin repeat//Protein kinase domain//Protein tyrosine kinase
Cluster-5747.1311	PF01080	Presenilin
Cluster-5747.1313	PF04096	Nucleoporin autopeptidase
Cluster-5747.15248	PF00957//PF13774	Synaptobrevin//Regulated-SNARE-like domain
Cluster-5747.15249	PF07714//PF00069	Protein tyrosine kinase//Protein kinase domain
Cluster-5747.9169	PF01425	Amidase
Cluster-4408.0	PF00854	POT family
Cluster-5747.1318	PF01926//PF00071//PF09439//PF00025//PF08477	50S ribosome-binding GTPase//Ras family//Signal recognition particle receptor beta subunit//ADP-ribosylation factor family//Ras of Complex, Roc, domain of DAPkinase
Cluster-5747.1319	PF00201	UDP-glucoronosyl and UDP-glucosyl transferase
Cluster-5747.19545	PF07460	NUMOD3 motif (2 copies)
Cluster-5747.9164	PF02225	PA domain
Cluster-5448.0	PF01263	Aldose 1-epimerase
Cluster-3807.0	PF06697	Protein of unknown function (DUF1191)
Cluster-5747.9161	PF08585	RecQ mediated genome instability protein
Cluster-5609.0	PF06813	Nodulin-like
Cluster-10469.0	PF05042	Caleosin related protein
Cluster-6345.0	PF04839	Plastid and cyanobacterial ribosomal protein (PSRP-3 / Ycf65)
Cluster-5747.7415	PF07690	Major Facilitator Superfamily
Cluster-5747.7414	PF00013	KH domain
Cluster-5747.7417	PF07690	Major Facilitator Superfamily
Cluster-5747.7416	PF07690	Major Facilitator Superfamily
Cluster-5747.7411	PF01423	LSM domain
Cluster-5747.7413	PF00013	KH domain
Cluster-5747.8696	PF00005//PF00664	ABC transporter//ABC transporter transmembrane region
Cluster-5747.8697	PF00005//PF00664	ABC transporter//ABC transporter transmembrane region
Cluster-5747.8694	PF00564//PF07714//PF00069	PB1 domain//Protein tyrosine kinase//Protein kinase domain
Cluster-5747.8695	PF02365	No apical meristem (NAM) protein
Cluster-5747.7419	PF06858//PF02421//PF01926//PF17835//PF08155	Nucleolar GTP-binding protein 1 (NOG1)//Ferrous iron transport protein B//50S ribosome-binding GTPase//NOG1 N-terminal helical domain//NOGCT (NUC087) domain
Cluster-5747.7418	PF06858//PF02421//PF01926//PF17835//PF08155	Nucleolar GTP-binding protein 1 (NOG1)//Ferrous iron transport protein B//50S ribosome-binding GTPase//NOG1 N-terminal helical domain//NOGCT (NUC087) domain
Cluster-5747.8690	PF02812//PF00208	Glu/Leu/Phe/Val dehydrogenase, dimerisation domain//Glutamate/Leucine/Phenylalanine/Valine dehydrogenase
Cluster-5747.18175	PF00708	Acylphosphatase
Cluster-6190.0	PF00091//PF12327	Tubulin/FtsZ family, GTPase domain//FtsZ family, C-terminal domain
Cluster-5747.18174	PF00708	Acylphosphatase
Cluster-5747.18177	PF00708	Acylphosphatase
Cluster-5747.10140	PF00833	Ribosomal S17
Cluster-5747.2462	PF05172	Nup53/35/40-type RNA recognition motif
Cluster-5747.2461	PF04759	Protein of unknown function, DUF617
Cluster-5747.2460	PF00076	RNA recognition motif. (a.k.a. RRM, RBD, or RNP domain)
Cluster-5747.2467	PF00013	KH domain
Cluster-5747.2466	PF00013	KH domain
Cluster-5747.10146	PF17257	Family of unknown function (DUF5323)
Cluster-5747.10147	PF01918	Alba
Cluster-5747.10148	PF14299	Phloem protein 2
Cluster-5747.10149	PF14299	Phloem protein 2
Cluster-5747.2469	PF00013	KH domain
Cluster-5747.2468	PF00013	KH domain
Cluster-11803.0	PF00657	GDSL-like Lipase/Acylhydrolase
Cluster-11982.1	PF00808	Histone-like transcription factor (CBF/NF-Y) and archaeal histone
Cluster-11982.0	PF00808	Histone-like transcription factor (CBF/NF-Y) and archaeal histone
Cluster-5747.20668	PF04146	YT521-B-like domain
Cluster-5747.20669	PF02225//PF00097//PF17123//PF13639	PA domain//Zinc finger, C3HC4 type (RING finger)//RING-like zinc finger//Ring finger domain
Cluster-5747.14453	PF12697//PF12146//PF00561	Alpha/beta hydrolase family//Serine aminopeptidase, S33//alpha/beta hydrolase fold
Cluster-5747.20662	PF02365	No apical meristem (NAM) protein
Cluster-5747.20660	PF02365	No apical meristem (NAM) protein
Cluster-5747.20661	PF02365	No apical meristem (NAM) protein
Cluster-5747.20666	PF04146	YT521-B-like domain
Cluster-5747.20667	PF04146	YT521-B-like domain
Cluster-5747.20664	PF00400	WD domain, G-beta repeat
Cluster-5747.20665	PF04146	YT521-B-like domain
Cluster-9858.0	PF00333//PF03719	Ribosomal protein S5, N-terminal domain//Ribosomal protein S5, C-terminal domain
Cluster-549.0	PF00033//PF13631	Cytochrome b/b6/petB//Cytochrome b(N-terminal)/b6/petB
Cluster-5747.14456	PF07651//PF01417	ANTH domain//ENTH domain
Cluster-5747.14457	PF02201	SWIB/MDM2 domain
Cluster-8209.0	PF03195	Lateral organ boundaries (LOB) domain
Cluster-8209.1	PF03195	Lateral organ boundaries (LOB) domain
Cluster-5747.14454	PF03552	Cellulose synthase
Cluster-5747.15932	PF06217	GAGA binding protein-like family
Cluster-5747.15933	PF00067	Cytochrome P450
Cluster-5747.15930	PF00067	Cytochrome P450
Cluster-5747.15931	PF00067	Cytochrome P450
Cluster-5747.15936	PF06217	GAGA binding protein-like family
Cluster-5747.15937	PF01979	Amidohydrolase family
Cluster-5747.15934	PF00067	Cytochrome P450
Cluster-5747.15935	PF00067	Cytochrome P450
Cluster-5747.15938	PF13405//PF13202//PF13499//PF00036//PF13833	EF-hand domain//EF hand//EF-hand domain pair//EF hand//EF-hand domain pair
Cluster-5747.15939	PF01979	Amidohydrolase family
Cluster-11813.0	PF03007//PF06974	Wax ester synthase-like Acyl-CoA acyltransferase domain//Protein of unknown function (DUF1298)
Cluster-5747.8344	PF00635	MSP (Major sperm protein) domain
Cluster-5747.8345	PF00010	Helix-loop-helix DNA-binding domain
Cluster-5747.8346	PF00010	Helix-loop-helix DNA-binding domain
Cluster-5747.11232	PF08534//PF00578	Redoxin//AhpC/TSA family
Cluster-5747.8340	PF13183//PF13085//PF13534//PF13237	4Fe-4S dicluster domain//2Fe-2S iron-sulfur cluster binding domain//4Fe-4S dicluster domain//4Fe-4S dicluster domain
Cluster-5747.8341	PF03101	FAR1 DNA-binding domain
Cluster-5747.8342	PF01214	Casein kinase II regulatory subunit
Cluster-5747.8343	PF12352//PF05008	Snare region anchored in the vesicle membrane C-terminus//Vesicle transport v-SNARE protein N-terminus
Cluster-5747.11239	PF00106//PF13561//PF08659	short chain dehydrogenase//Enoyl-(Acyl carrier protein) reductase//KR domain
Cluster-5747.11238	PF00076	RNA recognition motif. (a.k.a. RRM, RBD, or RNP domain)
Cluster-5747.8348	PF13238//PF13207//PF00406	AAA domain//AAA domain//Adenylate kinase
Cluster-5747.8349	PF13238//PF13207//PF00406	AAA domain//AAA domain//Adenylate kinase
Cluster-3934.0	PF06232	Embryo-specific protein 3, (ATS3)
Cluster-3934.1	PF06232//PF01477	Embryo-specific protein 3, (ATS3)//PLAT/LH2 domain
Cluster-7429.0	PF00035	Double-stranded RNA binding motif
Cluster-2826.0	PF00107//PF13602	Zinc-binding dehydrogenase//Zinc-binding dehydrogenase
Cluster-5747.4449	PF00171	Aldehyde dehydrogenase family
Cluster-5747.4448	PF00171	Aldehyde dehydrogenase family
Cluster-5747.4447	PF00481	Protein phosphatase 2C
Cluster-5747.4445	PF08534//PF00578	Redoxin//AhpC/TSA family
Cluster-5747.4444	PF02338	OTU-like cysteine protease
Cluster-5747.4443	PF00542//PF16320	Ribosomal protein L7/L12 C-terminal domain//Ribosomal protein L7/L12 dimerisation domain
Cluster-5747.4442	PF07714//PF17667//PF00069//PF06479	Protein tyrosine kinase//Fungal protein kinase//Protein kinase domain//Ribonuclease 2-5A
Cluster-5747.4441	PF13540//PF00415	Regulator of chromosome condensation (RCC1) repeat//Regulator of chromosome condensation (RCC1) repeat
Cluster-5747.4440	PF10075	CSN8/PSMD8/EIF3K family
Cluster-3387.2	PF00931//PF00004//PF13401	NB-ARC domain//ATPase family associated with various cellular activities (AAA)//AAA domain
Cluster-3387.3	PF00931	NB-ARC domain
Cluster-3387.0	PF00931	NB-ARC domain
Cluster-3387.1	PF00931	NB-ARC domain
Cluster-3387.4	PF00931	NB-ARC domain
Cluster-5747.4992	PF00076//PF16367	RNA recognition motif. (a.k.a. RRM, RBD, or RNP domain)//RNA recognition motif
Cluster-3387.8	PF00931//PF13401	NB-ARC domain//AAA domain
Cluster-5747.4998	PF12796//PF13637//PF00023//PF13962	Ankyrin repeats (3 copies)//Ankyrin repeats (many copies)//Ankyrin repeat//Domain of unknown function
Cluster-11901.0	PF01780	Ribosomal L37ae protein family
Cluster-11004.0	PF13423//PF00443	Ubiquitin carboxyl-terminal hydrolase//Ubiquitin carboxyl-terminal hydrolase
Cluster-12129.1	PF02362	B3 DNA binding domain
Cluster-12129.2	PF02362	B3 DNA binding domain
Cluster-612.0	PF03244	Photosystem I reaction centre subunit VI
Cluster-9067.0	PF03638	Tesmin/TSO1-like CXC domain, cysteine-rich domain
Cluster-5747.17814	PF00069	Protein kinase domain
Cluster-1873.0	PF01486	K-box region
Cluster-10961.0	PF01871	AMMECR1
Cluster-5747.9909	PF00917	MATH domain
Cluster-5747.9908	PF00917	MATH domain
Cluster-5747.9907	PF00378//PF16113	Enoyl-CoA hydratase/isomerase//Enoyl-CoA hydratase/isomerase
Cluster-5747.9901	PF00249	Myb-like DNA-binding domain
Cluster-5747.9900	PF09335	SNARE associated Golgi protein
Cluster-5747.9902	PF00249	Myb-like DNA-binding domain
Cluster-2816.0	PF13540	Regulator of chromosome condensation (RCC1) repeat
Cluster-3425.0	PF00076	RNA recognition motif. (a.k.a. RRM, RBD, or RNP domain)
Cluster-7372.0	PF12854//PF01535//PF13041//PF13812	PPR repeat//PPR repeat//PPR repeat family//Pentatricopeptide repeat domain
Cluster-5747.18081	PF07714//PF00069	Protein tyrosine kinase//Protein kinase domain
Cluster-5747.18080	PF03638	Tesmin/TSO1-like CXC domain, cysteine-rich domain
Cluster-5747.18082	PF00226	DnaJ domain
Cluster-5747.17307	PF04387	Protein tyrosine phosphatase-like protein, PTPLA
Cluster-5747.17306	PF04387	Protein tyrosine phosphatase-like protein, PTPLA
Cluster-5747.17305	PF02201	SWIB/MDM2 domain
Cluster-5747.17304	PF02201	SWIB/MDM2 domain
Cluster-5747.17303	PF09439//PF04670//PF00071//PF00025//PF08477	Signal recognition particle receptor beta subunit//Gtr1/RagA G protein conserved region//Ras family//ADP-ribosylation factor family//Ras of Complex, Roc, domain of DAPkinase
Cluster-5747.17302	PF00171	Aldehyde dehydrogenase family
Cluster-5747.17301	PF09439//PF04670//PF00071//PF00025//PF08477	Signal recognition particle receptor beta subunit//Gtr1/RagA G protein conserved region//Ras family//ADP-ribosylation factor family//Ras of Complex, Roc, domain of DAPkinase
Cluster-5747.17300	PF09439//PF04670//PF00071//PF00025//PF08477	Signal recognition particle receptor beta subunit//Gtr1/RagA G protein conserved region//Ras family//ADP-ribosylation factor family//Ras of Complex, Roc, domain of DAPkinase
Cluster-5747.17309	PF13328//PF04607//PF01966//PF02824	HD domain//Region found in RelA / SpoT proteins//HD domain//TGS domain
Cluster-7348.2	PF01841	Transglutaminase-like superfamily
Cluster-3183.0	PF13947	Wall-associated receptor kinase galacturonan-binding
Cluster-9418.0	PF13812//PF01535//PF13041//PF14432	Pentatricopeptide repeat domain//PPR repeat//PPR repeat family//DYW family of nucleic acid deaminases
Cluster-1169.0	PF12854//PF01535//PF13041//PF13812	PPR repeat//PPR repeat//PPR repeat family//Pentatricopeptide repeat domain
Cluster-10371.0	PF00170//PF07716	bZIP transcription factor//Basic region leucine zipper
Cluster-5747.4398	PF07714//PF00069	Protein tyrosine kinase//Protein kinase domain
Cluster-1148.0	PF12854//PF01535//PF13041//PF13812	PPR repeat//PPR repeat//PPR repeat family//Pentatricopeptide repeat domain
Cluster-6353.2	PF05057	Putative serine esterase (DUF676)
Cluster-10949.0	PF05553	Cotton fibre expressed protein
Cluster-8973.0	PF15982//PF02466	N-terminal cysteine-rich region of Transmembrane protein 135//Tim17/Tim22/Tim23/Pmp24 family
Cluster-8973.1	PF15982	N-terminal cysteine-rich region of Transmembrane protein 135
Cluster-6353.0	PF05057	Putative serine esterase (DUF676)
Cluster-10854.0	PF04670//PF00071//PF00025//PF01926//PF09439//PF08477	Gtr1/RagA G protein conserved region//Ras family//ADP-ribosylation factor family//50S ribosome-binding GTPase//Signal recognition particle receptor beta subunit//Ras of Complex, Roc, domain of DAPkinase
Cluster-10316.0	PF00141	Peroxidase
Cluster-10477.0	PF10237	Probable N6-adenine methyltransferase
Cluster-9443.0	PF00005	ABC transporter
Cluster-5747.14654	PF00076	RNA recognition motif. (a.k.a. RRM, RBD, or RNP domain)
Cluster-5747.14655	PF13181//PF00254	Tetratricopeptide repeat//FKBP-type peptidyl-prolyl cis-trans isomerase
Cluster-5747.14656	PF00403	Heavy-metal-associated domain
Cluster-5747.14657	PF00153//PF13202//PF13499//PF13833	Mitochondrial carrier protein//EF hand//EF-hand domain pair//EF-hand domain pair
Cluster-5747.14650	PF01532	Glycosyl hydrolase family 47
Cluster-5747.14651	PF01532	Glycosyl hydrolase family 47
Cluster-5747.14652	PF00076	RNA recognition motif. (a.k.a. RRM, RBD, or RNP domain)
Cluster-5747.14653	PF00076	RNA recognition motif. (a.k.a. RRM, RBD, or RNP domain)
Cluster-5747.14659	PF00004//PF01434//PF17862	ATPase family associated with various cellular activities (AAA)//Peptidase family M41//AAA+ lid domain
Cluster-5043.1	PF04547	Calcium-activated chloride channel
Cluster-5043.0	PF04547	Calcium-activated chloride channel
Cluster-912.0	PF04525	LURP-one-related
Cluster-5747.19064	PF01201	Ribosomal protein S8e
Cluster-5747.19065	PF00436	Single-strand binding protein family
Cluster-5747.19066	PF05173//PF01113	Dihydrodipicolinate reductase, C-terminus//Dihydrodipicolinate reductase, N-terminus
Cluster-5747.19067	PF05173//PF01113	Dihydrodipicolinate reductase, C-terminus//Dihydrodipicolinate reductase, N-terminus
Cluster-5747.19060	PF00085//PF13850//PF07970	Thioredoxin//Endoplasmic Reticulum-Golgi Intermediate Compartment (ERGIC)//Endoplasmic reticulum vesicle transporter
Cluster-5747.19061	PF13326	Photosystem II Pbs27
Cluster-5747.19063	PF03152	Ubiquitin fusion degradation protein UFD1
Cluster-5747.19068	PF00180	Isocitrate/isopropylmalate dehydrogenase
Cluster-5747.19069	PF13740//PF01842	ACT domain//ACT domain
Cluster-869.0	PF00861	Ribosomal L18 of archaea, bacteria, mitoch. and chloroplast
Cluster-10364.2	PF14009	Domain of unknown function (DUF4228)
Cluster-8368.0	PF02458	Transferase family
Cluster-2424.0	PF00847	AP2 domain
Cluster-9281.2	PF00566	Rab-GTPase-TBC domain
Cluster-9281.1	PF00566	Rab-GTPase-TBC domain
Cluster-5747.21270	PF00249//PF00439	Myb-like DNA-binding domain//Bromodomain
Cluster-5747.21271	PF00643//PF06203	B-box zinc finger//CCT motif
Cluster-5747.21276	PF00856//PF09273	SET domain//Rubisco LSMT substrate-binding
Cluster-5747.21277	PF09273	Rubisco LSMT substrate-binding
Cluster-5747.21274	PF01467	Cytidylyltransferase-like
Cluster-5747.21275	PF00916//PF01740	Sulfate permease family//STAS domain
Cluster-6909.1	PF05641	Agenet domain
Cluster-5747.21278	PF00201	UDP-glucoronosyl and UDP-glucosyl transferase
Cluster-5747.21279	PF00201	UDP-glucoronosyl and UDP-glucosyl transferase
Cluster-5747.20086	PF13516//PF00560//PF08263	Leucine Rich repeat//Leucine Rich Repeat//Leucine rich repeat N-terminal domain
Cluster-8501.1	PF10151	TMEM214, C-terminal, caspase 4 activator
Cluster-8501.0	PF10151	TMEM214, C-terminal, caspase 4 activator
Cluster-5747.20087	PF13516//PF00560//PF08263	Leucine Rich repeat//Leucine Rich Repeat//Leucine rich repeat N-terminal domain
Cluster-2597.0	PF02330	Mitochondrial glycoprotein
Cluster-5747.7585	PF00179	Ubiquitin-conjugating enzyme
Cluster-5747.340	PF05253	U11-48K-like CHHC zinc finger
Cluster-5747.20082	PF05965//PF05964	F/Y rich C-terminus//F/Y-rich N-terminus
Cluster-7093.0	PF12854//PF17177//PF01535//PF13041//PF13812	PPR repeat//Pentacotripeptide-repeat region of PRORP//PPR repeat//PPR repeat family//Pentatricopeptide repeat domain
Cluster-5747.20083	PF00202	Aminotransferase class-III
Cluster-11139.2	PF18018//PF04042	DNA polymerase delta subunit OB-fold domain//DNA polymerase alpha/epsilon subunit B
Cluster-11139.1	PF18018//PF04042	DNA polymerase delta subunit OB-fold domain//DNA polymerase alpha/epsilon subunit B
Cluster-11139.0	PF18018	DNA polymerase delta subunit OB-fold domain
Cluster-5589.1	PF02365	No apical meristem (NAM) protein
Cluster-1630.0	PF00416	Ribosomal protein S13/S18
Cluster-6832.0	PF03062	MBOAT, membrane-bound O-acyltransferase family
Cluster-11657.0	PF01343	Peptidase family S49
Cluster-11657.1	PF01343	Peptidase family S49
Cluster-11657.2	PF01343	Peptidase family S49
Cluster-11657.3	PF01343	Peptidase family S49
Cluster-5747.342	PF02881//PF00448	SRP54-type protein, helical bundle domain//SRP54-type protein, GTPase domain
Cluster-5747.7589	PF03982	Diacylglycerol acyltransferase
Cluster-5747.7588	PF01722	BolA-like protein
Cluster-5747.19220	PF02996	Prefoldin subunit
Cluster-5747.10355	PF03407	Nucleotide-diphospho-sugar transferase
Cluster-5747.10354	PF00573//PF14374	Ribosomal protein L4/L1 family//60S ribosomal protein L4 C-terminal domain
Cluster-4735.0	PF13855	Leucine rich repeat
Cluster-4048.1	PF00005//PF01061	ABC transporter//ABC-2 type transporter
Cluster-4048.0	PF00005//PF01061	ABC transporter//ABC-2 type transporter
Cluster-6481.0	PF13923//PF00097//PF17123//PF13639	Zinc finger, C3HC4 type (RING finger)//Zinc finger, C3HC4 type (RING finger)//RING-like zinc finger//Ring finger domain
Cluster-5747.10874	PF07859//PF00135	alpha/beta hydrolase fold//Carboxylesterase family
Cluster-1214.0	PF07714//PF00069	Protein tyrosine kinase//Protein kinase domain
Cluster-5747.10875	PF07859//PF00135	alpha/beta hydrolase fold//Carboxylesterase family
Cluster-4819.1	PF07714//PF00069	Protein tyrosine kinase//Protein kinase domain
Cluster-4819.0	PF07714//PF00069	Protein tyrosine kinase//Protein kinase domain
Cluster-6917.0	PF00004//PF05496//PF17862//PF00498	ATPase family associated with various cellular activities (AAA)//Holliday junction DNA helicase RuvB P-loop domain//AAA+ lid domain//FHA domain
Cluster-6917.1	PF00004//PF05496//PF17862//PF00498	ATPase family associated with various cellular activities (AAA)//Holliday junction DNA helicase RuvB P-loop domain//AAA+ lid domain//FHA domain
Cluster-5936.1	PF18031//PF01088	Ubiquitin carboxyl-terminal hydrolases//Ubiquitin carboxyl-terminal hydrolase, family 1
Cluster-4721.0	PF00270//PF00271	DEAD/DEAH box helicase//Helicase conserved C-terminal domain
Cluster-6193.0	PF00191	Annexin
Cluster-11356.0	PF01467	Cytidylyltransferase-like
Cluster-11356.1	PF01467	Cytidylyltransferase-like
Cluster-6907.0	PF00254	FKBP-type peptidyl-prolyl cis-trans isomerase
Cluster-5747.17191	PF00786//PF00620	P21-Rho-binding domain//RhoGAP domain
Cluster-2085.0	PF17942	Morc6 ribosomal protein S5 domain 2-like
Cluster-2085.1	PF17942//PF13589	Morc6 ribosomal protein S5 domain 2-like//Histidine kinase-, DNA gyrase B-, and HSP90-like ATPase
Cluster-9672.1	PF13540//PF13713//PF08381//PF01363//PF16627//PF00415//PF16457	Regulator of chromosome condensation (RCC1) repeat//Transcription factor BRX N-terminal domain//Transcription factor regulating root and shoot growth via Pin3//FYVE zinc finger//Unstructured region between BRX_N and BRX domain//Regulator of chromosome condensation (RCC1) repeat//Pleckstrin homology domain
Cluster-9672.0	PF13540//PF13713//PF08381//PF01363//PF16627//PF00415//PF16457	Regulator of chromosome condensation (RCC1) repeat//Transcription factor BRX N-terminal domain//Transcription factor regulating root and shoot growth via Pin3//FYVE zinc finger//Unstructured region between BRX_N and BRX domain//Regulator of chromosome condensation (RCC1) repeat//Pleckstrin homology domain
Cluster-9672.2	PF13540//PF13713//PF08381//PF01363//PF16627//PF00415//PF16457	Regulator of chromosome condensation (RCC1) repeat//Transcription factor BRX N-terminal domain//Transcription factor regulating root and shoot growth via Pin3//FYVE zinc finger//Unstructured region between BRX_N and BRX domain//Regulator of chromosome condensation (RCC1) repeat//Pleckstrin homology domain
Cluster-9380.0	PF13912	C2H2-type zinc finger
Cluster-7494.1	PF06454	Protein of unknown function (DUF1084)
Cluster-7494.0	PF06454	Protein of unknown function (DUF1084)
Cluster-5999.0	PF02826//PF00389	D-isomer specific 2-hydroxyacid dehydrogenase, NAD binding domain//D-isomer specific 2-hydroxyacid dehydrogenase, catalytic domain
Cluster-1088.0	PF00931	NB-ARC domain
Cluster-1088.1	PF00931	NB-ARC domain
Cluster-1088.2	PF13855	Leucine rich repeat
Cluster-9629.1	PF12923	Ribosomal RNA-processing protein 7 (RRP7) C-terminal domain
Cluster-9629.0	PF12923	Ribosomal RNA-processing protein 7 (RRP7) C-terminal domain
Cluster-5747.16095	PF12796//PF01412//PF13857//PF00023//PF13606//PF13637//PF00169	Ankyrin repeats (3 copies)//Putative GTPase activating protein for Arf//Ankyrin repeats (many copies)//Ankyrin repeat//Ankyrin repeat//Ankyrin repeats (many copies)//PH domain
Cluster-485.0	PF01158	Ribosomal protein L36e
Cluster-5747.11088	PF04832	SOUL heme-binding protein
Cluster-10098.0	PF13639	Ring finger domain
Cluster-504.0	PF15003	HAUS augmin-like complex subunit 2
Cluster-5747.11087	PF08447//PF07714//PF13426//PF00069//PF00989	PAS fold//Protein tyrosine kinase//PAS domain//Protein kinase domain//PAS fold
Cluster-9511.3	PF17177//PF01535//PF16953	Pentacotripeptide-repeat region of PRORP//PPR repeat//Protein-only RNase P
Cluster-5707.3	PF00400	WD domain, G-beta repeat
Cluster-5747.11085	PF01754//PF01428	A20-like zinc finger//AN1-like Zinc finger
Cluster-4368.0	PF14555//PF00789//PF08059	UBA-like domain//UBX domain//SEP domain
Cluster-9511.2	PF04101//PF00201	Glycosyltransferase family 28 C-terminal domain//UDP-glucoronosyl and UDP-glucosyl transferase
Cluster-4690.1	PF00045	Hemopexin
Cluster-5747.657	PF16114//PF08442	ATP citrate lyase citrate-binding//ATP-grasp domain
Cluster-5747.656	PF16114//PF08442	ATP citrate lyase citrate-binding//ATP-grasp domain
Cluster-5747.655	PF16114//PF08442	ATP citrate lyase citrate-binding//ATP-grasp domain
Cluster-5747.654	PF16114//PF08442	ATP citrate lyase citrate-binding//ATP-grasp domain
Cluster-5747.653	PF00931//PF18052	NB-ARC domain//Rx N-terminal domain
Cluster-5747.652	PF00931//PF18052	NB-ARC domain//Rx N-terminal domain
Cluster-5747.651	PF02290	Signal recognition particle 14kD protein
Cluster-5747.650	PF02290	Signal recognition particle 14kD protein
Cluster-5747.659	PF07777//PF16596//PF00170//PF07716	G-box binding protein MFMR//Disordered region downstream of MFMR//bZIP transcription factor//Basic region leucine zipper
Cluster-5747.658	PF07777//PF16596//PF00170//PF07716	G-box binding protein MFMR//Disordered region downstream of MFMR//bZIP transcription factor//Basic region leucine zipper
Cluster-5747.10306	PF00012//PF06723	Hsp70 protein//MreB/Mbl protein
Cluster-5747.10307	PF00012//PF06723	Hsp70 protein//MreB/Mbl protein
Cluster-5747.10305	PF00504	Chlorophyll A-B binding protein
Cluster-5747.10302	PF00854	POT family
Cluster-5747.10303	PF00854	POT family
Cluster-5747.10300	PF00575//PF03876	S1 RNA binding domain//SHS2 domain found in N terminus of Rpb7p/Rpc25p/MJ0397
Cluster-5747.10301	PF00854	POT family
Cluster-2171.1	PF07303	Occludin homology domain
Cluster-5747.10308	PF00012//PF06723	Hsp70 protein//MreB/Mbl protein
Cluster-5747.10309	PF02309//PF02362//PF06507	AUX/IAA family//B3 DNA binding domain//Auxin response factor
Cluster-5747.7821	PF09598//PF04774	Stm1//Hyaluronan / mRNA binding family
Cluster-7414.0	PF04535	Domain of unknown function (DUF588)
Cluster-5747.15416	PF03171//PF14226	2OG-Fe(II) oxygenase superfamily//non-haem dioxygenase in morphine synthesis N-terminal
Cluster-10044.1	PF13423//PF00443	Ubiquitin carboxyl-terminal hydrolase//Ubiquitin carboxyl-terminal hydrolase
Cluster-10044.0	PF13423//PF00443	Ubiquitin carboxyl-terminal hydrolase//Ubiquitin carboxyl-terminal hydrolase
Cluster-9327.4	PF04564	U-box domain
Cluster-9327.5	PF04564	U-box domain
Cluster-9327.2	PF04564	U-box domain
Cluster-9327.3	PF04564	U-box domain
Cluster-9327.0	PF04564	U-box domain
Cluster-5747.12238	PF15365	Proline-rich nuclear receptor coactivator motif
Cluster-5747.12239	PF15365	Proline-rich nuclear receptor coactivator motif
Cluster-5747.9370	PF04800	ETC complex I subunit conserved region
Cluster-5747.12232	PF00400	WD domain, G-beta repeat
Cluster-5747.12233	PF06094	Gamma-glutamyl cyclotransferase, AIG2-like
Cluster-5747.12234	PF06094	Gamma-glutamyl cyclotransferase, AIG2-like
Cluster-2418.2	PF15011	Casein Kinase 2 substrate
Cluster-2418.0	PF15011	Casein Kinase 2 substrate
Cluster-2418.1	PF15011	Casein Kinase 2 substrate
Cluster-5747.506	PF05739	SNARE domain
Cluster-5657.0	PF10998	Protein of unknown function (DUF2838)
Cluster-3696.1	PF08711	TFIIS helical bundle-like domain
Cluster-2624.1	PF13476//PF02463	AAA domain//RecF/RecN/SMC N terminal domain
Cluster-4182.1	PF08544	GHMP kinases C terminal
Cluster-3422.2	PF01491	Frataxin-like domain
Cluster-3422.3	PF01491	Frataxin-like domain
Cluster-3422.0	PF01491	Frataxin-like domain
Cluster-3422.1	PF01491	Frataxin-like domain
Cluster-5747.14212	PF04080	Per1-like family
Cluster-5747.13549	PF00929	Exonuclease
Cluster-5747.13548	PF00929	Exonuclease
Cluster-11733.0	PF00929	Exonuclease
Cluster-5747.13541	PF01956	Integral membrane protein EMC3/TMCO1-like
Cluster-5747.13540	PF06764	Protein of unknown function (DUF1223)
Cluster-5747.13545	PF00929	Exonuclease
Cluster-5747.13547	PF00929	Exonuclease
Cluster-5747.13546	PF00929	Exonuclease
Cluster-190.0	PF07714//PF00069	Protein tyrosine kinase//Protein kinase domain
Cluster-3969.0	PF00651	BTB/POZ domain
Cluster-5747.1905	PF07714//PF00069	Protein tyrosine kinase//Protein kinase domain
Cluster-5747.1904	PF07714//PF00069	Protein tyrosine kinase//Protein kinase domain
Cluster-5747.1907	PF07714//PF00069	Protein tyrosine kinase//Protein kinase domain
Cluster-5747.1906	PF07714//PF00069	Protein tyrosine kinase//Protein kinase domain
Cluster-5747.1900	PF00076	RNA recognition motif. (a.k.a. RRM, RBD, or RNP domain)
Cluster-5747.1903	PF07714//PF00069	Protein tyrosine kinase//Protein kinase domain
Cluster-5747.1902	PF07714//PF00069	Protein tyrosine kinase//Protein kinase domain
Cluster-5747.1909	PF00534//PF13439//PF13692//PF08323	Glycosyl transferases group 1//Glycosyltransferase Family 4//Glycosyl transferases group 1//Starch synthase catalytic domain
Cluster-5747.1908	PF03151	Triose-phosphate Transporter family
Cluster-3659.0	PF07714//PF00069	Protein tyrosine kinase//Protein kinase domain
Cluster-5747.3190	PF00170//PF07716	bZIP transcription factor//Basic region leucine zipper
Cluster-5747.3191	PF00170//PF07716	bZIP transcription factor//Basic region leucine zipper
Cluster-5747.3193	PF00270//PF00271	DEAD/DEAH box helicase//Helicase conserved C-terminal domain
Cluster-5747.3194	PF00270//PF00271	DEAD/DEAH box helicase//Helicase conserved C-terminal domain
Cluster-5747.3195	PF00270//PF00271	DEAD/DEAH box helicase//Helicase conserved C-terminal domain
Cluster-5747.16078	PF00899	ThiF family
Cluster-9252.0	PF03106	WRKY DNA -binding domain
Cluster-5747.16076	PF00899	ThiF family
Cluster-5747.3199	PF00270//PF00271	DEAD/DEAH box helicase//Helicase conserved C-terminal domain
Cluster-5747.16074	PF00899	ThiF family
Cluster-5747.16075	PF00899	ThiF family
Cluster-5747.16072	PF12937//PF13516//PF00646	F-box-like//Leucine Rich repeat//F-box domain
Cluster-5747.16073	PF12937//PF13516//PF00646	F-box-like//Leucine Rich repeat//F-box domain
Cluster-5747.12195	PF12352//PF05008	Snare region anchored in the vesicle membrane C-terminus//Vesicle transport v-SNARE protein N-terminus
Cluster-5652.0	PF13405//PF13202//PF13499//PF00036//PF13833	EF-hand domain//EF hand//EF-hand domain pair//EF hand//EF-hand domain pair
Cluster-5747.12197	PF08447//PF07714//PF13426//PF00069//PF00989	PAS fold//Protein tyrosine kinase//PAS domain//Protein kinase domain//PAS fold
Cluster-2525.0	PF03140	Plant protein of unknown function
Cluster-5040.0	PF13912	C2H2-type zinc finger
Cluster-5747.12191	PF00155	Aminotransferase class I and II
Cluster-10705.1	PF05605	Drought induced 19 protein (Di19), zinc-binding
Cluster-10705.0	PF14571//PF05605	Stress-induced protein Di19, C-terminal//Drought induced 19 protein (Di19), zinc-binding
Cluster-5747.12190	PF00072	Response regulator receiver domain
Cluster-9892.0	PF03171//PF14226	2OG-Fe(II) oxygenase superfamily//non-haem dioxygenase in morphine synthesis N-terminal
Cluster-5747.12192	PF00155	Aminotransferase class I and II
Cluster-12102.0	PF12854//PF01535//PF13041//PF13812	PPR repeat//PPR repeat//PPR repeat family//Pentatricopeptide repeat domain
Cluster-12102.1	PF01535//PF13041	PPR repeat//PPR repeat family
Cluster-4224.2	PF01648	4'-phosphopantetheinyl transferase superfamily
Cluster-9534.0	PF00013	KH domain
Cluster-9534.1	PF00013	KH domain
Cluster-4224.1	PF01648	4'-phosphopantetheinyl transferase superfamily
Cluster-5747.12199	PF08447//PF07714//PF13426//PF00069//PF00989	PAS fold//Protein tyrosine kinase//PAS domain//Protein kinase domain//PAS fold
Cluster-4224.0	PF01648	4'-phosphopantetheinyl transferase superfamily
Cluster-5747.12198	PF08447//PF07714//PF13426//PF00069//PF00989	PAS fold//Protein tyrosine kinase//PAS domain//Protein kinase domain//PAS fold
Cluster-5747.10899	PF00572	Ribosomal protein L13
Cluster-5747.10896	PF01028//PF02919//PF14370	Eukaryotic DNA topoisomerase I, catalytic core//Eukaryotic DNA topoisomerase I, DNA binding fragment//C-terminal topoisomerase domain
Cluster-5747.10897	PF00199//PF06628	Catalase//Catalase-related immune-responsive
Cluster-12138.1	PF05063	MT-A70
Cluster-5747.10895	PF07264	Etoposide-induced protein 2.4 (EI24)
Cluster-5747.10893	PF01095//PF04043	Pectinesterase//Plant invertase/pectin methylesterase inhibitor
Cluster-5747.2243	PF03109	ABC1 family
Cluster-5747.2242	PF05817	Oligosaccharyltransferase subunit Ribophorin II
Cluster-5747.2241	PF13802	Galactose mutarotase-like
Cluster-5747.2240	PF13802	Galactose mutarotase-like
Cluster-5747.2247	PF00076//PF08312//PF01805	RNA recognition motif. (a.k.a. RRM, RBD, or RNP domain)//cwf21 domain//Surp module
Cluster-5747.2246	PF04258	Signal peptide peptidase
Cluster-5747.2245	PF04258	Signal peptide peptidase
Cluster-5747.2249	PF00076//PF08312//PF01805	RNA recognition motif. (a.k.a. RRM, RBD, or RNP domain)//cwf21 domain//Surp module
Cluster-5747.2248	PF08312	cwf21 domain
Cluster-5747.8396	PF03552	Cellulose synthase
Cluster-9282.0	PF04921	XAP5, circadian clock regulator
Cluster-9282.1	PF04921	XAP5, circadian clock regulator
Cluster-9282.2	PF04921	XAP5, circadian clock regulator
Cluster-9282.3	PF04921	XAP5, circadian clock regulator
Cluster-9282.4	PF04921	XAP5, circadian clock regulator
Cluster-5747.12797	PF00010	Helix-loop-helix DNA-binding domain
Cluster-5747.12796	PF00010	Helix-loop-helix DNA-binding domain
Cluster-5747.12794	PF00962	Adenosine/AMP deaminase
Cluster-5747.12793	PF00962	Adenosine/AMP deaminase
Cluster-5747.12792	PF00400//PF08662//PF12894	WD domain, G-beta repeat//Eukaryotic translation initiation factor eIF2A//Anaphase-promoting complex subunit 4 WD40 domain
Cluster-5747.12791	PF00400//PF08662//PF12894	WD domain, G-beta repeat//Eukaryotic translation initiation factor eIF2A//Anaphase-promoting complex subunit 4 WD40 domain
Cluster-5747.12790	PF01237	Oxysterol-binding protein
Cluster-9983.2	PF09423	PhoD-like phosphatase
Cluster-9983.3	PF09423	PhoD-like phosphatase
Cluster-9983.0	PF09423	PhoD-like phosphatase
Cluster-9983.1	PF09423	PhoD-like phosphatase
Cluster-3330.0	PF04782//PF04783	Protein of unknown function (DUF632)//Protein of unknown function (DUF630)
Cluster-3330.1	PF04782//PF04783	Protein of unknown function (DUF632)//Protein of unknown function (DUF630)
Cluster-5747.12799	PF00010	Helix-loop-helix DNA-binding domain
Cluster-5747.12798	PF14368	Probable lipid transfer
Cluster-5747.7865	PF01472//PF17832	PUA domain//Pre-PUA-like domain
Cluster-3470.1	PF01554//PF14667	MatE//Polysaccharide biosynthesis C-terminal domain
Cluster-3470.0	PF01554//PF14667	MatE//Polysaccharide biosynthesis C-terminal domain
Cluster-3023.2	PF07714//PF00069	Protein tyrosine kinase//Protein kinase domain
Cluster-5747.41	PF12796//PF13637	Ankyrin repeats (3 copies)//Ankyrin repeats (many copies)
Cluster-5747.40	PF12796	Ankyrin repeats (3 copies)
Cluster-5747.43	PF00224	Pyruvate kinase, barrel domain
Cluster-5747.42	PF12796	Ankyrin repeats (3 copies)
Cluster-5747.45	PF00224	Pyruvate kinase, barrel domain
Cluster-5747.44	PF00224	Pyruvate kinase, barrel domain
Cluster-5747.47	PF00224	Pyruvate kinase, barrel domain
Cluster-5747.46	PF00224	Pyruvate kinase, barrel domain
[truncated: 27,245 more rows]
