# Supplementary material for: Comparative transcriptome analysis provides novel insights into molecular response of salt-tolerant and sensitive polyembryonic mango genotypes to salinity stress at seedling stage
Source: Front Plant Sci. 2023 Apr 12;14:1152485. doi: 10.3389/fpls.2023.1152485 (PMC10141464; doi:10.3389/fpls.2023.1152485)
Supplement: Supplementary file 11 [file Table_11.xls]

## Sheet: Transcript_length
Transcript_id	Transcript_length
Cluster-8671.0_TRINITY_DN11229_c0_g1_i1	2204
Cluster-5747.20701_TRINITY_DN14487_c0_g1_i2	1374
Cluster-5747.20700_TRINITY_DN14487_c0_g1_i1	1339
Cluster-5747.20703_TRINITY_DN7332_c1_g1_i1	1205
Cluster-5747.20702_TRINITY_DN14352_c0_g1_i3	1213
Cluster-5747.20705_TRINITY_DN15399_c0_g1_i1	340
Cluster-5747.20704_TRINITY_DN15399_c0_g2_i1	1631
Cluster-5747.20707_TRINITY_DN13863_c0_g1_i2	2719
Cluster-5747.20706_TRINITY_DN13863_c0_g1_i1	2336
Cluster-5747.20709_TRINITY_DN17854_c0_g1_i2	2187
Cluster-5747.20708_TRINITY_DN17854_c0_g1_i4	1297
Cluster-5747.5312_TRINITY_DN16685_c0_g1_i7	1274
Cluster-1212.0_TRINITY_DN14068_c0_g1_i7	947
Cluster-1899.0_TRINITY_DN19317_c0_g1_i1	318
Cluster-9500.0_TRINITY_DN11570_c0_g1_i1	2027
Cluster-8215.0_TRINITY_DN3920_c0_g1_i1	704
Cluster-6830.0_TRINITY_DN7821_c0_g1_i1	466
Cluster-5747.5313_TRINITY_DN16685_c0_g1_i2	1863
Cluster-10868.0_TRINITY_DN8028_c0_g1_i1	1302
Cluster-4711.0_TRINITY_DN11150_c0_g1_i1	419
Cluster-6398.1_TRINITY_DN3475_c0_g1_i2	572
Cluster-9193.0_TRINITY_DN12140_c0_g2_i1	1258
Cluster-2511.2_TRINITY_DN3636_c0_g2_i1	436
Cluster-2511.0_TRINITY_DN4198_c0_g1_i1	447
Cluster-2511.1_TRINITY_DN3636_c0_g1_i1	798
Cluster-865.0_TRINITY_DN20134_c0_g1_i1	400
Cluster-4723.0_TRINITY_DN13779_c0_g1_i1	1668
Cluster-11116.0_TRINITY_DN14306_c0_g1_i1	1695
Cluster-9632.8_TRINITY_DN14015_c0_g1_i2	2221
Cluster-924.0_TRINITY_DN16762_c0_g4_i1	545
Cluster-6398.0_TRINITY_DN3475_c0_g1_i1	510
Cluster-12178.0_TRINITY_DN8658_c0_g1_i1	861
Cluster-6497.0_TRINITY_DN12495_c0_g1_i1	788
Cluster-6296.1_TRINITY_DN20060_c0_g1_i1	484
Cluster-8715.2_TRINITY_DN14406_c0_g1_i3	1567
Cluster-8715.0_TRINITY_DN14406_c0_g1_i1	1490
Cluster-8715.1_TRINITY_DN14406_c0_g1_i2	891
Cluster-9899.0_TRINITY_DN5375_c0_g1_i1	1002
Cluster-9632.6_TRINITY_DN18311_c0_g2_i1	569
Cluster-6905.1_TRINITY_DN13868_c0_g2_i2	1045
Cluster-6487.0_TRINITY_DN5870_c0_g1_i1	1452
Cluster-6487.1_TRINITY_DN5870_c0_g1_i2	1339
Cluster-4618.0_TRINITY_DN7261_c0_g1_i2	797
Cluster-9632.2_TRINITY_DN14015_c0_g1_i7	711
Cluster-7576.2_TRINITY_DN15071_c0_g1_i2	1284
Cluster-9382.0_TRINITY_DN10570_c0_g2_i1	872
Cluster-6181.1_TRINITY_DN8213_c0_g1_i2	913
Cluster-6181.0_TRINITY_DN8213_c0_g1_i1	958
Cluster-7444.0_TRINITY_DN5854_c0_g1_i1	490
Cluster-7444.1_TRINITY_DN6488_c0_g1_i1	643
Cluster-2263.0_TRINITY_DN20959_c0_g1_i1	406
Cluster-6407.0_TRINITY_DN10591_c0_g1_i1	948
Cluster-2332.0_TRINITY_DN285_c0_g1_i1	1161
Cluster-2093.1_TRINITY_DN6906_c0_g1_i1	342
Cluster-2093.0_TRINITY_DN6906_c1_g1_i1	810
Cluster-2308.0_TRINITY_DN7256_c0_g1_i1	424
Cluster-11350.1_TRINITY_DN5289_c0_g1_i2	382
Cluster-8218.0_TRINITY_DN9165_c0_g1_i1	1202
Cluster-8218.1_TRINITY_DN9165_c0_g1_i2	1196
Cluster-4739.0_TRINITY_DN11828_c0_g1_i1	1646
Cluster-1728.0_TRINITY_DN20584_c0_g1_i1	739
Cluster-2539.0_TRINITY_DN630_c0_g1_i1	800
Cluster-10126.0_TRINITY_DN2106_c0_g1_i1	537
Cluster-7672.3_TRINITY_DN8243_c0_g1_i3	881
Cluster-7672.2_TRINITY_DN8243_c0_g1_i1	949
Cluster-7672.1_TRINITY_DN8243_c0_g1_i4	1158
Cluster-7672.0_TRINITY_DN8243_c0_g1_i2	887
Cluster-11518.0_TRINITY_DN13678_c0_g2_i1	1531
Cluster-11518.1_TRINITY_DN13678_c0_g2_i3	1364
Cluster-11518.2_TRINITY_DN13678_c0_g2_i2	1377
Cluster-9180.0_TRINITY_DN14519_c0_g1_i3	1156
Cluster-10579.0_TRINITY_DN15415_c0_g3_i1	390
Cluster-1752.0_TRINITY_DN21395_c0_g1_i1	450
Cluster-7576.3_TRINITY_DN15071_c0_g1_i3	1382
Cluster-10944.0_TRINITY_DN377_c0_g1_i1	426
Cluster-6617.0_TRINITY_DN13777_c1_g1_i1	1220
Cluster-4354.0_TRINITY_DN1360_c0_g1_i1	1670
Cluster-1319.1_TRINITY_DN12090_c0_g1_i1	693
Cluster-1319.0_TRINITY_DN12090_c0_g1_i4	967
Cluster-6830.1_TRINITY_DN7821_c0_g1_i2	668
Cluster-8622.2_TRINITY_DN15237_c0_g1_i3	1564
Cluster-8938.0_TRINITY_DN8544_c0_g1_i1	2002
Cluster-5747.5054_TRINITY_DN12373_c0_g1_i5	1653
Cluster-811.0_TRINITY_DN13888_c0_g1_i2	656
Cluster-6532.5_TRINITY_DN10052_c0_g1_i3	1356
Cluster-6532.4_TRINITY_DN10052_c0_g1_i1	1475
Cluster-6532.3_TRINITY_DN10052_c0_g1_i4	1495
Cluster-6532.2_TRINITY_DN10052_c0_g1_i2	1515
Cluster-6532.1_TRINITY_DN10052_c0_g1_i6	1455
Cluster-6532.0_TRINITY_DN10052_c0_g1_i5	1396
Cluster-11368.0_TRINITY_DN10819_c1_g1_i1	334
Cluster-5747.11143_TRINITY_DN15674_c0_g1_i5	757
Cluster-5747.11142_TRINITY_DN17722_c0_g1_i3	2016
Cluster-5747.11141_TRINITY_DN11604_c0_g2_i3	1555
Cluster-5747.11140_TRINITY_DN11604_c0_g2_i2	2009
Cluster-5747.11147_TRINITY_DN15972_c0_g1_i2	968
Cluster-5747.11146_TRINITY_DN10499_c0_g1_i1	966
Cluster-5747.11145_TRINITY_DN4971_c0_g1_i1	508
Cluster-5747.11144_TRINITY_DN15916_c0_g1_i1	1284
Cluster-5747.11149_TRINITY_DN16145_c0_g1_i1	844
Cluster-5747.11148_TRINITY_DN16145_c0_g1_i5	914
Cluster-2879.0_TRINITY_DN2580_c0_g1_i1	579
Cluster-3420.0_TRINITY_DN4889_c0_g1_i1	488
Cluster-3420.1_TRINITY_DN4889_c0_g2_i1	720
Cluster-7747.0_TRINITY_DN12612_c0_g1_i1	890
Cluster-4624.0_TRINITY_DN1209_c0_g1_i1	2289
Cluster-2751.0_TRINITY_DN12588_c0_g1_i2	643
Cluster-10042.2_TRINITY_DN6962_c0_g1_i3	502
Cluster-10042.1_TRINITY_DN6962_c0_g1_i2	1225
Cluster-10042.0_TRINITY_DN6962_c0_g1_i1	865
Cluster-9325.0_TRINITY_DN14636_c0_g2_i1	2071
Cluster-9325.1_TRINITY_DN14636_c0_g2_i2	1870
Cluster-7467.1_TRINITY_DN7106_c0_g1_i1	1426
Cluster-1421.0_TRINITY_DN20519_c0_g1_i1	426
Cluster-4364.2_TRINITY_DN9198_c0_g1_i3	1100
Cluster-4364.0_TRINITY_DN9198_c0_g1_i1	1234
Cluster-4364.1_TRINITY_DN9198_c0_g1_i2	1040
Cluster-5747.13789_TRINITY_DN14974_c0_g2_i1	899
Cluster-5747.13788_TRINITY_DN17581_c0_g1_i2	1517
Cluster-5747.13787_TRINITY_DN17581_c0_g1_i1	1517
Cluster-5747.13786_TRINITY_DN11924_c0_g2_i1	1395
Cluster-5747.13785_TRINITY_DN2283_c0_g1_i1	580
Cluster-5747.13784_TRINITY_DN21279_c0_g1_i1	518
Cluster-5747.13783_TRINITY_DN15403_c0_g3_i1	1172
Cluster-5747.13782_TRINITY_DN11533_c0_g1_i1	1593
Cluster-5747.13781_TRINITY_DN9760_c0_g1_i1	660
Cluster-5747.13780_TRINITY_DN17027_c0_g1_i8	1264
Cluster-5747.16490_TRINITY_DN12801_c0_g1_i1	2440
Cluster-5747.16491_TRINITY_DN9461_c0_g1_i4	1620
Cluster-5747.16492_TRINITY_DN9461_c0_g1_i1	1536
Cluster-5747.16493_TRINITY_DN9461_c0_g1_i5	1740
Cluster-5747.16494_TRINITY_DN9461_c0_g1_i2	1539
Cluster-5747.16495_TRINITY_DN9461_c0_g1_i3	1419
Cluster-5747.16496_TRINITY_DN9774_c0_g2_i1	421
Cluster-5747.16497_TRINITY_DN9774_c0_g2_i2	642
Cluster-5747.16498_TRINITY_DN17091_c0_g1_i1	1541
Cluster-5747.16499_TRINITY_DN4956_c0_g1_i1	768
Cluster-2622.3_TRINITY_DN8418_c0_g1_i2	1265
Cluster-2622.2_TRINITY_DN13216_c0_g2_i1	444
Cluster-2622.1_TRINITY_DN8418_c0_g1_i1	811
Cluster-2622.0_TRINITY_DN1848_c0_g1_i1	776
Cluster-2622.5_TRINITY_DN2005_c0_g1_i1	915
Cluster-2622.4_TRINITY_DN8418_c0_g1_i3	1265
Cluster-11116.1_TRINITY_DN14306_c0_g1_i2	1658
Cluster-10182.1_TRINITY_DN16976_c0_g2_i2	2310
Cluster-5773.0_TRINITY_DN4300_c0_g1_i1	909
Cluster-9963.0_TRINITY_DN15183_c0_g1_i1	595
Cluster-5650.0_TRINITY_DN3981_c0_g1_i1	411
Cluster-5747.6706_TRINITY_DN14759_c0_g4_i1	1288
Cluster-5046.0_TRINITY_DN4179_c0_g1_i1	636
Cluster-5747.10703_TRINITY_DN16851_c0_g1_i1	1810
Cluster-10189.1_TRINITY_DN8404_c0_g1_i1	1511
Cluster-10189.0_TRINITY_DN3423_c0_g1_i1	836
Cluster-5747.10700_TRINITY_DN13753_c0_g1_i2	1371
Cluster-5747.10701_TRINITY_DN13745_c0_g1_i4	1995
Cluster-11731.0_TRINITY_DN11606_c0_g1_i1	1090
Cluster-5747.10706_TRINITY_DN10878_c0_g1_i1	1399
Cluster-5747.10707_TRINITY_DN8625_c0_g1_i2	538
Cluster-5747.10704_TRINITY_DN15521_c0_g1_i1	4125
Cluster-5747.18063_TRINITY_DN15582_c0_g1_i2	1198
Cluster-5747.6701_TRINITY_DN15508_c0_g1_i1	1928
Cluster-5747.15958_TRINITY_DN5092_c0_g1_i1	1435
Cluster-5747.15959_TRINITY_DN16758_c0_g1_i4	2554
Cluster-7467.0_TRINITY_DN1239_c0_g1_i1	876
Cluster-8966.0_TRINITY_DN11634_c0_g1_i1	2008
Cluster-12170.2_TRINITY_DN10498_c0_g1_i3	1189
Cluster-10313.0_TRINITY_DN7819_c0_g1_i1	1350
Cluster-5034.1_TRINITY_DN2602_c0_g1_i1	594
Cluster-5034.0_TRINITY_DN6608_c0_g1_i1	635
Cluster-10717.0_TRINITY_DN16599_c1_g1_i1	1810
Cluster-10717.1_TRINITY_DN16599_c1_g1_i2	1908
Cluster-5747.12555_TRINITY_DN10035_c0_g1_i2	2052
Cluster-5747.12554_TRINITY_DN10035_c0_g1_i1	1718
Cluster-5747.12557_TRINITY_DN9673_c0_g1_i3	1334
Cluster-5747.12556_TRINITY_DN9673_c0_g1_i1	1273
Cluster-5747.12551_TRINITY_DN16819_c0_g1_i4	908
Cluster-5747.12550_TRINITY_DN7444_c0_g1_i2	3941
Cluster-5747.12553_TRINITY_DN16819_c0_g3_i1	666
Cluster-5747.12552_TRINITY_DN16819_c0_g1_i12	953
Cluster-9876.4_TRINITY_DN15876_c0_g2_i2	2009
Cluster-5747.12559_TRINITY_DN9078_c0_g1_i1	809
Cluster-5747.12558_TRINITY_DN9673_c0_g1_i2	518
Cluster-9876.1_TRINITY_DN15876_c0_g2_i3	2174
Cluster-9876.0_TRINITY_DN15876_c0_g2_i1	1898
Cluster-5747.18104_TRINITY_DN15847_c0_g1_i2	1927
Cluster-12170.0_TRINITY_DN10498_c0_g1_i1	1190
Cluster-9016.1_TRINITY_DN16726_c1_g1_i4	1417
Cluster-5747.1329_TRINITY_DN17926_c0_g3_i1	1988
Cluster-9016.3_TRINITY_DN16726_c1_g1_i2	1354
Cluster-5747.18060_TRINITY_DN15386_c0_g1_i1	2553
Cluster-9016.5_TRINITY_DN16726_c0_g1_i2	1281
Cluster-9016.4_TRINITY_DN16726_c0_g1_i1	1330
Cluster-10380.0_TRINITY_DN11875_c0_g2_i1	549
Cluster-5747.357_TRINITY_DN12947_c0_g1_i4	529
Cluster-5747.354_TRINITY_DN10549_c0_g3_i1	1292
Cluster-5747.18105_TRINITY_DN13036_c0_g1_i4	1592
Cluster-5747.20600_TRINITY_DN14129_c0_g1_i1	3492
Cluster-5747.4138_TRINITY_DN15169_c0_g1_i3	1978
Cluster-5747.20601_TRINITY_DN14129_c0_g1_i3	2150
Cluster-10592.0_TRINITY_DN13952_c0_g1_i1	1013
Cluster-5747.20602_TRINITY_DN14129_c0_g1_i2	3480
Cluster-5747.18067_TRINITY_DN11676_c0_g2_i1	327
Cluster-5747.20603_TRINITY_DN17514_c0_g2_i1	2390
Cluster-7278.1_TRINITY_DN16064_c0_g1_i2	1091
Cluster-5747.20604_TRINITY_DN10220_c0_g1_i1	1896
Cluster-6115.0_TRINITY_DN13996_c0_g1_i1	1206
Cluster-10922.0_TRINITY_DN21374_c0_g1_i1	409
Cluster-1830.0_TRINITY_DN9965_c0_g2_i1	301
Cluster-5747.20605_TRINITY_DN10220_c0_g1_i2	1746
Cluster-5747.4133_TRINITY_DN14182_c0_g1_i4	1742
Cluster-5883.0_TRINITY_DN7062_c0_g1_i1	1426
Cluster-5747.4132_TRINITY_DN14182_c0_g1_i5	1653
Cluster-2028.0_TRINITY_DN18690_c0_g1_i1	546
Cluster-5747.4131_TRINITY_DN18279_c1_g3_i1	1976
Cluster-5747.18066_TRINITY_DN9758_c0_g1_i3	903
Cluster-5747.11257_TRINITY_DN9498_c0_g1_i1	998
Cluster-5747.1322_TRINITY_DN3695_c0_g1_i1	466
Cluster-5747.5175_TRINITY_DN16677_c0_g1_i2	2076
Cluster-5747.1325_TRINITY_DN14384_c0_g1_i1	2424
Cluster-5747.5176_TRINITY_DN13256_c0_g1_i1	1143
Cluster-5747.1324_TRINITY_DN10920_c0_g2_i1	3035
Cluster-5747.3293_TRINITY_DN11528_c0_g1_i2	1669
Cluster-5747.3292_TRINITY_DN11528_c0_g1_i1	1663
Cluster-5747.3291_TRINITY_DN11528_c0_g1_i4	1718
Cluster-5747.3290_TRINITY_DN18220_c0_g1_i1	893
Cluster-5747.3297_TRINITY_DN18305_c0_g1_i4	755
Cluster-5747.3296_TRINITY_DN16646_c0_g1_i3	398
Cluster-1560.1_TRINITY_DN8450_c0_g2_i1	1957
Cluster-5747.3294_TRINITY_DN11528_c0_g1_i3	1614
Cluster-5747.5606_TRINITY_DN16555_c0_g1_i7	2059
Cluster-5747.5607_TRINITY_DN16555_c0_g1_i2	1962
Cluster-5747.3299_TRINITY_DN16891_c0_g2_i9	782
Cluster-5747.3298_TRINITY_DN18305_c0_g1_i7	830
Cluster-5747.5602_TRINITY_DN13401_c0_g1_i2	1281
Cluster-5747.5603_TRINITY_DN10568_c0_g1_i2	2700
Cluster-5747.5600_TRINITY_DN17498_c0_g1_i2	1420
Cluster-5747.5601_TRINITY_DN13401_c0_g1_i1	1763
Cluster-5747.5172_TRINITY_DN17141_c0_g1_i7	684
Cluster-5747.18100_TRINITY_DN13710_c0_g1_i1	838
Cluster-5747.5173_TRINITY_DN12306_c0_g1_i1	739
Cluster-1547.0_TRINITY_DN18843_c0_g1_i1	955
Cluster-12483.0_TRINITY_DN11458_c0_g1_i6	1132
Cluster-5747.18064_TRINITY_DN15582_c0_g1_i3	1176
Cluster-6109.1_TRINITY_DN11192_c0_g1_i2	753
Cluster-6109.0_TRINITY_DN11192_c0_g1_i1	474
Cluster-1211.0_TRINITY_DN14937_c0_g1_i1	446
Cluster-12311.0_TRINITY_DN11865_c0_g1_i1	2413
Cluster-5747.14258_TRINITY_DN15356_c0_g2_i1	1069
Cluster-5747.14259_TRINITY_DN15356_c0_g2_i2	1096
Cluster-5747.13208_TRINITY_DN10236_c0_g1_i1	2086
Cluster-5747.13209_TRINITY_DN10236_c0_g1_i2	1815
Cluster-10797.0_TRINITY_DN6377_c0_g1_i1	1788
Cluster-5747.13202_TRINITY_DN14424_c0_g1_i2	1857
Cluster-5747.13203_TRINITY_DN8122_c0_g1_i1	1510
Cluster-5747.13200_TRINITY_DN15375_c0_g1_i2	1073
Cluster-5747.13201_TRINITY_DN14424_c0_g1_i4	1850
Cluster-5747.13206_TRINITY_DN9049_c0_g1_i2	1531
Cluster-1953.0_TRINITY_DN4330_c0_g1_i1	728
Cluster-5747.13204_TRINITY_DN17627_c0_g1_i10	2848
Cluster-5747.13205_TRINITY_DN9049_c0_g1_i1	1438
Cluster-309.0_TRINITY_DN18269_c0_g3_i1	348
Cluster-148.0_TRINITY_DN19242_c0_g1_i1	488
Cluster-5747.208_TRINITY_DN16055_c0_g1_i3	1724
Cluster-5747.209_TRINITY_DN9512_c0_g1_i1	1356
Cluster-5747.204_TRINITY_DN14046_c0_g1_i2	1849
Cluster-5747.205_TRINITY_DN16055_c0_g1_i4	1775
Cluster-5747.206_TRINITY_DN16055_c0_g1_i1	1627
Cluster-5747.207_TRINITY_DN16055_c0_g1_i2	1678
Cluster-5747.200_TRINITY_DN3921_c0_g2_i1	340
Cluster-5747.201_TRINITY_DN3921_c0_g3_i1	2515
Cluster-5747.202_TRINITY_DN16657_c0_g1_i1	2054
Cluster-5747.203_TRINITY_DN14046_c0_g1_i1	2891
Cluster-9901.0_TRINITY_DN15987_c0_g1_i1	1974
Cluster-1557.0_TRINITY_DN1128_c0_g1_i1	1073
Cluster-4251.1_TRINITY_DN3671_c0_g2_i1	608
Cluster-3203.0_TRINITY_DN16861_c0_g1_i2	450
Cluster-5747.18069_TRINITY_DN16052_c0_g1_i5	2111
Cluster-5111.0_TRINITY_DN7335_c0_g1_i6	799
Cluster-11557.0_TRINITY_DN6208_c0_g1_i1	2524
Cluster-7152.3_TRINITY_DN16803_c0_g1_i2	825
Cluster-11626.0_TRINITY_DN18324_c0_g1_i4	588
Cluster-11626.1_TRINITY_DN18324_c0_g1_i1	531
Cluster-11626.2_TRINITY_DN18324_c0_g1_i2	607
Cluster-11366.0_TRINITY_DN16840_c0_g1_i4	2084
Cluster-5747.2658_TRINITY_DN16833_c0_g1_i1	1850
Cluster-5747.2659_TRINITY_DN16833_c0_g1_i2	1926
Cluster-5747.9608_TRINITY_DN8622_c0_g1_i1	469
Cluster-5747.9609_TRINITY_DN15227_c0_g1_i1	1869
Cluster-8442.1_TRINITY_DN2884_c0_g1_i1	515
Cluster-8442.0_TRINITY_DN13815_c0_g1_i1	401
Cluster-8442.3_TRINITY_DN13815_c0_g1_i2	1058
Cluster-8442.2_TRINITY_DN13815_c0_g2_i1	303
Cluster-5747.2650_TRINITY_DN10879_c0_g1_i1	986
Cluster-5747.2651_TRINITY_DN19509_c0_g1_i1	486
Cluster-5747.2652_TRINITY_DN16873_c0_g1_i1	1949
Cluster-5747.2653_TRINITY_DN5632_c0_g1_i1	790
Cluster-5747.2654_TRINITY_DN13927_c0_g1_i2	978
Cluster-5747.2655_TRINITY_DN15366_c0_g1_i1	2584
Cluster-5747.2656_TRINITY_DN9548_c0_g1_i1	1270
Cluster-5747.2657_TRINITY_DN16833_c0_g1_i4	1882
Cluster-8483.0_TRINITY_DN6525_c0_g1_i1	1969
Cluster-9915.0_TRINITY_DN10134_c0_g1_i2	1978
Cluster-288.0_TRINITY_DN17995_c0_g1_i1	438
Cluster-288.1_TRINITY_DN17995_c0_g1_i3	2011
Cluster-288.2_TRINITY_DN17995_c0_g1_i2	2146
Cluster-4766.0_TRINITY_DN2733_c0_g1_i1	702
Cluster-6948.0_TRINITY_DN17131_c0_g3_i5	589
Cluster-5747.7510_TRINITY_DN18087_c0_g1_i7	3262
Cluster-5747.7511_TRINITY_DN18087_c0_g1_i2	2010
Cluster-5747.7512_TRINITY_DN18087_c0_g1_i3	3167
Cluster-5747.7513_TRINITY_DN13490_c0_g1_i1	917
Cluster-5747.7514_TRINITY_DN13490_c0_g1_i2	841
Cluster-5747.7515_TRINITY_DN16985_c0_g1_i1	765
Cluster-5747.7516_TRINITY_DN16985_c0_g1_i2	796
Cluster-5747.7517_TRINITY_DN11903_c0_g2_i1	819
Cluster-5747.7518_TRINITY_DN17183_c0_g1_i4	1302
Cluster-5747.7519_TRINITY_DN17183_c0_g1_i6	1223
Cluster-8258.3_TRINITY_DN17798_c0_g2_i1	507
Cluster-6948.1_TRINITY_DN17131_c0_g3_i3	500
Cluster-6072.0_TRINITY_DN16488_c0_g1_i2	1407
Cluster-10332.0_TRINITY_DN4052_c0_g1_i1	484
Cluster-4750.2_TRINITY_DN14482_c0_g1_i1	1497
Cluster-4750.1_TRINITY_DN14482_c0_g1_i6	1442
Cluster-4750.0_TRINITY_DN14482_c0_g1_i5	1427
Cluster-5179.0_TRINITY_DN4009_c0_g1_i1	645
Cluster-6871.0_TRINITY_DN19876_c0_g1_i1	637
Cluster-5747.8263_TRINITY_DN16824_c0_g1_i1	1923
Cluster-5747.8262_TRINITY_DN10682_c0_g2_i1	945
Cluster-5747.8261_TRINITY_DN17966_c0_g3_i1	314
Cluster-5747.8260_TRINITY_DN17966_c0_g2_i4	959
Cluster-5747.8267_TRINITY_DN12704_c0_g1_i1	1397
Cluster-5747.8266_TRINITY_DN14022_c0_g1_i2	1949
Cluster-5747.8265_TRINITY_DN5877_c0_g1_i1	1198
Cluster-5747.8264_TRINITY_DN16824_c0_g1_i2	1932
Cluster-5747.8269_TRINITY_DN18224_c0_g1_i6	3040
Cluster-5747.8268_TRINITY_DN18224_c0_g1_i4	2636
Cluster-6865.0_TRINITY_DN18799_c0_g1_i1	398
Cluster-6739.0_TRINITY_DN16054_c0_g2_i1	1081
Cluster-6739.1_TRINITY_DN16054_c0_g2_i2	532
Cluster-5747.6399_TRINITY_DN17572_c0_g1_i1	3404
Cluster-5747.6398_TRINITY_DN10944_c0_g1_i2	1326
Cluster-11153.0_TRINITY_DN4969_c0_g1_i1	456
Cluster-5747.15296_TRINITY_DN10746_c0_g1_i1	793
Cluster-5747.6391_TRINITY_DN17174_c0_g1_i5	1412
Cluster-5747.6390_TRINITY_DN17174_c0_g1_i2	522
Cluster-5747.6393_TRINITY_DN17174_c0_g1_i6	1397
Cluster-5747.6392_TRINITY_DN17174_c0_g1_i3	1366
Cluster-5747.6395_TRINITY_DN16901_c0_g2_i2	1753
Cluster-5747.6394_TRINITY_DN16901_c0_g2_i1	1774
Cluster-5747.6397_TRINITY_DN10944_c0_g1_i1	1223
Cluster-812.0_TRINITY_DN20187_c0_g1_i1	561
Cluster-10534.1_TRINITY_DN12369_c0_g1_i1	1135
Cluster-10534.0_TRINITY_DN12369_c0_g2_i1	737
Cluster-4189.0_TRINITY_DN15737_c0_g1_i1	1672
Cluster-8679.0_TRINITY_DN15309_c0_g1_i1	495
Cluster-5747.15293_TRINITY_DN17603_c0_g1_i6	738
Cluster-5747.15292_TRINITY_DN8348_c0_g1_i1	1107
Cluster-3836.1_TRINITY_DN5639_c0_g1_i3	448
Cluster-3836.0_TRINITY_DN5639_c0_g1_i2	542
Cluster-5747.15291_TRINITY_DN8121_c0_g1_i2	885
Cluster-5747.15290_TRINITY_DN9308_c0_g1_i2	850
Cluster-5747.4728_TRINITY_DN10915_c0_g1_i1	1561
Cluster-5747.4729_TRINITY_DN10915_c0_g1_i2	1484
Cluster-5747.4722_TRINITY_DN11673_c0_g2_i1	915
Cluster-5747.4723_TRINITY_DN5818_c0_g1_i1	677
Cluster-5747.4720_TRINITY_DN6242_c0_g1_i1	825
Cluster-5747.4721_TRINITY_DN8882_c0_g1_i1	1102
Cluster-5747.4726_TRINITY_DN18050_c0_g1_i1	609
Cluster-5747.4727_TRINITY_DN12344_c0_g1_i1	2181
Cluster-5747.4724_TRINITY_DN5818_c0_g1_i2	857
Cluster-5747.4725_TRINITY_DN12163_c0_g2_i1	1017
Cluster-5747.4890_TRINITY_DN18141_c0_g1_i4	863
Cluster-5747.4891_TRINITY_DN16940_c0_g1_i7	2672
Cluster-5747.4892_TRINITY_DN14820_c0_g1_i1	2815
Cluster-5747.4893_TRINITY_DN8862_c0_g1_i4	1115
Cluster-5747.4894_TRINITY_DN8862_c0_g1_i1	1358
Cluster-5747.4895_TRINITY_DN8862_c0_g1_i2	927
Cluster-5747.4896_TRINITY_DN10802_c0_g1_i4	657
Cluster-5747.4897_TRINITY_DN10802_c0_g1_i5	724
Cluster-5747.4898_TRINITY_DN10802_c0_g1_i2	756
Cluster-5747.4899_TRINITY_DN10802_c0_g1_i3	722
Cluster-5747.19578_TRINITY_DN15960_c0_g1_i1	1414
Cluster-4319.0_TRINITY_DN13690_c0_g1_i1	2470
Cluster-5747.19579_TRINITY_DN15960_c0_g1_i4	1703
Cluster-12447.0_TRINITY_DN15457_c0_g1_i1	2378
Cluster-4627.0_TRINITY_DN12489_c0_g1_i1	1544
Cluster-4877.0_TRINITY_DN10577_c0_g1_i1	1446
Cluster-9726.1_TRINITY_DN9559_c0_g1_i2	1261
Cluster-9726.0_TRINITY_DN9559_c0_g1_i1	997
Cluster-7419.0_TRINITY_DN14140_c0_g1_i1	998
Cluster-2349.2_TRINITY_DN11709_c0_g2_i2	1185
Cluster-2349.1_TRINITY_DN11709_c0_g2_i1	1441
Cluster-2349.0_TRINITY_DN2213_c0_g1_i1	607
Cluster-5747.17468_TRINITY_DN11093_c0_g1_i2	1291
Cluster-787.0_TRINITY_DN2916_c1_g1_i1	511
Cluster-6327.1_TRINITY_DN14472_c0_g1_i2	1269
Cluster-5747.17469_TRINITY_DN12255_c0_g1_i2	505
Cluster-5442.0_TRINITY_DN20143_c0_g1_i1	530
Cluster-1422.0_TRINITY_DN2871_c0_g1_i1	485
Cluster-11046.0_TRINITY_DN17082_c0_g1_i1	1263
Cluster-7504.5_TRINITY_DN15726_c0_g1_i3	2350
Cluster-7504.4_TRINITY_DN15726_c0_g1_i2	2366
Cluster-7504.3_TRINITY_DN15726_c0_g1_i7	2348
Cluster-7504.2_TRINITY_DN15726_c0_g1_i6	593
Cluster-7504.1_TRINITY_DN15726_c0_g1_i5	2368
Cluster-7504.0_TRINITY_DN15726_c0_g1_i4	538
Cluster-11688.0_TRINITY_DN12700_c0_g1_i1	436
Cluster-11046.2_TRINITY_DN17082_c0_g1_i3	1266
Cluster-5747.17198_TRINITY_DN17079_c0_g2_i7	1832
Cluster-5747.17199_TRINITY_DN14441_c0_g2_i1	1306
Cluster-5747.17196_TRINITY_DN17079_c0_g2_i3	1161
Cluster-5747.17197_TRINITY_DN17079_c0_g2_i1	2304
Cluster-5747.17194_TRINITY_DN17079_c0_g2_i13	2316
Cluster-5747.17195_TRINITY_DN17079_c0_g3_i1	1259
Cluster-5747.17192_TRINITY_DN4549_c0_g2_i1	681
Cluster-5747.17193_TRINITY_DN18004_c0_g1_i1	1341
Cluster-5747.17190_TRINITY_DN15429_c0_g1_i2	1162
Cluster-5747.17191_TRINITY_DN15429_c0_g1_i3	1874
Cluster-797.1_TRINITY_DN11005_c0_g1_i6	874
Cluster-797.0_TRINITY_DN11005_c0_g1_i4	877
Cluster-797.3_TRINITY_DN11005_c0_g2_i1	471
Cluster-797.2_TRINITY_DN11005_c0_g1_i1	820
Cluster-6950.0_TRINITY_DN11526_c0_g1_i1	1751
Cluster-5747.17466_TRINITY_DN10141_c0_g1_i2	1506
Cluster-8584.0_TRINITY_DN7048_c0_g1_i1	335
Cluster-4895.0_TRINITY_DN4802_c0_g1_i1	1458
Cluster-5747.17467_TRINITY_DN11093_c0_g1_i1	1471
Cluster-1004.0_TRINITY_DN5851_c0_g1_i1	770
Cluster-1739.1_TRINITY_DN11751_c0_g1_i2	1321
Cluster-1739.0_TRINITY_DN11751_c0_g1_i1	430
Cluster-5747.17220_TRINITY_DN17907_c1_g1_i1	3054
Cluster-5480.0_TRINITY_DN7552_c0_g1_i1	1170
Cluster-5747.17222_TRINITY_DN4034_c1_g1_i1	451
Cluster-5747.17223_TRINITY_DN2897_c0_g1_i1	452
Cluster-5747.17224_TRINITY_DN14688_c0_g1_i1	1417
Cluster-5747.17225_TRINITY_DN13983_c0_g2_i1	1415
Cluster-4881.0_TRINITY_DN12975_c0_g1_i1	1176
Cluster-4881.1_TRINITY_DN12975_c0_g1_i2	1193
Cluster-5747.17228_TRINITY_DN17768_c0_g1_i4	2271
Cluster-5747.17229_TRINITY_DN17768_c0_g1_i1	1909
Cluster-185.0_TRINITY_DN19012_c0_g1_i1	515
Cluster-5747.16704_TRINITY_DN11495_c0_g1_i3	436
Cluster-5747.16705_TRINITY_DN6092_c0_g1_i1	972
Cluster-543.0_TRINITY_DN2145_c0_g1_i1	380
Cluster-5747.16706_TRINITY_DN5773_c0_g1_i1	1306
Cluster-5747.16707_TRINITY_DN6092_c0_g2_i1	562
Cluster-2049.0_TRINITY_DN7473_c0_g1_i1	513
Cluster-5747.7444_TRINITY_DN17957_c0_g1_i1	2542
Cluster-5399.0_TRINITY_DN3374_c0_g1_i1	623
Cluster-10812.3_TRINITY_DN11773_c0_g1_i2	1944
Cluster-11350.0_TRINITY_DN5289_c0_g1_i1	690
Cluster-5747.16701_TRINITY_DN8398_c0_g1_i1	363
Cluster-9597.0_TRINITY_DN6342_c0_g1_i1	1264
Cluster-1072.0_TRINITY_DN4829_c0_g1_i1	1392
Cluster-6745.1_TRINITY_DN4584_c0_g1_i1	636
Cluster-6745.0_TRINITY_DN12031_c0_g1_i1	701
Cluster-9505.0_TRINITY_DN7575_c0_g1_i1	717
Cluster-4782.0_TRINITY_DN7754_c0_g1_i1	636
Cluster-9875.0_TRINITY_DN3358_c0_g1_i1	529
Cluster-5747.14751_TRINITY_DN5759_c0_g1_i1	781
Cluster-5747.14750_TRINITY_DN17232_c0_g1_i1	1796
Cluster-5747.14753_TRINITY_DN15882_c0_g1_i2	1450
Cluster-5747.14752_TRINITY_DN6456_c0_g1_i1	1026
Cluster-5747.14755_TRINITY_DN13657_c0_g1_i2	980
Cluster-5747.14754_TRINITY_DN11567_c0_g1_i2	1007
Cluster-5747.14757_TRINITY_DN11712_c0_g1_i2	1351
Cluster-5747.14756_TRINITY_DN11712_c0_g1_i1	1362
Cluster-5747.14759_TRINITY_DN9853_c0_g2_i1	472
Cluster-5747.14758_TRINITY_DN16483_c0_g1_i1	3480
Cluster-2055.0_TRINITY_DN1953_c0_g1_i1	414
Cluster-2136.0_TRINITY_DN20717_c0_g1_i1	1155
Cluster-11482.0_TRINITY_DN3462_c0_g1_i1	561
Cluster-7155.0_TRINITY_DN6628_c0_g1_i1	879
Cluster-3475.0_TRINITY_DN8322_c0_g1_i3	595
Cluster-410.0_TRINITY_DN1063_c0_g1_i1	503
Cluster-12271.0_TRINITY_DN10695_c0_g1_i1	698
Cluster-5747.19701_TRINITY_DN14453_c0_g1_i3	535
Cluster-5747.19700_TRINITY_DN11214_c0_g1_i2	1215
Cluster-5747.19703_TRINITY_DN16750_c0_g1_i2	620
Cluster-5747.19702_TRINITY_DN14150_c0_g2_i1	1057
Cluster-5747.19705_TRINITY_DN10041_c0_g2_i1	514
Cluster-5747.19704_TRINITY_DN11613_c0_g1_i1	1513
Cluster-5747.19707_TRINITY_DN709_c0_g1_i1	334
Cluster-5747.19706_TRINITY_DN11038_c0_g1_i1	1418
Cluster-5747.19709_TRINITY_DN17000_c0_g1_i2	2194
Cluster-5747.19708_TRINITY_DN18245_c0_g1_i2	925
Cluster-4016.0_TRINITY_DN5543_c0_g1_i1	1012
Cluster-4016.1_TRINITY_DN15672_c1_g1_i1	2382
Cluster-11026.0_TRINITY_DN5669_c0_g1_i1	1408
Cluster-12367.1_TRINITY_DN11367_c0_g1_i2	1051
Cluster-10969.0_TRINITY_DN16325_c0_g1_i1	1512
Cluster-8304.1_TRINITY_DN8856_c0_g1_i2	940
Cluster-12367.0_TRINITY_DN11367_c0_g1_i1	1085
Cluster-5747.10113_TRINITY_DN13836_c0_g1_i1	1585
Cluster-5747.2431_TRINITY_DN11939_c0_g1_i2	1394
Cluster-5747.10111_TRINITY_DN14315_c0_g2_i1	414
Cluster-5543.0_TRINITY_DN14281_c0_g2_i1	420
Cluster-4974.0_TRINITY_DN10175_c0_g1_i2	1422
Cluster-5387.0_TRINITY_DN1396_c0_g1_i1	1445
Cluster-4481.0_TRINITY_DN11089_c0_g1_i1	2251
Cluster-5747.2433_TRINITY_DN15307_c0_g1_i1	3497
Cluster-5747.2434_TRINITY_DN15307_c0_g2_i1	1459
Cluster-5747.2435_TRINITY_DN14236_c0_g2_i1	980
Cluster-9585.0_TRINITY_DN11832_c0_g1_i1	1108
Cluster-1847.1_TRINITY_DN9089_c0_g1_i2	730
Cluster-8110.1_TRINITY_DN16872_c0_g2_i2	1427
Cluster-8110.0_TRINITY_DN16872_c0_g2_i1	1576
Cluster-5747.10114_TRINITY_DN13836_c0_g1_i2	1347
Cluster-3461.1_TRINITY_DN17775_c0_g2_i1	1634
Cluster-3461.0_TRINITY_DN2925_c0_g1_i1	317
Cluster-9795.5_TRINITY_DN15764_c0_g1_i9	2084
Cluster-12500.2_TRINITY_DN17510_c0_g1_i2	1725
Cluster-12500.3_TRINITY_DN17510_c0_g2_i1	573
Cluster-12500.0_TRINITY_DN4394_c0_g1_i1	570
Cluster-9795.4_TRINITY_DN15764_c0_g1_i7	2328
Cluster-4510.0_TRINITY_DN14868_c0_g1_i1	1689
Cluster-12312.1_TRINITY_DN1796_c0_g1_i1	1259
Cluster-12312.0_TRINITY_DN20610_c0_g1_i1	749
Cluster-9795.0_TRINITY_DN15764_c0_g1_i1	2284
Cluster-3155.0_TRINITY_DN6772_c0_g1_i1	483
Cluster-5747.16409_TRINITY_DN15662_c0_g1_i2	1233
Cluster-5747.16408_TRINITY_DN4126_c0_g1_i1	428
Cluster-8277.0_TRINITY_DN15025_c0_g1_i7	1164
Cluster-2047.0_TRINITY_DN20316_c0_g1_i1	493
Cluster-5397.0_TRINITY_DN2491_c0_g1_i1	461
Cluster-11319.0_TRINITY_DN11994_c0_g1_i2	603
Cluster-9599.1_TRINITY_DN12334_c0_g1_i2	928
Cluster-9599.0_TRINITY_DN12334_c0_g1_i1	940
Cluster-3149.0_TRINITY_DN2770_c0_g1_i1	361
Cluster-6211.1_TRINITY_DN12808_c0_g1_i1	1762
Cluster-6211.0_TRINITY_DN3679_c0_g1_i1	389
Cluster-6211.3_TRINITY_DN12808_c0_g1_i3	1811
Cluster-6211.2_TRINITY_DN12808_c0_g1_i2	588
Cluster-442.0_TRINITY_DN20124_c0_g1_i1	306
Cluster-1517.0_TRINITY_DN20472_c0_g1_i1	544
Cluster-9968.0_TRINITY_DN4993_c0_g1_i1	514
Cluster-2742.0_TRINITY_DN8690_c0_g1_i1	595
Cluster-2441.0_TRINITY_DN7135_c0_g1_i2	631
Cluster-5834.0_TRINITY_DN20546_c0_g1_i1	1165
Cluster-11621.1_TRINITY_DN8807_c0_g1_i2	2728
Cluster-11621.0_TRINITY_DN8807_c0_g1_i1	2578
Cluster-10752.0_TRINITY_DN5135_c0_g1_i1	1895
Cluster-3761.0_TRINITY_DN4738_c0_g2_i1	877
Cluster-11760.1_TRINITY_DN14655_c0_g1_i3	1258
Cluster-11760.0_TRINITY_DN14655_c0_g1_i4	1269
Cluster-3620.2_TRINITY_DN4227_c0_g3_i1	494
Cluster-3620.0_TRINITY_DN4227_c0_g2_i1	359
Cluster-3620.1_TRINITY_DN4227_c0_g1_i1	905
Cluster-8168.0_TRINITY_DN6180_c0_g1_i1	1160
Cluster-5747.19328_TRINITY_DN17618_c0_g1_i10	1743
Cluster-3068.4_TRINITY_DN17410_c0_g1_i7	2281
Cluster-3068.5_TRINITY_DN17410_c0_g1_i2	550
Cluster-3068.6_TRINITY_DN18180_c1_g3_i1	869
Cluster-3068.7_TRINITY_DN17410_c0_g2_i1	583
Cluster-3068.0_TRINITY_DN17410_c0_g1_i6	555
Cluster-3068.1_TRINITY_DN17410_c0_g1_i3	1452
Cluster-2774.1_TRINITY_DN12186_c0_g1_i1	1485
Cluster-2774.0_TRINITY_DN20319_c0_g1_i1	329
Cluster-8227.0_TRINITY_DN5049_c0_g1_i1	1239
Cluster-10377.0_TRINITY_DN17304_c0_g2_i1	2172
Cluster-8709.2_TRINITY_DN12834_c0_g1_i1	830
Cluster-3367.0_TRINITY_DN14914_c0_g1_i1	1099
Cluster-3367.1_TRINITY_DN14914_c0_g1_i2	2114
Cluster-3367.2_TRINITY_DN14914_c0_g1_i3	2099
Cluster-2455.0_TRINITY_DN17315_c0_g1_i1	541
Cluster-1153.0_TRINITY_DN18507_c0_g1_i1	355
Cluster-3775.0_TRINITY_DN1696_c0_g1_i1	469
Cluster-9445.1_TRINITY_DN14896_c0_g3_i1	1536
Cluster-9445.0_TRINITY_DN14896_c0_g3_i2	869
Cluster-10891.0_TRINITY_DN287_c0_g1_i1	1281
Cluster-9950.0_TRINITY_DN12510_c0_g1_i1	3788
Cluster-3096.0_TRINITY_DN4354_c0_g1_i1	344
Cluster-9090.0_TRINITY_DN4662_c0_g1_i1	505
Cluster-9940.1_TRINITY_DN6093_c0_g1_i2	1129
Cluster-9940.0_TRINITY_DN6093_c0_g1_i1	1060
Cluster-3377.0_TRINITY_DN353_c0_g1_i1	467
Cluster-7737.0_TRINITY_DN14758_c0_g2_i1	1381
Cluster-6033.1_TRINITY_DN16477_c0_g1_i3	1536
Cluster-6033.0_TRINITY_DN16477_c0_g1_i2	1127
Cluster-5747.448_TRINITY_DN17605_c0_g1_i5	1817
Cluster-5747.449_TRINITY_DN18315_c1_g2_i2	818
Cluster-5747.446_TRINITY_DN18315_c1_g2_i1	1692
Cluster-5747.447_TRINITY_DN12884_c0_g1_i1	1648
Cluster-5747.444_TRINITY_DN14157_c0_g1_i1	2108
Cluster-5747.445_TRINITY_DN14085_c0_g1_i1	424
Cluster-5747.442_TRINITY_DN18319_c0_g1_i8	883
Cluster-5747.443_TRINITY_DN14814_c0_g1_i1	2655
Cluster-5747.440_TRINITY_DN14629_c0_g1_i2	2096
Cluster-5747.441_TRINITY_DN14629_c0_g1_i3	1458
Cluster-12187.2_TRINITY_DN11199_c0_g1_i2	649
Cluster-12344.0_TRINITY_DN5389_c0_g1_i1	834
Cluster-7727.0_TRINITY_DN15176_c0_g1_i4	866
Cluster-7727.1_TRINITY_DN15176_c0_g1_i1	852
Cluster-7727.2_TRINITY_DN15176_c0_g1_i3	955
Cluster-7727.3_TRINITY_DN15176_c0_g1_i2	891
Cluster-6023.0_TRINITY_DN16558_c0_g1_i1	608
Cluster-6023.1_TRINITY_DN16558_c0_g1_i2	864
Cluster-3175.0_TRINITY_DN20175_c0_g1_i1	328
Cluster-11915.0_TRINITY_DN4742_c0_g2_i1	333
Cluster-7499.0_TRINITY_DN16315_c0_g3_i1	1860
Cluster-5747.14502_TRINITY_DN15365_c0_g1_i1	1060
Cluster-5747.18984_TRINITY_DN12205_c0_g1_i2	1839
Cluster-620.0_TRINITY_DN336_c0_g1_i1	622
Cluster-5747.18985_TRINITY_DN16472_c0_g1_i8	422
Cluster-12252.0_TRINITY_DN10461_c0_g1_i1	1744
Cluster-5747.18986_TRINITY_DN18155_c2_g1_i1	404
Cluster-5747.18987_TRINITY_DN7166_c0_g1_i1	1084
Cluster-5747.18980_TRINITY_DN11616_c0_g1_i2	700
Cluster-11422.0_TRINITY_DN15508_c0_g3_i1	2069
Cluster-5747.18981_TRINITY_DN15073_c0_g3_i1	448
Cluster-5747.18982_TRINITY_DN14941_c0_g2_i2	2231
Cluster-5747.18983_TRINITY_DN12205_c0_g1_i1	1938
Cluster-1250.0_TRINITY_DN11777_c0_g1_i1	1399
Cluster-5144.0_TRINITY_DN17319_c0_g2_i1	1448
Cluster-10007.0_TRINITY_DN18036_c0_g1_i1	980
Cluster-10007.1_TRINITY_DN18036_c0_g2_i2	1862
Cluster-6477.0_TRINITY_DN12854_c1_g2_i1	1013
Cluster-3066.2_TRINITY_DN7279_c0_g1_i2	1998
Cluster-9080.0_TRINITY_DN11102_c0_g1_i1	1727
Cluster-3066.0_TRINITY_DN7279_c0_g1_i1	1167
Cluster-3066.1_TRINITY_DN7279_c0_g1_i3	1959
Cluster-11909.2_TRINITY_DN11285_c0_g1_i3	735
Cluster-11909.0_TRINITY_DN11285_c0_g1_i4	1766
Cluster-11909.1_TRINITY_DN11285_c0_g1_i2	1875
Cluster-5747.994_TRINITY_DN16715_c0_g1_i3	2270
Cluster-5747.995_TRINITY_DN16715_c0_g1_i5	2252
Cluster-3369.0_TRINITY_DN4385_c0_g1_i1	394
Cluster-3369.1_TRINITY_DN4385_c0_g2_i1	470
Cluster-5747.990_TRINITY_DN17281_c1_g1_i7	1176
Cluster-5747.991_TRINITY_DN6809_c0_g1_i1	1280
Cluster-5747.992_TRINITY_DN16715_c0_g1_i4	1298
Cluster-5747.993_TRINITY_DN16715_c0_g1_i1	1316
Cluster-5747.998_TRINITY_DN18233_c0_g1_i3	3847
Cluster-5747.999_TRINITY_DN17206_c0_g1_i4	775
Cluster-5747.10423_TRINITY_DN18168_c0_g1_i4	2266
Cluster-5747.10422_TRINITY_DN18168_c0_g1_i1	1615
Cluster-2392.1_TRINITY_DN3474_c0_g1_i2	722
Cluster-2392.0_TRINITY_DN3474_c0_g1_i1	731
Cluster-5747.10427_TRINITY_DN14714_c0_g1_i1	1870
Cluster-5747.10426_TRINITY_DN12619_c0_g1_i1	966
Cluster-5747.10425_TRINITY_DN14274_c0_g2_i1	1313
Cluster-5747.10424_TRINITY_DN18168_c0_g1_i2	2189
Cluster-5747.10429_TRINITY_DN18146_c0_g1_i1	3940
Cluster-5747.10428_TRINITY_DN14763_c1_g1_i7	1051
Cluster-4870.0_TRINITY_DN8253_c0_g1_i1	684
Cluster-5747.16865_TRINITY_DN9103_c0_g1_i1	1093
Cluster-5747.16864_TRINITY_DN8401_c0_g1_i3	959
Cluster-2960.0_TRINITY_DN5040_c0_g1_i1	335
Cluster-5747.16866_TRINITY_DN13483_c0_g1_i1	1454
Cluster-5747.16861_TRINITY_DN17551_c0_g1_i3	2291
Cluster-5747.16860_TRINITY_DN17551_c0_g1_i1	2309
Cluster-5747.16863_TRINITY_DN8401_c0_g1_i1	947
Cluster-5747.16862_TRINITY_DN17551_c0_g1_i2	2081
Cluster-5747.16869_TRINITY_DN7746_c0_g1_i1	2489
Cluster-5747.16868_TRINITY_DN13483_c0_g1_i3	879
Cluster-5747.12375_TRINITY_DN9904_c0_g1_i1	1242
Cluster-5747.12374_TRINITY_DN16559_c0_g1_i3	1407
Cluster-5747.12377_TRINITY_DN15432_c0_g2_i1	1178
Cluster-5747.12376_TRINITY_DN11707_c0_g1_i3	2642
Cluster-5747.12371_TRINITY_DN10582_c0_g2_i1	1134
Cluster-5747.12370_TRINITY_DN10642_c0_g1_i1	2346
Cluster-14.0_TRINITY_DN9311_c0_g1_i2	695
Cluster-5747.12372_TRINITY_DN16559_c0_g1_i2	1012
Cluster-2970.1_TRINITY_DN13352_c0_g1_i3	1501
Cluster-2970.0_TRINITY_DN13352_c0_g1_i1	1538
Cluster-5747.12379_TRINITY_DN16564_c0_g1_i2	1266
Cluster-5747.12378_TRINITY_DN16564_c0_g1_i1	1284
Cluster-9544.1_TRINITY_DN15526_c0_g2_i1	744
Cluster-5247.0_TRINITY_DN15221_c0_g2_i1	2581
Cluster-9544.3_TRINITY_DN15526_c0_g2_i2	1663
Cluster-9544.2_TRINITY_DN15526_c0_g2_i3	1902
Cluster-94.1_TRINITY_DN17033_c1_g2_i2	455
Cluster-7945.0_TRINITY_DN13429_c0_g1_i1	1486
Cluster-7945.1_TRINITY_DN13429_c0_g1_i2	1435
Cluster-5747.20839_TRINITY_DN12329_c0_g1_i3	1177
Cluster-5747.20838_TRINITY_DN15807_c0_g1_i2	1491
Cluster-5747.20837_TRINITY_DN15807_c0_g1_i1	1394
Cluster-5747.20836_TRINITY_DN14945_c0_g1_i1	3281
Cluster-5747.20835_TRINITY_DN13683_c0_g1_i3	1363
Cluster-5747.20834_TRINITY_DN16508_c0_g1_i2	587
Cluster-5747.20833_TRINITY_DN17295_c0_g2_i1	1268
Cluster-5747.20832_TRINITY_DN18956_c0_g1_i1	428
Cluster-5747.20831_TRINITY_DN15675_c0_g1_i3	942
Cluster-5747.20830_TRINITY_DN15675_c0_g1_i1	1097
Cluster-62.9_TRINITY_DN889_c0_g1_i1	317
Cluster-62.8_TRINITY_DN17503_c0_g1_i8	554
Cluster-62.1_TRINITY_DN17503_c0_g1_i5	1055
Cluster-62.0_TRINITY_DN17503_c0_g1_i6	329
Cluster-62.3_TRINITY_DN17503_c0_g1_i4	872
Cluster-62.2_TRINITY_DN17503_c0_g2_i1	365
Cluster-62.5_TRINITY_DN17503_c0_g3_i1	340
Cluster-62.4_TRINITY_DN4283_c0_g1_i1	466
Cluster-62.7_TRINITY_DN17503_c0_g1_i1	908
Cluster-62.6_TRINITY_DN17503_c0_g1_i7	888
Cluster-1699.0_TRINITY_DN12971_c1_g2_i1	709
Cluster-1699.1_TRINITY_DN12971_c0_g1_i1	386
Cluster-5747.13428_TRINITY_DN10985_c0_g1_i1	2318
Cluster-5747.13429_TRINITY_DN10985_c0_g1_i2	2333
Cluster-5747.13422_TRINITY_DN16601_c0_g1_i1	1889
Cluster-5747.13423_TRINITY_DN17315_c1_g1_i4	3000
Cluster-5747.13420_TRINITY_DN8146_c0_g1_i2	838
Cluster-1775.0_TRINITY_DN7930_c0_g1_i1	740
Cluster-5747.13426_TRINITY_DN11743_c0_g2_i1	1981
Cluster-5747.13427_TRINITY_DN9322_c0_g1_i1	2036
Cluster-5747.13424_TRINITY_DN16017_c0_g1_i1	1247
Cluster-5747.13425_TRINITY_DN11796_c0_g1_i1	1714
Cluster-5747.16281_TRINITY_DN12189_c0_g1_i2	1575
Cluster-5747.16280_TRINITY_DN12189_c0_g1_i4	1434
Cluster-5747.16283_TRINITY_DN18633_c0_g1_i1	473
Cluster-5747.16282_TRINITY_DN12189_c0_g1_i3	1199
Cluster-5747.16285_TRINITY_DN10060_c0_g1_i1	1076
Cluster-5747.16284_TRINITY_DN11527_c0_g1_i1	1042
Cluster-5747.16287_TRINITY_DN13011_c0_g1_i2	965
Cluster-5747.16286_TRINITY_DN13011_c0_g1_i1	922
Cluster-540.3_TRINITY_DN9481_c0_g3_i2	709
Cluster-540.2_TRINITY_DN9481_c0_g2_i1	441
Cluster-540.1_TRINITY_DN9481_c0_g1_i1	1364
Cluster-540.0_TRINITY_DN9481_c0_g1_i2	1311
Cluster-7959.0_TRINITY_DN4746_c0_g1_i1	565
Cluster-5747.11488_TRINITY_DN15508_c0_g1_i2	1725
Cluster-5747.11489_TRINITY_DN15549_c0_g1_i2	1880
Cluster-5747.11482_TRINITY_DN13454_c0_g1_i1	598
Cluster-5747.11483_TRINITY_DN14504_c0_g1_i3	773
Cluster-5747.11480_TRINITY_DN4529_c0_g1_i1	736
Cluster-5747.11481_TRINITY_DN11020_c0_g1_i3	591
Cluster-5747.11486_TRINITY_DN13546_c0_g1_i1	2318
Cluster-5747.11487_TRINITY_DN17316_c0_g1_i1	1804
Cluster-5747.11484_TRINITY_DN9788_c0_g1_i1	716
Cluster-5747.11485_TRINITY_DN13853_c0_g2_i2	611
Cluster-6746.0_TRINITY_DN9832_c0_g1_i1	905
Cluster-6746.1_TRINITY_DN21133_c0_g1_i1	374
Cluster-2908.0_TRINITY_DN9937_c0_g1_i1	650
Cluster-9831.0_TRINITY_DN9978_c0_g1_i1	691
Cluster-6285.0_TRINITY_DN10982_c0_g1_i12	654
Cluster-10561.0_TRINITY_DN10741_c0_g1_i1	1217
Cluster-5747.16139_TRINITY_DN12223_c0_g1_i1	1589
Cluster-5747.16138_TRINITY_DN12223_c0_g1_i7	1577
Cluster-11666.1_TRINITY_DN15701_c0_g1_i4	2949
Cluster-5747.16133_TRINITY_DN9012_c0_g1_i1	601
Cluster-5747.16132_TRINITY_DN16072_c0_g1_i2	2000
Cluster-5747.16131_TRINITY_DN16072_c0_g1_i3	1864
Cluster-5747.16130_TRINITY_DN16072_c0_g1_i1	1876
Cluster-5747.16137_TRINITY_DN12223_c0_g1_i5	1451
Cluster-5747.16136_TRINITY_DN12223_c0_g1_i4	1141
Cluster-5747.16135_TRINITY_DN6387_c0_g1_i1	656
Cluster-5747.16134_TRINITY_DN17673_c0_g1_i3	2536
Cluster-10237.0_TRINITY_DN19355_c0_g1_i1	633
Cluster-8620.0_TRINITY_DN9099_c0_g1_i1	1740
Cluster-9355.0_TRINITY_DN2521_c0_g1_i1	555
Cluster-1090.0_TRINITY_DN960_c0_g1_i1	417
Cluster-5934.0_TRINITY_DN4078_c0_g1_i1	1609
Cluster-6299.0_TRINITY_DN7445_c0_g2_i1	1776
Cluster-11025.1_TRINITY_DN17456_c0_g1_i4	2719
Cluster-11025.0_TRINITY_DN17456_c0_g1_i1	2724
Cluster-11025.3_TRINITY_DN17456_c0_g1_i3	1316
Cluster-11025.2_TRINITY_DN17456_c0_g1_i2	2723
Cluster-5747.10999_TRINITY_DN20826_c0_g1_i1	361
Cluster-5747.10998_TRINITY_DN14317_c0_g1_i1	1233
Cluster-10227.0_TRINITY_DN12520_c0_g1_i1	1487
Cluster-10227.1_TRINITY_DN12520_c0_g1_i2	1577
Cluster-5747.10993_TRINITY_DN16054_c0_g1_i2	996
Cluster-5747.10992_TRINITY_DN16054_c0_g1_i1	1588
Cluster-5747.10991_TRINITY_DN16054_c0_g1_i6	1731
Cluster-5747.10990_TRINITY_DN16054_c0_g1_i4	1673
Cluster-5747.10997_TRINITY_DN14309_c0_g1_i3	1491
Cluster-5747.10996_TRINITY_DN13457_c0_g1_i1	364
Cluster-5747.10995_TRINITY_DN15828_c0_g2_i1	2333
Cluster-5747.10994_TRINITY_DN16054_c0_g1_i3	1024
Cluster-7541.0_TRINITY_DN9436_c0_g2_i1	1737
Cluster-7573.0_TRINITY_DN4452_c0_g1_i1	483
Cluster-12249.0_TRINITY_DN8033_c0_g1_i1	1310
Cluster-7113.2_TRINITY_DN10124_c0_g1_i3	1371
Cluster-5747.17426_TRINITY_DN15023_c0_g1_i2	1417
Cluster-5747.17427_TRINITY_DN16949_c0_g2_i1	2344
Cluster-5747.17424_TRINITY_DN17634_c0_g1_i2	2476
Cluster-5747.17425_TRINITY_DN17634_c0_g1_i3	2514
Cluster-5747.17422_TRINITY_DN17634_c0_g1_i5	2502
Cluster-5747.17423_TRINITY_DN17634_c0_g1_i1	2472
Cluster-5747.17420_TRINITY_DN5078_c0_g1_i1	1548
Cluster-5747.17421_TRINITY_DN13416_c0_g2_i2	1389
Cluster-7113.0_TRINITY_DN10124_c0_g1_i2	1472
Cluster-5747.17428_TRINITY_DN16949_c0_g2_i2	2072
Cluster-5747.17429_TRINITY_DN12822_c0_g1_i1	2102
Cluster-10489.0_TRINITY_DN12663_c0_g1_i1	1081
Cluster-10489.1_TRINITY_DN12663_c0_g1_i2	1169
Cluster-5747.19347_TRINITY_DN14730_c0_g3_i1	3210
Cluster-7228.0_TRINITY_DN14470_c0_g2_i1	716
Cluster-2855.0_TRINITY_DN18919_c0_g1_i1	390
Cluster-10495.1_TRINITY_DN11249_c0_g1_i2	1079
Cluster-10495.0_TRINITY_DN11249_c0_g1_i1	696
Cluster-6601.0_TRINITY_DN17417_c0_g9_i1	926
Cluster-5747.21289_TRINITY_DN18024_c0_g2_i7	790
Cluster-5747.21288_TRINITY_DN10659_c0_g2_i1	1444
Cluster-1037.2_TRINITY_DN15081_c2_g1_i1	398
Cluster-1037.0_TRINITY_DN15081_c1_g2_i4	560
Cluster-1037.1_TRINITY_DN15081_c1_g1_i1	510
Cluster-5747.21287_TRINITY_DN11115_c0_g2_i1	538
Cluster-5747.21286_TRINITY_DN5238_c0_g1_i1	1754
Cluster-6633.0_TRINITY_DN20615_c0_g1_i1	1040
Cluster-5747.21285_TRINITY_DN13066_c0_g1_i2	1807
Cluster-5833.0_TRINITY_DN7566_c0_g1_i1	719
Cluster-5747.3482_TRINITY_DN14803_c0_g1_i1	1498
Cluster-5747.3483_TRINITY_DN15299_c0_g1_i1	1730
Cluster-5747.3480_TRINITY_DN12101_c0_g2_i2	869
Cluster-5747.3481_TRINITY_DN12289_c0_g1_i1	2477
Cluster-5747.3486_TRINITY_DN15265_c0_g2_i2	747
Cluster-5747.3487_TRINITY_DN9695_c0_g1_i1	949
Cluster-5747.3484_TRINITY_DN15299_c0_g1_i2	1787
Cluster-5747.3485_TRINITY_DN15265_c0_g2_i1	640
Cluster-6790.1_TRINITY_DN4211_c0_g1_i2	607
Cluster-5747.21283_TRINITY_DN16197_c0_g1_i1	1003
Cluster-5747.3488_TRINITY_DN8876_c0_g1_i5	348
Cluster-5747.3489_TRINITY_DN14807_c0_g2_i1	1768
Cluster-5747.14199_TRINITY_DN16002_c0_g1_i2	1349
Cluster-5747.14198_TRINITY_DN2341_c0_g1_i1	363
Cluster-6582.2_TRINITY_DN7845_c0_g1_i5	854
Cluster-6582.3_TRINITY_DN7845_c0_g1_i3	612
Cluster-6582.0_TRINITY_DN7845_c0_g1_i4	934
Cluster-6582.1_TRINITY_DN7845_c0_g1_i2	778
Cluster-5747.21281_TRINITY_DN12861_c0_g2_i2	1225
Cluster-5747.2531_TRINITY_DN10826_c0_g1_i1	1353
Cluster-5747.21280_TRINITY_DN18188_c0_g1_i3	1174
Cluster-7369.0_TRINITY_DN6745_c0_g1_i2	798
Cluster-5747.1398_TRINITY_DN14108_c0_g1_i1	320
Cluster-5747.4234_TRINITY_DN12036_c0_g2_i1	2529
Cluster-5747.4148_TRINITY_DN8739_c0_g1_i2	1463
Cluster-5747.4149_TRINITY_DN12259_c0_g1_i4	895
Cluster-5747.4235_TRINITY_DN12036_c0_g2_i2	2553
Cluster-5493.0_TRINITY_DN4687_c0_g1_i1	454
Cluster-5747.1391_TRINITY_DN10900_c0_g1_i3	912
Cluster-5747.1392_TRINITY_DN10900_c0_g1_i2	858
Cluster-5747.1393_TRINITY_DN14681_c0_g1_i1	769
Cluster-5747.1394_TRINITY_DN14681_c0_g1_i2	1404
Cluster-5747.1395_TRINITY_DN14681_c0_g1_i3	1253
Cluster-5747.1396_TRINITY_DN14361_c0_g1_i3	445
Cluster-5747.1397_TRINITY_DN14108_c1_g2_i1	1648
Cluster-11316.0_TRINITY_DN12308_c0_g1_i1	992
Cluster-11316.1_TRINITY_DN12308_c0_g1_i2	1030
Cluster-5747.4237_TRINITY_DN12171_c0_g1_i5	883
Cluster-5747.1606_TRINITY_DN4088_c0_g1_i1	1546
Cluster-5747.4231_TRINITY_DN11338_c0_g1_i1	2117
Cluster-5747.3738_TRINITY_DN13025_c0_g1_i2	1257
Cluster-5747.3739_TRINITY_DN11907_c0_g1_i2	3737
Cluster-11749.0_TRINITY_DN17400_c0_g1_i4	2351
Cluster-5747.4232_TRINITY_DN12002_c0_g1_i1	712
Cluster-5747.18062_TRINITY_DN15582_c0_g1_i4	1265
Cluster-5747.3730_TRINITY_DN16875_c0_g1_i3	1397
Cluster-5747.3731_TRINITY_DN17238_c0_g1_i1	3498
Cluster-5747.3732_TRINITY_DN17238_c0_g1_i2	3664
Cluster-5747.4233_TRINITY_DN7376_c0_g1_i1	772
Cluster-5747.3734_TRINITY_DN14735_c0_g1_i1	1179
Cluster-5747.3735_TRINITY_DN14735_c0_g2_i1	1136
Cluster-5747.3736_TRINITY_DN14735_c0_g2_i2	1120
Cluster-1854.0_TRINITY_DN18392_c0_g1_i1	1020
Cluster-5747.8878_TRINITY_DN18071_c0_g1_i4	1898
Cluster-5747.8879_TRINITY_DN18071_c0_g1_i2	1910
Cluster-5747.14433_TRINITY_DN15428_c0_g1_i5	1144
Cluster-5747.2533_TRINITY_DN10826_c0_g1_i3	1289
Cluster-5747.13994_TRINITY_DN17658_c0_g2_i3	3796
Cluster-5747.8872_TRINITY_DN10534_c0_g1_i2	1165
Cluster-5747.8873_TRINITY_DN10803_c0_g2_i1	475
Cluster-475.0_TRINITY_DN19315_c0_g1_i1	363
Cluster-5747.8871_TRINITY_DN10534_c0_g1_i1	1164
Cluster-5747.8876_TRINITY_DN18071_c0_g1_i6	1909
Cluster-5747.8877_TRINITY_DN18071_c0_g1_i1	1921
Cluster-1154.0_TRINITY_DN18219_c0_g2_i1	745
Cluster-5747.8875_TRINITY_DN18071_c0_g1_i7	1554
Cluster-10622.0_TRINITY_DN11782_c0_g1_i1	1562
Cluster-5747.18065_TRINITY_DN13588_c0_g1_i3	936
Cluster-5747.1648_TRINITY_DN18152_c0_g1_i4	2610
Cluster-5747.1649_TRINITY_DN18152_c0_g1_i3	3402
Cluster-5747.1646_TRINITY_DN17185_c0_g1_i1	891
Cluster-5747.1647_TRINITY_DN3131_c0_g1_i1	467
Cluster-5747.1644_TRINITY_DN12626_c0_g1_i1	1703
Cluster-5747.1645_TRINITY_DN15078_c0_g1_i1	2847
Cluster-5747.1642_TRINITY_DN10036_c0_g1_i4	964
Cluster-5747.1643_TRINITY_DN10036_c0_g1_i2	1123
Cluster-5747.1640_TRINITY_DN7027_c0_g1_i1	656
Cluster-5747.1641_TRINITY_DN7642_c0_g1_i1	348
Cluster-7207.0_TRINITY_DN8896_c0_g1_i1	623
Cluster-5747.9479_TRINITY_DN17996_c0_g1_i1	2695
Cluster-5747.9478_TRINITY_DN14313_c0_g1_i2	1601
Cluster-5747.9475_TRINITY_DN16692_c0_g1_i1	1959
Cluster-5747.9474_TRINITY_DN15145_c0_g1_i2	1297
Cluster-5747.9477_TRINITY_DN16995_c0_g1_i3	1942
Cluster-5747.9476_TRINITY_DN16995_c0_g1_i1	1935
Cluster-5747.9471_TRINITY_DN13873_c0_g1_i1	905
Cluster-5747.9470_TRINITY_DN12973_c0_g1_i3	2513
Cluster-5747.9473_TRINITY_DN15145_c0_g1_i1	1303
Cluster-5747.9472_TRINITY_DN15145_c0_g1_i5	1251
Cluster-4931.0_TRINITY_DN8818_c0_g1_i1	786
Cluster-5747.18068_TRINITY_DN16052_c0_g1_i4	2151
Cluster-7984.1_TRINITY_DN11959_c0_g1_i2	2239
Cluster-7984.0_TRINITY_DN11959_c0_g1_i1	1365
Cluster-5747.2535_TRINITY_DN17870_c0_g1_i13	1311
Cluster-9093.0_TRINITY_DN3137_c0_g1_i1	365
Cluster-4903.0_TRINITY_DN14549_c0_g2_i1	1566
Cluster-5747.4160_TRINITY_DN16315_c0_g2_i1	1860
Cluster-12047.1_TRINITY_DN9135_c1_g1_i2	786
Cluster-6629.0_TRINITY_DN3224_c0_g1_i1	539
Cluster-5747.2534_TRINITY_DN17870_c0_g1_i4	1529
Cluster-1762.0_TRINITY_DN5705_c0_g1_i1	480
Cluster-581.0_TRINITY_DN19896_c0_g1_i1	417
Cluster-10094.0_TRINITY_DN11942_c0_g1_i2	770
Cluster-5747.13727_TRINITY_DN16901_c0_g1_i4	873
Cluster-5747.20198_TRINITY_DN9829_c0_g1_i1	2265
Cluster-5747.20199_TRINITY_DN14942_c0_g1_i2	1246
Cluster-5747.7499_TRINITY_DN13266_c0_g2_i1	1228
Cluster-5747.7498_TRINITY_DN18721_c0_g1_i1	549
Cluster-5747.7495_TRINITY_DN1123_c0_g1_i1	479
Cluster-5747.7494_TRINITY_DN12968_c0_g1_i3	1446
Cluster-5747.7497_TRINITY_DN12024_c0_g1_i1	1007
Cluster-5747.7496_TRINITY_DN19967_c0_g1_i1	499
Cluster-5747.7491_TRINITY_DN11567_c0_g1_i1	1276
Cluster-5747.7490_TRINITY_DN16868_c0_g1_i4	1782
Cluster-5747.7493_TRINITY_DN12968_c0_g1_i1	1347
Cluster-5747.7492_TRINITY_DN16680_c0_g1_i1	1924
Cluster-5747.7723_TRINITY_DN17986_c0_g1_i2	3346
Cluster-5747.7722_TRINITY_DN17986_c0_g1_i4	3586
Cluster-5747.7721_TRINITY_DN6897_c0_g1_i2	350
Cluster-5747.7720_TRINITY_DN6897_c0_g1_i1	519
Cluster-5747.7727_TRINITY_DN12180_c0_g2_i1	1312
Cluster-5747.7726_TRINITY_DN13428_c0_g2_i1	1464
Cluster-5747.7725_TRINITY_DN15165_c0_g1_i2	927
Cluster-5747.7724_TRINITY_DN13603_c0_g2_i1	1500
Cluster-5747.7729_TRINITY_DN12971_c1_g1_i1	2104
Cluster-5747.7728_TRINITY_DN7993_c0_g1_i2	722
Cluster-5747.13726_TRINITY_DN16901_c0_g1_i2	1448
Cluster-8508.0_TRINITY_DN10401_c0_g1_i1	927
Cluster-8508.1_TRINITY_DN10401_c0_g1_i2	878
Cluster-7214.0_TRINITY_DN3699_c0_g1_i1	532
Cluster-4443.0_TRINITY_DN6994_c0_g1_i1	571
Cluster-6244.0_TRINITY_DN5542_c0_g1_i1	933
Cluster-8076.0_TRINITY_DN12312_c0_g1_i1	2130
Cluster-8076.1_TRINITY_DN12312_c0_g1_i2	1493
Cluster-8076.2_TRINITY_DN12312_c0_g1_i3	1063
Cluster-8142.1_TRINITY_DN9783_c0_g1_i2	1297
Cluster-9296.0_TRINITY_DN12690_c0_g1_i1	1877
Cluster-8155.4_TRINITY_DN12167_c0_g1_i5	363
Cluster-4476.0_TRINITY_DN374_c0_g1_i1	348
Cluster-8155.1_TRINITY_DN12167_c0_g1_i1	1338
Cluster-8155.2_TRINITY_DN12167_c0_g1_i2	2227
Cluster-8155.3_TRINITY_DN12167_c0_g1_i3	1601
Cluster-5747.19101_TRINITY_DN5220_c0_g1_i1	806
Cluster-10004.0_TRINITY_DN18573_c0_g1_i1	529
Cluster-5747.1703_TRINITY_DN19570_c0_g1_i1	649
Cluster-5747.1702_TRINITY_DN12939_c0_g1_i2	2422
Cluster-4036.0_TRINITY_DN10953_c0_g1_i1	1458
Cluster-5747.1701_TRINITY_DN12939_c0_g1_i1	2443
Cluster-4036.1_TRINITY_DN10953_c0_g2_i1	655
Cluster-5747.1700_TRINITY_DN6895_c0_g1_i1	641
Cluster-5747.1707_TRINITY_DN17606_c0_g2_i3	2503
Cluster-8532.1_TRINITY_DN7039_c0_g1_i2	754
Cluster-8532.0_TRINITY_DN7039_c0_g1_i1	1013
Cluster-5747.1706_TRINITY_DN17606_c0_g2_i2	2552
Cluster-5747.1705_TRINITY_DN17606_c0_g1_i2	746
Cluster-3188.0_TRINITY_DN20992_c0_g1_i1	454
Cluster-5747.3207_TRINITY_DN18136_c0_g1_i2	1411
Cluster-8280.1_TRINITY_DN18421_c0_g1_i1	589
Cluster-4503.0_TRINITY_DN13113_c0_g2_i1	1165
Cluster-7281.0_TRINITY_DN12404_c0_g1_i1	1437
Cluster-2703.0_TRINITY_DN4592_c0_g1_i1	605
Cluster-4680.0_TRINITY_DN5491_c0_g1_i1	1149
Cluster-5747.6452_TRINITY_DN7993_c0_g1_i1	669
Cluster-5747.6453_TRINITY_DN15261_c0_g1_i4	1420
Cluster-5747.6450_TRINITY_DN16440_c0_g1_i2	2610
Cluster-5747.6451_TRINITY_DN11496_c0_g1_i2	1582
Cluster-5747.6456_TRINITY_DN15383_c0_g1_i3	1012
Cluster-5747.6457_TRINITY_DN11993_c0_g1_i1	549
Cluster-5747.6454_TRINITY_DN16471_c0_g2_i1	2025
Cluster-5747.6455_TRINITY_DN17679_c0_g1_i1	3340
Cluster-5747.6458_TRINITY_DN11993_c0_g1_i2	832
Cluster-5747.6459_TRINITY_DN13523_c0_g1_i1	1116
Cluster-11821.1_TRINITY_DN9137_c0_g2_i1	318
Cluster-8739.0_TRINITY_DN9465_c0_g2_i1	1286
Cluster-5747.19020_TRINITY_DN7691_c0_g1_i1	1089
Cluster-4468.1_TRINITY_DN6088_c0_g2_i1	305
Cluster-4468.0_TRINITY_DN6088_c0_g1_i1	1244
Cluster-6274.0_TRINITY_DN9403_c0_g1_i1	1815
Cluster-11663.0_TRINITY_DN8970_c0_g1_i1	1530
Cluster-5629.0_TRINITY_DN5782_c0_g1_i1	1279
Cluster-9905.0_TRINITY_DN8950_c0_g1_i1	1723
Cluster-7950.4_TRINITY_DN17725_c3_g1_i4	729
Cluster-2258.0_TRINITY_DN14912_c0_g1_i8	442
Cluster-2992.0_TRINITY_DN9143_c0_g1_i1	831
Cluster-7950.5_TRINITY_DN17725_c3_g1_i6	1783
Cluster-5747.4915_TRINITY_DN12161_c0_g1_i3	827
Cluster-5747.4914_TRINITY_DN2132_c1_g1_i1	401
Cluster-5747.4917_TRINITY_DN8965_c0_g1_i1	1540
Cluster-5747.4916_TRINITY_DN16448_c0_g1_i4	590
Cluster-5747.4911_TRINITY_DN18227_c0_g2_i4	2007
Cluster-5747.4910_TRINITY_DN18227_c0_g2_i9	1209
Cluster-5747.4913_TRINITY_DN18227_c0_g2_i2	826
Cluster-5747.4912_TRINITY_DN18227_c0_g2_i6	2408
Cluster-7950.0_TRINITY_DN17725_c3_g1_i5	729
Cluster-4412.0_TRINITY_DN8881_c0_g1_i1	632
Cluster-7950.1_TRINITY_DN17725_c3_g1_i3	2005
Cluster-8254.4_TRINITY_DN10105_c0_g1_i5	605
Cluster-8254.5_TRINITY_DN10105_c0_g1_i1	656
Cluster-8254.2_TRINITY_DN6848_c0_g1_i1	317
Cluster-7950.2_TRINITY_DN17725_c3_g1_i2	1969
Cluster-888.0_TRINITY_DN11932_c0_g1_i1	1915
Cluster-5747.19022_TRINITY_DN11140_c0_g1_i4	1970
Cluster-9088.0_TRINITY_DN11393_c0_g2_i1	1044
Cluster-7950.3_TRINITY_DN17725_c3_g1_i1	1130
Cluster-3997.1_TRINITY_DN4085_c0_g2_i1	363
Cluster-3997.0_TRINITY_DN6820_c0_g1_i1	1583
Cluster-3611.0_TRINITY_DN15093_c0_g4_i1	343
Cluster-3611.1_TRINITY_DN15093_c0_g1_i1	1304
Cluster-909.0_TRINITY_DN7499_c0_g1_i2	605
Cluster-8446.0_TRINITY_DN12142_c0_g2_i1	1431
Cluster-5747.19023_TRINITY_DN11140_c0_g1_i6	1312
Cluster-4339.0_TRINITY_DN11804_c0_g2_i1	914
Cluster-5747.18398_TRINITY_DN16108_c1_g1_i5	883
Cluster-80.0_TRINITY_DN8314_c0_g1_i1	677
Cluster-5747.19024_TRINITY_DN11140_c0_g1_i1	2011
Cluster-8266.0_TRINITY_DN18387_c0_g1_i1	1767
Cluster-3718.0_TRINITY_DN14310_c0_g1_i2	898
Cluster-8709.1_TRINITY_DN12834_c0_g1_i2	1245
Cluster-5747.19025_TRINITY_DN11140_c0_g1_i3	1762
Cluster-9620.0_TRINITY_DN15463_c0_g1_i1	2297
Cluster-9620.1_TRINITY_DN15463_c0_g1_i2	1279
Cluster-6076.0_TRINITY_DN20582_c0_g1_i1	395
Cluster-7461.0_TRINITY_DN8851_c0_g1_i1	1845
Cluster-4774.0_TRINITY_DN2387_c0_g1_i1	1175
Cluster-9650.0_TRINITY_DN8_c0_g1_i1	314
Cluster-8832.0_TRINITY_DN5900_c0_g1_i1	346
Cluster-12427.2_TRINITY_DN14016_c0_g1_i3	837
Cluster-8709.0_TRINITY_DN12834_c0_g1_i4	1262
Cluster-9352.0_TRINITY_DN1072_c0_g1_i1	313
Cluster-5747.19026_TRINITY_DN11140_c0_g1_i2	2025
Cluster-5637.0_TRINITY_DN8480_c0_g1_i1	432
Cluster-5637.1_TRINITY_DN8480_c0_g1_i2	478
Cluster-5596.0_TRINITY_DN5537_c0_g1_i1	536
Cluster-5596.1_TRINITY_DN17913_c0_g1_i5	2128
Cluster-5596.2_TRINITY_DN17913_c0_g1_i7	2239
Cluster-5596.3_TRINITY_DN14668_c0_g2_i1	802
Cluster-5596.4_TRINITY_DN17913_c0_g1_i2	2000
Cluster-5596.5_TRINITY_DN17913_c0_g1_i3	998
Cluster-7894.0_TRINITY_DN17725_c2_g2_i2	1207
Cluster-5747.19027_TRINITY_DN6912_c0_g1_i1	2191
Cluster-8298.0_TRINITY_DN2836_c0_g1_i1	669
Cluster-5747.19028_TRINITY_DN16173_c0_g1_i4	2878
Cluster-8297.5_TRINITY_DN2325_c0_g1_i1	360
Cluster-8297.4_TRINITY_DN17454_c0_g1_i8	1520
Cluster-1368.0_TRINITY_DN19426_c0_g1_i1	372
Cluster-5627.1_TRINITY_DN16259_c0_g2_i2	1080
Cluster-5627.0_TRINITY_DN16259_c0_g2_i1	1126
Cluster-5747.19029_TRINITY_DN16173_c0_g1_i1	2865
Cluster-8297.0_TRINITY_DN18298_c0_g1_i3	2039
Cluster-2256.0_TRINITY_DN10222_c0_g1_i1	359
Cluster-7661.2_TRINITY_DN13783_c2_g1_i1	1519
Cluster-7661.1_TRINITY_DN13783_c2_g1_i3	683
Cluster-7661.0_TRINITY_DN13783_c2_g1_i2	942
Cluster-12071.3_TRINITY_DN7748_c0_g1_i1	2507
Cluster-4321.0_TRINITY_DN14850_c0_g2_i1	1642
Cluster-27.0_TRINITY_DN4829_c0_g2_i1	621
Cluster-11286.0_TRINITY_DN9451_c0_g1_i1	2953
Cluster-5747.10284_TRINITY_DN12472_c0_g1_i3	1166
Cluster-12071.2_TRINITY_DN2422_c0_g1_i1	540
Cluster-9754.0_TRINITY_DN4062_c0_g1_i1	357
Cluster-2856.0_TRINITY_DN11840_c0_g1_i1	1443
Cluster-2856.1_TRINITY_DN11840_c0_g1_i2	1350
Cluster-2856.2_TRINITY_DN11840_c0_g1_i3	1086
Cluster-2935.0_TRINITY_DN1074_c0_g1_i1	628
Cluster-7536.0_TRINITY_DN4965_c0_g2_i1	1565
Cluster-7536.1_TRINITY_DN4965_c0_g1_i1	443
Cluster-7536.2_TRINITY_DN4965_c0_g2_i2	1480
Cluster-7536.3_TRINITY_DN499_c0_g1_i1	324
Cluster-7683.3_TRINITY_DN17973_c0_g1_i3	709
Cluster-7683.2_TRINITY_DN17973_c0_g1_i2	527
Cluster-7683.1_TRINITY_DN17973_c0_g1_i1	725
Cluster-7683.0_TRINITY_DN17973_c0_g1_i4	341
Cluster-10800.4_TRINITY_DN14588_c0_g1_i3	1601
Cluster-9174.0_TRINITY_DN12241_c0_g1_i1	1982
Cluster-11697.1_TRINITY_DN7909_c0_g2_i1	461
Cluster-9250.0_TRINITY_DN9897_c0_g1_i1	1613
Cluster-9769.0_TRINITY_DN13686_c0_g1_i4	1158
Cluster-9769.1_TRINITY_DN13686_c0_g1_i5	1116
Cluster-1442.0_TRINITY_DN12183_c0_g1_i1	516
Cluster-6521.0_TRINITY_DN8794_c0_g2_i1	939
Cluster-7693.0_TRINITY_DN17822_c0_g1_i1	2885
Cluster-12209.0_TRINITY_DN5356_c0_g1_i1	899
Cluster-5747.18567_TRINITY_DN14925_c0_g1_i1	2304
Cluster-7500.0_TRINITY_DN15314_c0_g2_i1	2681
Cluster-5747.4165_TRINITY_DN9064_c0_g1_i1	1098
Cluster-12215.1_TRINITY_DN1378_c0_g2_i1	471
Cluster-12215.0_TRINITY_DN1378_c0_g1_i1	737
Cluster-9300.0_TRINITY_DN5805_c0_g1_i1	2170
Cluster-3724.1_TRINITY_DN4759_c0_g1_i1	416
Cluster-3724.0_TRINITY_DN1692_c0_g1_i1	553
Cluster-1857.0_TRINITY_DN17092_c0_g3_i1	459
Cluster-10981.0_TRINITY_DN4268_c0_g1_i1	676
Cluster-6676.0_TRINITY_DN12675_c0_g1_i4	2964
Cluster-4349.0_TRINITY_DN1701_c0_g1_i1	352
Cluster-6676.2_TRINITY_DN12675_c0_g1_i1	2704
Cluster-6676.3_TRINITY_DN12675_c0_g1_i3	2637
Cluster-10627.0_TRINITY_DN5392_c0_g1_i1	1436
Cluster-8622.1_TRINITY_DN15237_c0_g1_i5	1479
Cluster-3946.0_TRINITY_DN8214_c0_g1_i1	1244
Cluster-6733.1_TRINITY_DN15925_c0_g2_i2	1689
Cluster-9766.0_TRINITY_DN1331_c0_g1_i1	948
Cluster-10097.2_TRINITY_DN16944_c0_g1_i1	311
Cluster-3411.1_TRINITY_DN14253_c0_g1_i1	3521
Cluster-10502.2_TRINITY_DN15752_c0_g2_i1	981
Cluster-10637.0_TRINITY_DN12075_c0_g1_i5	1102
Cluster-11685.0_TRINITY_DN433_c0_g1_i1	493
Cluster-5015.0_TRINITY_DN1295_c0_g1_i1	543
Cluster-11704.0_TRINITY_DN4768_c0_g1_i1	504
Cluster-390.0_TRINITY_DN5386_c0_g1_i1	596
Cluster-7417.0_TRINITY_DN5925_c0_g1_i1	462
Cluster-6640.3_TRINITY_DN15986_c1_g1_i2	1507
Cluster-6640.2_TRINITY_DN15986_c1_g1_i9	1545
Cluster-6640.1_TRINITY_DN15986_c1_g1_i4	1023
Cluster-6640.0_TRINITY_DN15986_c1_g1_i1	1261
Cluster-6640.7_TRINITY_DN15986_c1_g1_i3	2010
Cluster-6640.6_TRINITY_DN15986_c1_g1_i5	1500
Cluster-6640.5_TRINITY_DN15986_c1_g1_i6	2022
Cluster-6640.4_TRINITY_DN15986_c1_g1_i7	1488
Cluster-5747.12928_TRINITY_DN16111_c0_g1_i4	713
Cluster-5747.12929_TRINITY_DN16111_c0_g1_i6	1273
Cluster-9819.0_TRINITY_DN9668_c0_g1_i1	1191
Cluster-9819.1_TRINITY_DN9668_c0_g1_i2	1347
Cluster-5747.12920_TRINITY_DN9110_c0_g1_i1	1170
Cluster-5747.12921_TRINITY_DN16699_c0_g2_i4	2498
Cluster-5747.12922_TRINITY_DN3206_c0_g2_i1	1065
Cluster-5747.12923_TRINITY_DN10656_c0_g1_i1	1248
Cluster-5747.12924_TRINITY_DN9205_c0_g1_i1	2676
Cluster-5747.12925_TRINITY_DN7687_c0_g1_i1	1236
Cluster-5747.12926_TRINITY_DN11678_c0_g1_i2	997
Cluster-5747.12927_TRINITY_DN13370_c0_g1_i2	1847
Cluster-10397.2_TRINITY_DN9284_c0_g1_i6	981
Cluster-10397.3_TRINITY_DN9284_c0_g1_i1	715
Cluster-10397.0_TRINITY_DN9284_c0_g1_i4	789
Cluster-10397.1_TRINITY_DN9284_c0_g1_i5	675
Cluster-10397.4_TRINITY_DN9284_c0_g1_i2	939
Cluster-10397.5_TRINITY_DN9284_c0_g1_i3	1095
Cluster-11699.6_TRINITY_DN13125_c0_g1_i3	803
Cluster-11699.7_TRINITY_DN13125_c0_g1_i4	998
Cluster-11699.4_TRINITY_DN13125_c0_g1_i5	955
Cluster-11699.5_TRINITY_DN13125_c0_g1_i6	875
Cluster-11699.2_TRINITY_DN16689_c0_g1_i2	759
Cluster-11699.3_TRINITY_DN13125_c0_g1_i2	920
Cluster-11699.0_TRINITY_DN16689_c0_g1_i4	2194
Cluster-11699.1_TRINITY_DN16689_c0_g1_i1	2194
Cluster-11699.8_TRINITY_DN13125_c0_g1_i1	992
Cluster-3451.0_TRINITY_DN19004_c0_g1_i1	314
Cluster-7217.0_TRINITY_DN2028_c0_g1_i1	795
Cluster-7787.0_TRINITY_DN11248_c0_g1_i1	867
Cluster-3976.0_TRINITY_DN13858_c0_g2_i1	1219
Cluster-8321.0_TRINITY_DN5311_c0_g1_i1	620
Cluster-1577.0_TRINITY_DN11896_c0_g1_i1	409
Cluster-4012.0_TRINITY_DN12869_c0_g1_i1	868
Cluster-5747.15543_TRINITY_DN16158_c0_g1_i3	1070
Cluster-3445.0_TRINITY_DN936_c0_g1_i1	363
Cluster-7316.0_TRINITY_DN9161_c0_g1_i1	695
Cluster-5747.15541_TRINITY_DN12901_c0_g1_i2	1478
Cluster-1380.0_TRINITY_DN12977_c0_g1_i1	666
Cluster-5747.5570_TRINITY_DN17141_c0_g1_i3	2223
Cluster-5747.5571_TRINITY_DN13068_c0_g1_i3	345
Cluster-5747.5572_TRINITY_DN17141_c0_g1_i9	3277
Cluster-5747.5573_TRINITY_DN14991_c0_g1_i1	1547
Cluster-5747.5574_TRINITY_DN16848_c0_g1_i2	677
Cluster-5747.5575_TRINITY_DN16848_c0_g1_i4	567
Cluster-5747.5576_TRINITY_DN16848_c0_g1_i3	1844
Cluster-5747.5577_TRINITY_DN16848_c0_g1_i1	1954
Cluster-5747.5578_TRINITY_DN16194_c0_g1_i4	1163
Cluster-5747.5579_TRINITY_DN16194_c0_g1_i2	1167
Cluster-5747.15546_TRINITY_DN9058_c0_g1_i3	778
Cluster-5747.1400_TRINITY_DN17129_c0_g1_i4	1513
Cluster-5747.1401_TRINITY_DN17129_c0_g1_i1	1606
Cluster-5747.1402_TRINITY_DN17129_c0_g1_i3	1363
Cluster-5747.1403_TRINITY_DN17129_c0_g1_i2	1482
Cluster-5747.1404_TRINITY_DN9702_c0_g1_i2	1098
Cluster-5747.1405_TRINITY_DN9702_c0_g1_i3	1448
Cluster-5747.10388_TRINITY_DN14012_c0_g1_i3	597
Cluster-3948.0_TRINITY_DN6876_c0_g1_i1	1314
Cluster-1962.1_TRINITY_DN8815_c0_g1_i3	535
Cluster-1962.0_TRINITY_DN8815_c0_g1_i2	515
Cluster-5747.10384_TRINITY_DN5598_c0_g1_i1	3394
Cluster-5747.10385_TRINITY_DN16649_c0_g1_i1	1381
Cluster-4687.2_TRINITY_DN7246_c0_g1_i1	1327
Cluster-5747.10383_TRINITY_DN16279_c0_g1_i1	1868
Cluster-4687.0_TRINITY_DN19354_c0_g1_i1	650
Cluster-5747.10381_TRINITY_DN18359_c2_g3_i1	652
Cluster-10935.0_TRINITY_DN10924_c0_g1_i1	1505
Cluster-1823.0_TRINITY_DN4006_c0_g1_i1	407
Cluster-1109.0_TRINITY_DN16975_c0_g1_i2	574
Cluster-1109.1_TRINITY_DN16975_c0_g1_i1	731
Cluster-1109.2_TRINITY_DN16975_c0_g1_i3	590
Cluster-5747.11385_TRINITY_DN17016_c0_g2_i2	1813
Cluster-5747.11384_TRINITY_DN17016_c0_g2_i4	1833
Cluster-5747.11387_TRINITY_DN15767_c0_g1_i2	1840
Cluster-5747.11386_TRINITY_DN11746_c0_g1_i2	1327
Cluster-5747.11381_TRINITY_DN17956_c0_g1_i9	688
Cluster-5747.11380_TRINITY_DN14693_c0_g2_i4	4136
Cluster-5747.11383_TRINITY_DN17016_c0_g2_i3	1800
Cluster-5747.11382_TRINITY_DN17016_c0_g2_i1	1846
Cluster-5747.11389_TRINITY_DN10484_c0_g1_i1	984
Cluster-5747.11388_TRINITY_DN15969_c0_g1_i2	1436
Cluster-11390.2_TRINITY_DN7719_c0_g1_i3	1096
Cluster-11390.0_TRINITY_DN7719_c0_g1_i7	626
Cluster-1234.0_TRINITY_DN19319_c0_g1_i1	368
Cluster-12454.0_TRINITY_DN5415_c0_g1_i1	956
Cluster-6783.1_TRINITY_DN7409_c0_g1_i2	396
Cluster-6783.0_TRINITY_DN7409_c0_g1_i1	520
Cluster-4092.0_TRINITY_DN13328_c0_g1_i1	1785
Cluster-3994.0_TRINITY_DN8905_c0_g2_i4	834
Cluster-6835.0_TRINITY_DN13343_c0_g1_i1	979
Cluster-5747.10650_TRINITY_DN10328_c0_g1_i1	1237
Cluster-5747.3807_TRINITY_DN12238_c0_g1_i1	1068
Cluster-5747.10652_TRINITY_DN13798_c0_g1_i2	1450
Cluster-5747.10653_TRINITY_DN9887_c0_g1_i1	1098
Cluster-5747.10654_TRINITY_DN8980_c0_g1_i1	573
Cluster-5747.10655_TRINITY_DN15677_c0_g4_i2	1364
Cluster-5747.10656_TRINITY_DN9791_c0_g1_i1	1081
Cluster-5747.10657_TRINITY_DN10335_c0_g2_i2	1486
Cluster-5747.10658_TRINITY_DN10467_c0_g1_i1	1306
Cluster-5747.10659_TRINITY_DN18358_c0_g1_i4	1501
Cluster-373.0_TRINITY_DN20071_c0_g1_i1	328
Cluster-5747.3808_TRINITY_DN13211_c0_g1_i1	1171
Cluster-5747.3809_TRINITY_DN13211_c0_g2_i1	916
Cluster-5747.20978_TRINITY_DN8133_c0_g1_i1	1860
Cluster-5747.20979_TRINITY_DN14541_c0_g1_i2	2027
Cluster-5747.167_TRINITY_DN13916_c0_g4_i1	478
Cluster-5747.20972_TRINITY_DN17674_c0_g2_i1	1480
Cluster-5747.20973_TRINITY_DN17950_c0_g1_i3	2261
Cluster-5747.20970_TRINITY_DN16875_c0_g2_i1	358
Cluster-5747.166_TRINITY_DN17832_c0_g1_i2	2828
Cluster-5747.20976_TRINITY_DN11954_c0_g2_i1	1169
Cluster-5747.20977_TRINITY_DN9405_c0_g1_i1	2816
Cluster-5747.20974_TRINITY_DN10077_c0_g2_i2	1545
Cluster-5747.20975_TRINITY_DN18366_c0_g1_i1	332
Cluster-1839.0_TRINITY_DN6881_c0_g1_i1	533
Cluster-1839.1_TRINITY_DN1863_c0_g1_i1	355
Cluster-5747.11523_TRINITY_DN15909_c0_g1_i3	1594
Cluster-5747.11522_TRINITY_DN15909_c0_g1_i2	1564
Cluster-5747.11525_TRINITY_DN15909_c0_g1_i1	1224
Cluster-5747.11524_TRINITY_DN15909_c0_g2_i1	886
Cluster-5747.11527_TRINITY_DN11764_c0_g1_i2	904
Cluster-5747.11526_TRINITY_DN15909_c0_g2_i2	943
Cluster-5747.11529_TRINITY_DN11061_c1_g1_i4	919
Cluster-5747.11528_TRINITY_DN16915_c0_g1_i3	1252
Cluster-8091.0_TRINITY_DN8545_c0_g1_i1	1553
Cluster-5120.3_TRINITY_DN12736_c0_g1_i3	1284
Cluster-5120.2_TRINITY_DN12736_c0_g1_i1	1383
Cluster-5120.1_TRINITY_DN12736_c0_g1_i8	1395
Cluster-5120.0_TRINITY_DN12736_c0_g1_i4	1296
Cluster-9668.0_TRINITY_DN13118_c0_g1_i1	2636
Cluster-6692.0_TRINITY_DN15981_c0_g1_i2	2119
Cluster-6692.1_TRINITY_DN15981_c0_g1_i3	2167
Cluster-4773.0_TRINITY_DN4873_c0_g1_i1	2276
Cluster-857.0_TRINITY_DN1365_c0_g1_i1	362
Cluster-5747.11627_TRINITY_DN10179_c0_g1_i1	1051
Cluster-10087.1_TRINITY_DN3291_c0_g1_i1	963
Cluster-5747.15500_TRINITY_DN12540_c0_g1_i1	1237
Cluster-6726.0_TRINITY_DN15771_c0_g1_i1	2293
Cluster-6726.1_TRINITY_DN15771_c0_g1_i2	2331
Cluster-11256.0_TRINITY_DN13375_c0_g1_i1	1542
Cluster-139.0_TRINITY_DN18452_c0_g1_i1	433
Cluster-5747.1989_TRINITY_DN16121_c0_g1_i5	1869
Cluster-5747.1988_TRINITY_DN16121_c0_g1_i4	1387
Cluster-9493.2_TRINITY_DN8102_c0_g1_i2	753
Cluster-9493.3_TRINITY_DN8102_c0_g1_i3	723
Cluster-5747.1985_TRINITY_DN17422_c0_g1_i2	462
Cluster-5747.1984_TRINITY_DN13042_c0_g2_i5	746
Cluster-5747.1987_TRINITY_DN9764_c0_g1_i1	1515
Cluster-5747.1986_TRINITY_DN15661_c0_g1_i2	1403
Cluster-5747.1981_TRINITY_DN7537_c0_g1_i2	1179
Cluster-5747.1980_TRINITY_DN7537_c0_g1_i1	1259
Cluster-5747.1983_TRINITY_DN16855_c0_g1_i1	1406
Cluster-5747.1982_TRINITY_DN237_c0_g1_i1	395
Cluster-5747.3118_TRINITY_DN17997_c0_g1_i3	4549
Cluster-5747.3119_TRINITY_DN16890_c0_g1_i4	1763
Cluster-5747.13679_TRINITY_DN10021_c0_g2_i1	1176
Cluster-5747.13678_TRINITY_DN17879_c0_g2_i1	933
Cluster-5747.21219_TRINITY_DN5431_c0_g1_i1	431
Cluster-5747.3110_TRINITY_DN14218_c0_g1_i1	2544
Cluster-5747.3111_TRINITY_DN14218_c0_g1_i5	2422
Cluster-5747.3112_TRINITY_DN14218_c0_g1_i2	2313
Cluster-5747.3113_TRINITY_DN16494_c0_g1_i2	1448
Cluster-5747.3114_TRINITY_DN9793_c0_g2_i1	714
Cluster-5747.3115_TRINITY_DN13783_c1_g1_i1	999
Cluster-5747.3116_TRINITY_DN17997_c0_g1_i4	4405
Cluster-5747.3117_TRINITY_DN17997_c0_g1_i2	4525
Cluster-5747.17180_TRINITY_DN15965_c0_g1_i1	1972
Cluster-7868.0_TRINITY_DN21298_c0_g1_i1	541
Cluster-5747.18304_TRINITY_DN17079_c0_g1_i2	1862
Cluster-9284.0_TRINITY_DN12686_c0_g1_i1	3613
Cluster-2151.0_TRINITY_DN6612_c0_g1_i1	639
Cluster-6800.0_TRINITY_DN9613_c0_g1_i2	863
Cluster-9284.1_TRINITY_DN2704_c0_g1_i1	306
Cluster-2670.0_TRINITY_DN18307_c0_g1_i14	1705
Cluster-9483.0_TRINITY_DN10209_c0_g2_i1	2306
Cluster-5747.14548_TRINITY_DN11298_c0_g1_i1	1014
Cluster-5747.14549_TRINITY_DN11298_c0_g1_i3	977
Cluster-5747.6069_TRINITY_DN18277_c0_g2_i2	1514
Cluster-5747.6068_TRINITY_DN18277_c0_g2_i1	1505
Cluster-5703.0_TRINITY_DN10428_c0_g1_i1	2973
Cluster-5747.6062_TRINITY_DN16252_c0_g1_i1	3144
Cluster-206.0_TRINITY_DN3766_c0_g1_i1	611
Cluster-5747.6060_TRINITY_DN15294_c0_g1_i6	2437
Cluster-5747.6067_TRINITY_DN18277_c0_g1_i1	1623
Cluster-5747.6066_TRINITY_DN18277_c0_g1_i3	1544
Cluster-5747.6065_TRINITY_DN18277_c0_g1_i4	1111
Cluster-5747.6064_TRINITY_DN16252_c0_g1_i3	3129
Cluster-11086.0_TRINITY_DN19772_c0_g1_i1	366
Cluster-2438.0_TRINITY_DN20940_c0_g1_i1	348
Cluster-9088.1_TRINITY_DN11393_c0_g2_i2	1032
Cluster-11107.1_TRINITY_DN15194_c0_g1_i3	1887
Cluster-11107.2_TRINITY_DN15194_c0_g1_i2	1671
Cluster-11107.3_TRINITY_DN15194_c0_g2_i1	789
Cluster-2557.0_TRINITY_DN18837_c0_g1_i1	596
Cluster-2145.1_TRINITY_DN9048_c0_g1_i1	1353
Cluster-2145.0_TRINITY_DN20988_c0_g1_i1	605
Cluster-8895.1_TRINITY_DN15447_c0_g1_i2	1334
Cluster-8895.0_TRINITY_DN15447_c0_g1_i1	1334
Cluster-10292.1_TRINITY_DN10390_c0_g2_i1	783
Cluster-6328.0_TRINITY_DN2914_c0_g1_i1	712
Cluster-5747.7914_TRINITY_DN6478_c0_g1_i1	1189
Cluster-5747.7915_TRINITY_DN6478_c0_g1_i2	1340
Cluster-5747.7916_TRINITY_DN8762_c0_g1_i1	777
Cluster-5747.7917_TRINITY_DN6508_c0_g1_i1	1886
Cluster-5747.7910_TRINITY_DN12239_c0_g1_i3	684
Cluster-5747.7911_TRINITY_DN16571_c1_g1_i1	1212
Cluster-5747.7912_TRINITY_DN15212_c0_g1_i1	1798
Cluster-5747.7913_TRINITY_DN15212_c0_g1_i2	1784
Cluster-7434.0_TRINITY_DN11719_c0_g1_i1	745
Cluster-5747.7918_TRINITY_DN13213_c0_g1_i1	830
Cluster-5747.7919_TRINITY_DN13213_c0_g1_i2	1417
Cluster-11504.0_TRINITY_DN6765_c0_g1_i1	1119
Cluster-2547.3_TRINITY_DN6294_c0_g1_i2	1015
Cluster-2547.2_TRINITY_DN6294_c0_g1_i1	1136
Cluster-2547.1_TRINITY_DN3589_c0_g2_i1	482
Cluster-2547.0_TRINITY_DN3589_c0_g1_i1	493
Cluster-833.0_TRINITY_DN2949_c0_g1_i1	1257
Cluster-2547.4_TRINITY_DN4846_c0_g1_i1	619
Cluster-9016.0_TRINITY_DN16726_c1_g1_i5	766
Cluster-1403.0_TRINITY_DN258_c0_g1_i1	658
Cluster-5747.18827_TRINITY_DN13207_c0_g1_i2	417
Cluster-5747.18826_TRINITY_DN11680_c0_g1_i2	1377
Cluster-5747.18825_TRINITY_DN18342_c1_g2_i6	1911
Cluster-5747.18824_TRINITY_DN18342_c1_g2_i4	2279
Cluster-5747.18823_TRINITY_DN13110_c0_g1_i1	1261
Cluster-5747.18822_TRINITY_DN18342_c1_g2_i1	2268
Cluster-5747.18821_TRINITY_DN16053_c0_g2_i1	1808
Cluster-5747.18820_TRINITY_DN17700_c0_g1_i1	1933
Cluster-5747.18829_TRINITY_DN16819_c0_g2_i1	650
Cluster-5747.18828_TRINITY_DN3240_c0_g1_i1	689
Cluster-5747.15639_TRINITY_DN18106_c0_g2_i3	3437
Cluster-564.0_TRINITY_DN3041_c0_g1_i1	479
Cluster-1413.0_TRINITY_DN9206_c0_g1_i1	1131
Cluster-1413.1_TRINITY_DN9206_c0_g1_i2	964
Cluster-5747.15631_TRINITY_DN15500_c0_g1_i2	912
Cluster-5747.15630_TRINITY_DN15500_c0_g1_i1	750
Cluster-5747.15633_TRINITY_DN17355_c0_g1_i1	1523
Cluster-5747.15632_TRINITY_DN15500_c0_g1_i3	1013
Cluster-5747.15635_TRINITY_DN14985_c0_g1_i1	1627
Cluster-5747.15634_TRINITY_DN17355_c0_g1_i2	1574
Cluster-5747.15637_TRINITY_DN11099_c0_g1_i3	637
Cluster-5747.15636_TRINITY_DN17131_c0_g2_i3	512
Cluster-7184.0_TRINITY_DN1506_c0_g1_i1	666
Cluster-5747.21166_TRINITY_DN11557_c0_g1_i2	1559
Cluster-5747.21167_TRINITY_DN2713_c0_g1_i1	1275
Cluster-5747.21164_TRINITY_DN16016_c0_g1_i2	832
Cluster-5747.21165_TRINITY_DN11557_c0_g1_i1	1511
Cluster-5747.21162_TRINITY_DN7201_c0_g1_i1	1039
Cluster-5747.21163_TRINITY_DN16287_c0_g1_i5	789
Cluster-5747.21160_TRINITY_DN15841_c0_g1_i2	1706
Cluster-5747.21161_TRINITY_DN16707_c0_g1_i3	476
Cluster-5747.21168_TRINITY_DN12272_c0_g1_i1	1300
Cluster-5747.21169_TRINITY_DN10419_c0_g1_i1	1525
Cluster-4374.1_TRINITY_DN11850_c0_g1_i2	713
Cluster-4374.0_TRINITY_DN11850_c0_g1_i1	692
Cluster-11457.0_TRINITY_DN3950_c0_g1_i1	457
Cluster-1047.0_TRINITY_DN18286_c0_g1_i7	757
Cluster-10394.1_TRINITY_DN19101_c0_g1_i1	425
Cluster-10394.0_TRINITY_DN21019_c0_g1_i1	666
Cluster-2436.0_TRINITY_DN19079_c0_g1_i1	377
Cluster-10233.1_TRINITY_DN19301_c0_g1_i1	375
Cluster-10233.0_TRINITY_DN5696_c0_g1_i1	643
Cluster-10233.3_TRINITY_DN5696_c0_g2_i1	757
Cluster-10233.2_TRINITY_DN9366_c0_g1_i1	1849
Cluster-2559.0_TRINITY_DN11355_c0_g1_i1	636
Cluster-2559.1_TRINITY_DN11355_c0_g1_i3	497
Cluster-1057.0_TRINITY_DN19559_c0_g1_i1	450
Cluster-5747.4339_TRINITY_DN12210_c0_g1_i2	1275
Cluster-5747.4338_TRINITY_DN12210_c0_g1_i1	1234
Cluster-5747.4335_TRINITY_DN18018_c0_g1_i1	892
Cluster-5747.4334_TRINITY_DN18128_c0_g1_i2	1467
Cluster-5747.4337_TRINITY_DN15620_c0_g1_i1	1195
Cluster-3438.0_TRINITY_DN4381_c0_g1_i1	302
Cluster-5747.4331_TRINITY_DN17690_c0_g1_i2	867
Cluster-5747.4330_TRINITY_DN18257_c0_g3_i2	351
Cluster-5747.4333_TRINITY_DN18128_c0_g1_i1	2871
Cluster-5747.4332_TRINITY_DN17690_c0_g1_i3	802
Cluster-5747.17674_TRINITY_DN10415_c0_g1_i2	1827
Cluster-9033.2_TRINITY_DN9228_c0_g1_i1	675
Cluster-5550.0_TRINITY_DN7717_c0_g1_i1	712
Cluster-9033.1_TRINITY_DN9228_c2_g1_i1	601
Cluster-4126.0_TRINITY_DN15290_c0_g1_i1	1470
Cluster-5747.17673_TRINITY_DN10415_c0_g1_i1	658
Cluster-11029.1_TRINITY_DN12532_c0_g1_i2	1476
Cluster-11029.0_TRINITY_DN12532_c0_g1_i1	1465
Cluster-5433.0_TRINITY_DN16412_c0_g2_i1	1073
Cluster-5433.1_TRINITY_DN16412_c0_g2_i2	1158
Cluster-4217.0_TRINITY_DN14599_c0_g2_i1	1094
Cluster-5342.0_TRINITY_DN11066_c0_g1_i1	632
Cluster-3233.0_TRINITY_DN19169_c0_g1_i1	406
Cluster-7278.0_TRINITY_DN16064_c0_g1_i1	985
Cluster-12517.2_TRINITY_DN16772_c0_g1_i2	1863
Cluster-12517.0_TRINITY_DN16772_c0_g1_i1	1852
Cluster-12517.1_TRINITY_DN16772_c0_g1_i3	1502
Cluster-5747.17672_TRINITY_DN174_c0_g1_i1	371
Cluster-6.0_TRINITY_DN20042_c0_g1_i1	358
Cluster-11591.1_TRINITY_DN10869_c0_g1_i2	886
Cluster-11591.0_TRINITY_DN10869_c0_g1_i1	1086
Cluster-11591.2_TRINITY_DN10869_c0_g2_i1	1471
Cluster-12323.0_TRINITY_DN1630_c0_g1_i1	483
Cluster-11260.0_TRINITY_DN7095_c0_g1_i1	641
Cluster-5747.20789_TRINITY_DN8724_c0_g1_i1	1438
Cluster-5747.20788_TRINITY_DN15706_c0_g1_i1	4728
Cluster-12262.0_TRINITY_DN4050_c0_g1_i1	746
Cluster-5747.20781_TRINITY_DN18166_c0_g2_i1	3861
Cluster-5747.20780_TRINITY_DN5599_c0_g1_i2	750
Cluster-5747.20783_TRINITY_DN14214_c0_g1_i1	2408
Cluster-5747.20782_TRINITY_DN8057_c0_g1_i2	613
Cluster-5747.20785_TRINITY_DN7910_c0_g1_i4	2187
Cluster-5747.20784_TRINITY_DN7910_c0_g1_i1	2108
Cluster-5747.20787_TRINITY_DN7910_c0_g1_i2	577
Cluster-5747.20786_TRINITY_DN7910_c0_g1_i3	895
Cluster-11277.2_TRINITY_DN6094_c0_g1_i1	1085
Cluster-4154.0_TRINITY_DN6553_c0_g1_i1	588
Cluster-11277.0_TRINITY_DN7675_c0_g1_i1	493
Cluster-11277.1_TRINITY_DN7675_c0_g2_i1	713
Cluster-4609.0_TRINITY_DN6838_c0_g1_i1	813
Cluster-5747.3032_TRINITY_DN17773_c0_g1_i7	3102
Cluster-1078.3_TRINITY_DN2324_c0_g1_i1	795
Cluster-451.0_TRINITY_DN18950_c0_g1_i1	606
Cluster-3581.0_TRINITY_DN19500_c0_g1_i1	420
Cluster-1078.2_TRINITY_DN19554_c0_g1_i1	629
Cluster-5747.13714_TRINITY_DN8584_c0_g1_i2	1171
Cluster-5747.13715_TRINITY_DN8584_c0_g1_i1	1246
Cluster-3400.0_TRINITY_DN14826_c0_g2_i1	1247
Cluster-3400.1_TRINITY_DN14826_c0_g2_i2	1043
Cluster-5747.13716_TRINITY_DN8584_c0_g1_i3	853
Cluster-12333.0_TRINITY_DN495_c0_g1_i1	305
Cluster-5747.13717_TRINITY_DN17674_c0_g4_i1	659
Cluster-9812.0_TRINITY_DN14594_c0_g1_i1	1302
Cluster-3410.1_TRINITY_DN12531_c0_g1_i6	1688
Cluster-3410.0_TRINITY_DN12531_c0_g1_i5	1912
Cluster-3410.3_TRINITY_DN12531_c0_g1_i1	1939
Cluster-3410.2_TRINITY_DN19436_c0_g1_i1	396
Cluster-3410.5_TRINITY_DN12531_c0_g1_i3	1976
Cluster-3410.4_TRINITY_DN19372_c0_g1_i1	676
Cluster-5747.4951_TRINITY_DN18094_c0_g1_i1	3448
Cluster-5747.20650_TRINITY_DN14499_c0_g1_i10	752
Cluster-5747.4950_TRINITY_DN15173_c0_g1_i2	1312
Cluster-5747.5910_TRINITY_DN6615_c0_g1_i1	671
Cluster-1675.0_TRINITY_DN13849_c0_g1_i2	666
Cluster-5991.0_TRINITY_DN16385_c0_g1_i3	2820
Cluster-5747.18514_TRINITY_DN17441_c0_g2_i1	3131
Cluster-5747.4952_TRINITY_DN16408_c0_g1_i6	1564
Cluster-5747.20657_TRINITY_DN10805_c0_g3_i1	506
Cluster-6586.0_TRINITY_DN7206_c0_g1_i1	1728
Cluster-6586.1_TRINITY_DN7206_c0_g2_i1	440
Cluster-8125.0_TRINITY_DN4590_c0_g1_i1	388
Cluster-12037.2_TRINITY_DN15669_c0_g1_i3	1678
Cluster-5747.20656_TRINITY_DN17948_c0_g1_i3	1735
Cluster-5747.18512_TRINITY_DN11232_c0_g2_i1	2244
Cluster-316.0_TRINITY_DN20935_c0_g1_i1	638
Cluster-5747.20655_TRINITY_DN16527_c0_g2_i1	3978
Cluster-1944.0_TRINITY_DN7426_c0_g1_i1	1311
Cluster-1669.1_TRINITY_DN19005_c0_g1_i1	394
Cluster-1669.0_TRINITY_DN5206_c0_g1_i1	337
Cluster-1669.2_TRINITY_DN5206_c0_g2_i1	403
Cluster-5747.18511_TRINITY_DN11232_c0_g1_i1	817
Cluster-5123.0_TRINITY_DN17794_c0_g5_i1	827
Cluster-9462.1_TRINITY_DN12315_c0_g1_i2	1715
Cluster-5747.11929_TRINITY_DN17450_c0_g1_i16	1795
Cluster-5747.20654_TRINITY_DN11699_c0_g2_i1	1085
Cluster-5062.0_TRINITY_DN17468_c0_g1_i1	2071
Cluster-5062.1_TRINITY_DN17468_c0_g1_i2	2229
Cluster-5062.2_TRINITY_DN17468_c0_g1_i3	2015
Cluster-5544.0_TRINITY_DN12425_c0_g1_i1	1526
Cluster-2099.0_TRINITY_DN20158_c0_g1_i1	850
Cluster-5747.3295_TRINITY_DN8746_c0_g1_i1	1339
Cluster-5747.18510_TRINITY_DN15873_c0_g1_i1	2115
Cluster-1560.0_TRINITY_DN8450_c0_g1_i1	546
Cluster-5747.11925_TRINITY_DN17079_c0_g2_i12	836
Cluster-5747.11924_TRINITY_DN15676_c0_g2_i1	2104
Cluster-5747.11927_TRINITY_DN12539_c0_g1_i1	1215
Cluster-5747.11926_TRINITY_DN9854_c0_g1_i1	1026
Cluster-166.0_TRINITY_DN15317_c2_g2_i4	1186
Cluster-5747.11921_TRINITY_DN15660_c0_g1_i4	1833
Cluster-6077.1_TRINITY_DN14436_c0_g1_i2	1596
Cluster-5747.11920_TRINITY_DN15660_c0_g1_i2	1859
Cluster-2763.0_TRINITY_DN18053_c1_g3_i4	685
Cluster-5747.11923_TRINITY_DN16383_c0_g2_i1	1225
Cluster-10917.0_TRINITY_DN7662_c0_g1_i1	833
Cluster-5747.11922_TRINITY_DN15660_c0_g1_i3	1908
Cluster-5747.14436_TRINITY_DN18276_c0_g1_i14	906
Cluster-10917.1_TRINITY_DN7662_c0_g1_i2	683
Cluster-11859.0_TRINITY_DN11883_c0_g1_i4	623
Cluster-11859.1_TRINITY_DN11883_c0_g1_i1	714
Cluster-11859.2_TRINITY_DN11883_c0_g2_i1	849
Cluster-5747.10564_TRINITY_DN11575_c0_g1_i3	1076
Cluster-8512.0_TRINITY_DN10410_c0_g1_i1	1494
Cluster-6445.2_TRINITY_DN17492_c0_g1_i3	2353
Cluster-9975.1_TRINITY_DN18525_c0_g1_i1	414
Cluster-5747.20659_TRINITY_DN17421_c0_g1_i6	2404
Cluster-10995.0_TRINITY_DN11590_c0_g1_i1	1235
Cluster-11845.2_TRINITY_DN12910_c0_g1_i3	820
Cluster-11845.1_TRINITY_DN12910_c0_g1_i2	1254
Cluster-11845.0_TRINITY_DN12910_c0_g1_i4	1275
Cluster-5747.18650_TRINITY_DN11246_c0_g1_i2	1811
Cluster-6445.3_TRINITY_DN17492_c0_g1_i5	1887
Cluster-5747.20658_TRINITY_DN16513_c0_g1_i5	908
Cluster-150.0_TRINITY_DN16441_c0_g1_i1	354
Cluster-150.1_TRINITY_DN4792_c0_g1_i1	393
Cluster-150.2_TRINITY_DN16441_c0_g2_i1	1700
Cluster-1733.0_TRINITY_DN6358_c0_g1_i1	1027
Cluster-1271.0_TRINITY_DN4656_c0_g1_i1	329
Cluster-3575.0_TRINITY_DN4420_c0_g1_i1	371
Cluster-7086.0_TRINITY_DN15776_c0_g1_i4	1482
Cluster-7086.1_TRINITY_DN15776_c0_g1_i1	1395
Cluster-7086.2_TRINITY_DN15776_c0_g1_i2	1427
Cluster-7086.3_TRINITY_DN15776_c0_g1_i3	1514
Cluster-7100.0_TRINITY_DN16141_c0_g1_i1	666
Cluster-5747.18651_TRINITY_DN11758_c0_g1_i1	1146
Cluster-6445.4_TRINITY_DN17492_c0_g1_i1	2038
Cluster-8347.1_TRINITY_DN5033_c0_g1_i3	836
Cluster-8347.0_TRINITY_DN5033_c0_g1_i1	1640
Cluster-1243.0_TRINITY_DN13092_c0_g2_i1	464
Cluster-718.0_TRINITY_DN937_c0_g1_i1	526
Cluster-718.1_TRINITY_DN937_c0_g1_i2	547
Cluster-2598.1_TRINITY_DN13792_c0_g2_i2	1202
Cluster-2598.0_TRINITY_DN13792_c0_g2_i1	1165
Cluster-3115.1_TRINITY_DN3119_c0_g1_i1	1089
Cluster-3801.0_TRINITY_DN8785_c0_g1_i1	786
Cluster-3115.0_TRINITY_DN6754_c0_g1_i1	712
Cluster-1927.0_TRINITY_DN18249_c0_g1_i1	462
Cluster-12199.0_TRINITY_DN14550_c0_g3_i5	1808
Cluster-12199.1_TRINITY_DN14550_c0_g3_i3	1782
Cluster-12199.2_TRINITY_DN14550_c0_g3_i4	1735
Cluster-12199.3_TRINITY_DN14550_c0_g3_i2	2151
Cluster-12199.4_TRINITY_DN14550_c0_g3_i1	2181
Cluster-5747.18653_TRINITY_DN15647_c0_g2_i2	1120
Cluster-1338.4_TRINITY_DN8519_c0_g2_i2	1862
Cluster-1338.5_TRINITY_DN854_c0_g1_i1	432
Cluster-1338.2_TRINITY_DN8519_c0_g1_i2	798
Cluster-1338.3_TRINITY_DN8519_c0_g2_i3	695
Cluster-1338.0_TRINITY_DN8519_c0_g2_i1	521
Cluster-1338.1_TRINITY_DN8519_c0_g1_i1	460
Cluster-3813.2_TRINITY_DN16135_c0_g2_i3	1140
Cluster-3813.3_TRINITY_DN16135_c0_g2_i2	2397
Cluster-3813.0_TRINITY_DN16135_c0_g1_i1	402
Cluster-3813.1_TRINITY_DN16135_c0_g2_i1	727
Cluster-10439.0_TRINITY_DN3074_c0_g1_i1	626
Cluster-5747.5314_TRINITY_DN17846_c0_g1_i1	2241
Cluster-5747.18654_TRINITY_DN17653_c0_g1_i1	1880
Cluster-5747.5315_TRINITY_DN14921_c0_g1_i1	1634
Cluster-12185.1_TRINITY_DN9074_c0_g1_i3	554
Cluster-12185.0_TRINITY_DN9074_c0_g1_i1	776
Cluster-5747.5316_TRINITY_DN11925_c0_g1_i1	615
Cluster-5747.16418_TRINITY_DN11213_c0_g1_i1	2151
Cluster-5747.16419_TRINITY_DN11213_c0_g1_i2	2140
Cluster-5747.5317_TRINITY_DN17972_c0_g1_i1	1948
Cluster-5747.16410_TRINITY_DN15662_c0_g1_i3	1208
Cluster-5747.5310_TRINITY_DN16685_c0_g1_i6	1346
Cluster-5747.16412_TRINITY_DN15662_c0_g2_i2	1281
Cluster-5747.16413_TRINITY_DN17293_c0_g2_i1	1680
Cluster-5747.16414_TRINITY_DN8343_c0_g1_i2	636
Cluster-5747.16415_TRINITY_DN16150_c0_g1_i1	1153
Cluster-5747.16416_TRINITY_DN16150_c0_g1_i2	674
Cluster-5747.5311_TRINITY_DN16685_c0_g1_i1	2382
Cluster-5747.18655_TRINITY_DN17653_c0_g1_i3	1490
Cluster-1812.1_TRINITY_DN9544_c0_g2_i1	668
Cluster-1812.0_TRINITY_DN9544_c0_g1_i1	485
Cluster-1882.2_TRINITY_DN15667_c0_g1_i3	1413
Cluster-1882.0_TRINITY_DN15667_c0_g1_i5	513
Cluster-1882.1_TRINITY_DN15667_c0_g1_i4	1432
Cluster-5747.18756_TRINITY_DN18125_c0_g1_i1	408
Cluster-168.0_TRINITY_DN18024_c0_g2_i3	433
Cluster-5747.18751_TRINITY_DN15940_c0_g1_i4	1510
Cluster-11938.0_TRINITY_DN6243_c0_g1_i1	764
Cluster-519.0_TRINITY_DN2553_c0_g1_i1	428
Cluster-6680.0_TRINITY_DN1139_c0_g1_i1	853
Cluster-9238.2_TRINITY_DN9759_c0_g1_i3	902
Cluster-5747.18657_TRINITY_DN17892_c0_g1_i3	2362
Cluster-1259.0_TRINITY_DN19596_c0_g1_i1	1190
Cluster-9604.0_TRINITY_DN8567_c0_g1_i1	1415
Cluster-5747.18750_TRINITY_DN15940_c0_g1_i1	927
Cluster-12362.0_TRINITY_DN8397_c0_g1_i1	1252
Cluster-9238.1_TRINITY_DN9759_c0_g1_i2	1003
Cluster-9595.0_TRINITY_DN18081_c2_g8_i1	986
Cluster-8230.0_TRINITY_DN17547_c0_g2_i1	1814
Cluster-2996.0_TRINITY_DN9735_c0_g1_i2	603
Cluster-8230.2_TRINITY_DN17547_c0_g2_i2	1419
Cluster-5747.18753_TRINITY_DN15940_c0_g1_i5	479
Cluster-9238.0_TRINITY_DN9759_c0_g1_i1	747
Cluster-1903.0_TRINITY_DN13811_c0_g1_i1	1508
Cluster-57.0_TRINITY_DN20201_c0_g1_i1	603
Cluster-5747.18752_TRINITY_DN15940_c0_g1_i3	1364
Cluster-6174.1_TRINITY_DN1929_c0_g1_i1	371
Cluster-6174.0_TRINITY_DN9558_c0_g1_i1	1209
Cluster-6174.2_TRINITY_DN1929_c0_g1_i2	545
Cluster-5747.14250_TRINITY_DN11443_c0_g1_i4	755
Cluster-7479.0_TRINITY_DN14093_c0_g1_i1	1809
Cluster-5747.14251_TRINITY_DN11443_c0_g1_i3	897
Cluster-5747.14252_TRINITY_DN11443_c0_g1_i1	802
Cluster-5747.14253_TRINITY_DN11443_c0_g1_i2	805
Cluster-5747.14254_TRINITY_DN9935_c0_g1_i1	711
Cluster-7187.0_TRINITY_DN13627_c0_g1_i2	1258
Cluster-5747.13207_TRINITY_DN10905_c0_g1_i1	819
Cluster-47.0_TRINITY_DN20536_c0_g1_i1	446
Cluster-8246.4_TRINITY_DN14848_c0_g1_i3	1189
Cluster-2945.1_TRINITY_DN9051_c0_g1_i2	1327
Cluster-2945.0_TRINITY_DN9051_c0_g1_i1	854
Cluster-8246.1_TRINITY_DN14848_c0_g1_i5	1357
Cluster-8246.0_TRINITY_DN14848_c0_g1_i4	1333
Cluster-1754.0_TRINITY_DN20084_c0_g1_i1	473
Cluster-5747.14257_TRINITY_DN15356_c0_g1_i1	2305
Cluster-7006.0_TRINITY_DN16375_c0_g1_i2	1931
Cluster-5747.3219_TRINITY_DN17223_c2_g2_i12	502
Cluster-5747.3218_TRINITY_DN17223_c2_g2_i10	690
Cluster-5747.3213_TRINITY_DN18136_c0_g1_i3	1414
Cluster-5747.3212_TRINITY_DN18136_c0_g1_i4	1350
Cluster-5747.3211_TRINITY_DN17776_c0_g2_i15	467
Cluster-5747.3210_TRINITY_DN18136_c0_g1_i9	1396
Cluster-5747.3217_TRINITY_DN17223_c2_g1_i1	817
Cluster-5747.3216_TRINITY_DN17223_c2_g1_i2	681
Cluster-5747.3215_TRINITY_DN17776_c0_g2_i13	435
Cluster-5747.3214_TRINITY_DN18136_c0_g1_i8	1448
Cluster-5747.5686_TRINITY_DN13020_c0_g2_i1	1567
Cluster-5747.5687_TRINITY_DN15233_c0_g1_i4	1013
Cluster-5747.5684_TRINITY_DN15233_c0_g1_i5	612
Cluster-1087.0_TRINITY_DN20252_c0_g1_i1	431
Cluster-5747.5682_TRINITY_DN18311_c0_g1_i2	354
Cluster-5747.5683_TRINITY_DN8477_c0_g1_i1	2951
Cluster-5747.5680_TRINITY_DN17150_c0_g1_i3	1854
Cluster-5747.5681_TRINITY_DN3822_c0_g1_i1	516
Cluster-5747.15880_TRINITY_DN12559_c0_g1_i1	854
Cluster-5747.5688_TRINITY_DN15233_c0_g1_i3	1029
Cluster-5747.5689_TRINITY_DN15233_c0_g1_i6	1024
Cluster-5747.15881_TRINITY_DN9063_c0_g2_i1	817
Cluster-5747.15886_TRINITY_DN17685_c0_g1_i2	2470
Cluster-2493.0_TRINITY_DN20377_c0_g1_i1	567
Cluster-5747.15887_TRINITY_DN8825_c0_g1_i1	1692
Cluster-5747.13350_TRINITY_DN18171_c0_g1_i7	2573
Cluster-5587.0_TRINITY_DN11001_c0_g2_i1	454
Cluster-531.0_TRINITY_DN1553_c0_g1_i1	538
Cluster-5747.15885_TRINITY_DN17685_c0_g1_i1	1493
Cluster-5747.13351_TRINITY_DN17403_c0_g1_i1	3350
Cluster-5747.12887_TRINITY_DN15257_c0_g1_i5	1707
Cluster-5747.12886_TRINITY_DN16593_c0_g1_i4	1558
Cluster-5747.12885_TRINITY_DN18308_c0_g2_i8	788
Cluster-1304.0_TRINITY_DN12378_c0_g2_i1	730
Cluster-5747.12883_TRINITY_DN14423_c0_g1_i3	1540
Cluster-5747.12882_TRINITY_DN14423_c0_g1_i2	1566
Cluster-5747.12881_TRINITY_DN14423_c0_g1_i1	1661
Cluster-5747.12880_TRINITY_DN11042_c0_g1_i1	1257
Cluster-11923.0_TRINITY_DN11736_c0_g1_i1	750
Cluster-5747.12889_TRINITY_DN17325_c0_g1_i3	1824
Cluster-5747.12888_TRINITY_DN17325_c0_g1_i1	1939
Cluster-1983.2_TRINITY_DN9951_c0_g2_i3	878
Cluster-1983.3_TRINITY_DN9951_c0_g2_i2	786
Cluster-1983.0_TRINITY_DN9951_c0_g1_i1	782
Cluster-1983.1_TRINITY_DN9951_c0_g2_i1	354
Cluster-1983.4_TRINITY_DN9951_c0_g3_i1	1353
Cluster-5345.0_TRINITY_DN6383_c0_g1_i1	777
Cluster-5927.0_TRINITY_DN10385_c0_g1_i1	1581
Cluster-5.0_TRINITY_DN20226_c0_g1_i1	364
Cluster-12514.0_TRINITY_DN7550_c0_g1_i1	984
Cluster-7018.0_TRINITY_DN9600_c0_g2_i1	621
Cluster-1684.0_TRINITY_DN15063_c0_g2_i1	512
Cluster-8396.0_TRINITY_DN13423_c0_g1_i1	1635
Cluster-11000.0_TRINITY_DN7682_c0_g1_i1	1519
Cluster-5747.178_TRINITY_DN11447_c0_g1_i1	2171
Cluster-5747.179_TRINITY_DN14089_c0_g1_i4	1228
Cluster-5747.176_TRINITY_DN11898_c0_g1_i2	2647
Cluster-5747.177_TRINITY_DN11898_c0_g1_i3	769
Cluster-5747.174_TRINITY_DN12204_c0_g1_i3	608
Cluster-5747.175_TRINITY_DN11898_c0_g1_i1	2647
Cluster-5747.172_TRINITY_DN12204_c0_g1_i4	1107
Cluster-5747.173_TRINITY_DN12204_c0_g1_i6	1927
Cluster-5747.170_TRINITY_DN12483_c0_g1_i4	1974
Cluster-5747.171_TRINITY_DN12483_c0_g1_i2	2029
Cluster-5747.2168_TRINITY_DN17176_c0_g1_i5	2625
Cluster-5747.2169_TRINITY_DN17176_c0_g1_i7	2324
Cluster-5747.2162_TRINITY_DN15423_c0_g1_i3	2162
Cluster-5747.2163_TRINITY_DN11382_c0_g1_i1	2388
Cluster-5747.2160_TRINITY_DN15423_c0_g1_i1	1138
Cluster-5747.2161_TRINITY_DN15423_c0_g1_i6	2242
Cluster-5747.2166_TRINITY_DN16220_c0_g1_i1	1813
Cluster-5747.2167_TRINITY_DN17401_c0_g1_i1	575
Cluster-5747.2164_TRINITY_DN13776_c0_g1_i1	787
Cluster-5747.2165_TRINITY_DN17548_c0_g1_i6	490
Cluster-6813.0_TRINITY_DN11940_c0_g1_i1	1213
Cluster-4522.0_TRINITY_DN1835_c0_g1_i1	1121
Cluster-2641.0_TRINITY_DN14271_c1_g3_i1	353
Cluster-5747.14838_TRINITY_DN14477_c0_g1_i3	1091
Cluster-5747.14839_TRINITY_DN14477_c0_g1_i2	1125
Cluster-5747.13828_TRINITY_DN17892_c0_g1_i1	2430
Cluster-5747.13829_TRINITY_DN17290_c0_g1_i3	561
Cluster-5747.13826_TRINITY_DN17350_c0_g1_i5	2089
Cluster-5747.13827_TRINITY_DN17350_c0_g1_i1	1239
Cluster-5747.13824_TRINITY_DN17350_c0_g1_i4	481
Cluster-5747.13825_TRINITY_DN17350_c0_g1_i3	2010
Cluster-5747.13822_TRINITY_DN17421_c0_g1_i5	1758
Cluster-5747.13823_TRINITY_DN14443_c0_g1_i1	1176
Cluster-5747.13820_TRINITY_DN16985_c0_g3_i2	738
Cluster-5747.13821_TRINITY_DN17690_c0_g1_i6	480
Cluster-5747.284_TRINITY_DN15044_c0_g1_i3	1674
Cluster-5747.285_TRINITY_DN15044_c0_g1_i1	1574
Cluster-5747.286_TRINITY_DN15044_c0_g1_i4	1834
Cluster-5747.287_TRINITY_DN15044_c0_g1_i2	1412
Cluster-5747.280_TRINITY_DN9604_c0_g1_i2	1129
Cluster-5747.281_TRINITY_DN18286_c0_g1_i8	632
Cluster-5747.282_TRINITY_DN20490_c0_g1_i1	1485
Cluster-5747.283_TRINITY_DN15044_c0_g1_i5	1572
Cluster-5747.288_TRINITY_DN11406_c0_g2_i1	1302
Cluster-5747.289_TRINITY_DN11406_c0_g2_i3	759
Cluster-982.0_TRINITY_DN19913_c0_g1_i1	828
Cluster-5747.19978_TRINITY_DN4317_c0_g1_i1	769
Cluster-5747.19979_TRINITY_DN4317_c0_g2_i1	2086
Cluster-5747.19972_TRINITY_DN17630_c0_g1_i8	1228
Cluster-5747.19973_TRINITY_DN17630_c0_g1_i2	845
Cluster-5747.19970_TRINITY_DN17630_c0_g1_i9	705
Cluster-5747.19971_TRINITY_DN17630_c0_g1_i1	1144
Cluster-5747.19976_TRINITY_DN8826_c0_g1_i1	720
Cluster-5747.19977_TRINITY_DN13511_c0_g1_i1	1600
Cluster-5747.19974_TRINITY_DN18082_c0_g1_i10	1436
Cluster-5747.19975_TRINITY_DN8826_c1_g1_i1	845
Cluster-12227.0_TRINITY_DN16842_c1_g1_i4	1706
Cluster-7376.0_TRINITY_DN13854_c0_g1_i1	2028
Cluster-2128.0_TRINITY_DN10356_c0_g1_i1	858
Cluster-2128.1_TRINITY_DN10356_c0_g1_i2	1063
Cluster-4191.0_TRINITY_DN4229_c0_g1_i1	409
Cluster-4191.1_TRINITY_DN4229_c0_g2_i1	442
Cluster-1446.2_TRINITY_DN12779_c0_g2_i2	1436
Cluster-1446.0_TRINITY_DN12779_c0_g1_i1	744
Cluster-1446.1_TRINITY_DN12779_c0_g1_i2	744
Cluster-4251.0_TRINITY_DN3671_c0_g1_i1	1307
Cluster-7524.0_TRINITY_DN7802_c0_g2_i2	643
Cluster-8122.2_TRINITY_DN12108_c0_g2_i1	412
Cluster-8122.3_TRINITY_DN12108_c0_g3_i1	1474
Cluster-8122.0_TRINITY_DN12108_c0_g1_i1	1940
Cluster-8122.1_TRINITY_DN12108_c0_g1_i2	2043
Cluster-5747.820_TRINITY_DN12977_c0_g1_i2	1041
Cluster-5747.821_TRINITY_DN14121_c0_g1_i1	1884
Cluster-5747.822_TRINITY_DN14121_c0_g1_i2	2420
Cluster-5747.823_TRINITY_DN18197_c0_g1_i21	2545
Cluster-5747.824_TRINITY_DN18197_c0_g1_i7	833
Cluster-5747.825_TRINITY_DN18197_c0_g1_i18	2525
Cluster-5747.826_TRINITY_DN18197_c0_g1_i14	2554
Cluster-5747.827_TRINITY_DN18197_c0_g2_i1	336
Cluster-5747.828_TRINITY_DN18197_c0_g1_i10	2548
Cluster-5747.829_TRINITY_DN13661_c0_g1_i1	504
Cluster-5747.18940_TRINITY_DN8376_c0_g1_i2	736
Cluster-10607.0_TRINITY_DN9818_c0_g2_i1	1414
Cluster-5747.18993_TRINITY_DN18699_c0_g1_i1	360
Cluster-5747.8155_TRINITY_DN10785_c0_g1_i1	1588
Cluster-5747.5302_TRINITY_DN17455_c0_g1_i7	3474
Cluster-5747.8157_TRINITY_DN18183_c0_g1_i4	2635
Cluster-5747.8156_TRINITY_DN10785_c0_g1_i2	1616
Cluster-5747.8151_TRINITY_DN18030_c0_g1_i16	2103
Cluster-5747.8150_TRINITY_DN18030_c0_g1_i14	2198
Cluster-5747.8153_TRINITY_DN10314_c1_g3_i2	503
Cluster-5747.5304_TRINITY_DN20420_c0_g1_i1	2512
Cluster-5747.5309_TRINITY_DN16685_c0_g1_i5	968
Cluster-5747.5308_TRINITY_DN16685_c0_g1_i4	2141
Cluster-5747.8159_TRINITY_DN18183_c0_g1_i6	3294
Cluster-5747.8158_TRINITY_DN18183_c0_g1_i3	3266
Cluster-2035.0_TRINITY_DN16687_c0_g3_i1	365
Cluster-5747.18992_TRINITY_DN15525_c0_g2_i2	1214
Cluster-757.0_TRINITY_DN4301_c0_g1_i1	318
Cluster-8842.4_TRINITY_DN17397_c0_g1_i2	675
Cluster-5747.15877_TRINITY_DN9390_c0_g1_i3	1542
Cluster-5747.15876_TRINITY_DN9390_c0_g1_i1	992
Cluster-5747.6649_TRINITY_DN11439_c0_g1_i1	1845
Cluster-5747.6648_TRINITY_DN11439_c0_g1_i2	2129
Cluster-5505.0_TRINITY_DN14181_c0_g1_i1	1589
Cluster-5747.15872_TRINITY_DN16001_c0_g1_i1	2433
Cluster-426.0_TRINITY_DN17281_c1_g2_i1	369
Cluster-5747.15870_TRINITY_DN17615_c0_g1_i1	2432
Cluster-5747.6643_TRINITY_DN11099_c0_g1_i2	705
Cluster-5747.6642_TRINITY_DN13104_c0_g1_i1	1409
Cluster-5747.6641_TRINITY_DN10600_c0_g1_i1	1253
Cluster-5747.6640_TRINITY_DN16571_c1_g2_i1	530
Cluster-5747.6647_TRINITY_DN8470_c0_g1_i4	2339
Cluster-5418.2_TRINITY_DN13978_c0_g1_i1	828
Cluster-5747.6645_TRINITY_DN14859_c0_g1_i3	1296
Cluster-5418.0_TRINITY_DN8223_c0_g1_i1	1397
Cluster-5747.18991_TRINITY_DN15525_c0_g2_i1	3162
Cluster-5484.0_TRINITY_DN11194_c0_g1_i1	1058
Cluster-4798.1_TRINITY_DN14003_c0_g1_i2	1013
Cluster-4798.0_TRINITY_DN14003_c0_g1_i1	1033
Cluster-5747.20547_TRINITY_DN12856_c0_g1_i2	1227
Cluster-5747.20546_TRINITY_DN12856_c0_g1_i3	1250
Cluster-2029.0_TRINITY_DN6045_c0_g1_i2	556
Cluster-3218.0_TRINITY_DN20840_c0_g1_i1	435
Cluster-5747.20543_TRINITY_DN11728_c0_g1_i2	3465
Cluster-5747.20542_TRINITY_DN11728_c0_g1_i3	545
Cluster-5747.20541_TRINITY_DN11728_c0_g1_i1	3463
Cluster-5747.20540_TRINITY_DN2967_c0_g1_i1	374
Cluster-1171.1_TRINITY_DN20222_c0_g1_i1	545
Cluster-1171.0_TRINITY_DN20458_c0_g1_i1	404
Cluster-10180.0_TRINITY_DN8012_c0_g2_i1	303
Cluster-6664.0_TRINITY_DN15336_c0_g2_i1	1096
Cluster-11295.0_TRINITY_DN15729_c0_g1_i1	2289
Cluster-5747.14119_TRINITY_DN17910_c0_g1_i1	3738
Cluster-5747.18990_TRINITY_DN15525_c0_g1_i1	849
Cluster-11629.1_TRINITY_DN8626_c0_g1_i2	1061
Cluster-6494.1_TRINITY_DN16831_c0_g1_i2	1868
Cluster-11629.0_TRINITY_DN8626_c0_g1_i1	1092
Cluster-4954.0_TRINITY_DN8472_c0_g1_i1	1058
Cluster-5747.18997_TRINITY_DN13522_c0_g1_i1	1659
Cluster-9972.0_TRINITY_DN19449_c0_g1_i1	1658
Cluster-5747.16991_TRINITY_DN17673_c0_g1_i1	833
Cluster-5747.16990_TRINITY_DN13091_c0_g2_i3	562
Cluster-5747.16993_TRINITY_DN15675_c0_g1_i5	562
Cluster-5747.16992_TRINITY_DN17673_c0_g1_i2	2732
Cluster-5747.16995_TRINITY_DN15675_c0_g1_i8	1390
Cluster-5747.16994_TRINITY_DN15675_c0_g1_i6	980
Cluster-5747.16997_TRINITY_DN16376_c0_g1_i1	1714
Cluster-5747.16996_TRINITY_DN15675_c0_g1_i2	1331
Cluster-5747.16999_TRINITY_DN15080_c1_g1_i2	1637
Cluster-5747.16998_TRINITY_DN16187_c0_g2_i1	1608
Cluster-5511.0_TRINITY_DN15513_c0_g1_i1	1964
Cluster-5747.12061_TRINITY_DN17500_c0_g1_i1	1662
Cluster-5747.12060_TRINITY_DN17500_c0_g1_i4	1617
Cluster-5747.12063_TRINITY_DN7414_c0_g1_i1	709
Cluster-5747.12062_TRINITY_DN13765_c0_g1_i1	1867
Cluster-5747.12065_TRINITY_DN17670_c0_g1_i2	1831
Cluster-5747.12064_TRINITY_DN17670_c0_g1_i1	1795
Cluster-5747.12067_TRINITY_DN17725_c1_g1_i3	1187
Cluster-5747.12066_TRINITY_DN17725_c1_g1_i1	1206
Cluster-5747.12069_TRINITY_DN14313_c0_g1_i1	1638
Cluster-5747.12068_TRINITY_DN17725_c1_g1_i2	1349
Cluster-5747.18996_TRINITY_DN12873_c0_g1_i2	620
Cluster-5747.2948_TRINITY_DN18032_c0_g1_i5	1340
Cluster-5747.2949_TRINITY_DN18032_c0_g1_i2	1298
Cluster-5747.2940_TRINITY_DN8173_c0_g1_i1	1580
Cluster-5747.2941_TRINITY_DN14301_c0_g1_i1	1727
Cluster-5747.2942_TRINITY_DN17971_c0_g1_i4	1234
Cluster-5747.2943_TRINITY_DN16370_c0_g1_i2	1804
Cluster-5747.2944_TRINITY_DN16370_c0_g1_i1	1677
Cluster-3576.1_TRINITY_DN6729_c0_g1_i2	1322
Cluster-5747.2946_TRINITY_DN18032_c0_g1_i6	1402
Cluster-5747.2947_TRINITY_DN18032_c0_g1_i4	1329
Cluster-5747.14116_TRINITY_DN15881_c0_g1_i1	1917
Cluster-8344.0_TRINITY_DN5825_c0_g1_i1	579
Cluster-5747.18995_TRINITY_DN12873_c0_g1_i1	577
Cluster-3455.0_TRINITY_DN15345_c0_g1_i2	409
Cluster-1771.0_TRINITY_DN10134_c0_g1_i1	816
Cluster-5747.14115_TRINITY_DN13563_c0_g1_i1	973
Cluster-5747.18994_TRINITY_DN6310_c0_g1_i1	1114
Cluster-5747.7275_TRINITY_DN9086_c0_g1_i1	809
Cluster-5747.7274_TRINITY_DN14759_c0_g3_i1	823
Cluster-5747.7277_TRINITY_DN12156_c0_g2_i2	1436
Cluster-5747.7276_TRINITY_DN9086_c0_g1_i2	900
Cluster-5747.7271_TRINITY_DN14213_c0_g1_i1	1781
Cluster-5747.7270_TRINITY_DN12617_c0_g2_i1	829
Cluster-5747.7273_TRINITY_DN16318_c0_g1_i3	1343
Cluster-5747.7272_TRINITY_DN16318_c0_g1_i1	1652
Cluster-8525.0_TRINITY_DN11172_c0_g1_i1	2115
Cluster-5747.7279_TRINITY_DN14323_c0_g2_i1	1217
Cluster-5747.7278_TRINITY_DN14323_c0_g1_i1	2606
Cluster-5747.17118_TRINITY_DN17728_c0_g1_i1	2704
Cluster-5747.17119_TRINITY_DN10378_c0_g1_i5	538
Cluster-3220.0_TRINITY_DN9167_c0_g1_i1	956
Cluster-3220.1_TRINITY_DN9167_c0_g2_i1	1134
Cluster-7150.0_TRINITY_DN5073_c0_g1_i1	907
Cluster-8170.1_TRINITY_DN4251_c0_g1_i2	607
Cluster-8170.0_TRINITY_DN3467_c0_g1_i1	507
Cluster-5747.9602_TRINITY_DN16504_c0_g1_i6	419
Cluster-2114.0_TRINITY_DN8106_c0_g1_i1	524
Cluster-5747.9603_TRINITY_DN16504_c0_g1_i5	2179
Cluster-5747.9600_TRINITY_DN14508_c0_g1_i7	524
Cluster-12253.1_TRINITY_DN16647_c0_g1_i2	2020
Cluster-353.0_TRINITY_DN20362_c0_g1_i1	391
Cluster-5747.9601_TRINITY_DN14768_c0_g1_i1	1162
Cluster-1206.0_TRINITY_DN14335_c0_g1_i6	549
Cluster-7999.0_TRINITY_DN14567_c0_g1_i1	1498
Cluster-5747.9606_TRINITY_DN16504_c0_g1_i4	916
Cluster-11677.0_TRINITY_DN11269_c0_g1_i1	1583
Cluster-1793.0_TRINITY_DN9216_c0_g1_i1	694
Cluster-10762.2_TRINITY_DN13568_c0_g1_i4	790
Cluster-10762.3_TRINITY_DN13568_c0_g1_i3	1068
Cluster-10762.0_TRINITY_DN13568_c0_g1_i1	708
Cluster-5747.9607_TRINITY_DN16504_c0_g1_i2	1914
Cluster-5747.9604_TRINITY_DN16504_c0_g1_i1	2110
Cluster-5747.9605_TRINITY_DN16504_c0_g1_i3	2017
Cluster-5158.0_TRINITY_DN1442_c0_g1_i1	304
Cluster-10138.3_TRINITY_DN7188_c0_g1_i3	415
Cluster-5747.14111_TRINITY_DN17688_c0_g2_i2	2221
Cluster-1783.0_TRINITY_DN16248_c0_g1_i1	2105
Cluster-11667.0_TRINITY_DN19127_c0_g1_i1	459
Cluster-2015.0_TRINITY_DN3505_c0_g1_i1	336
Cluster-5747.8973_TRINITY_DN12620_c0_g1_i1	1591
Cluster-5747.8972_TRINITY_DN14067_c0_g1_i2	1607
Cluster-5747.8971_TRINITY_DN14067_c0_g1_i1	1566
Cluster-5747.8970_TRINITY_DN5753_c0_g1_i2	481
Cluster-5747.8977_TRINITY_DN9266_c0_g1_i1	1322
Cluster-5747.8976_TRINITY_DN16914_c0_g1_i1	2332
Cluster-5747.8975_TRINITY_DN5290_c0_g1_i1	904
Cluster-5747.8974_TRINITY_DN13471_c0_g1_i1	791
Cluster-5747.8979_TRINITY_DN15088_c1_g1_i4	1185
Cluster-5747.8978_TRINITY_DN14782_c0_g1_i1	2149
Cluster-5747.7891_TRINITY_DN13310_c0_g1_i2	2157
Cluster-5747.7890_TRINITY_DN19775_c0_g1_i1	720
Cluster-5747.7893_TRINITY_DN13684_c0_g1_i5	1906
Cluster-5747.7892_TRINITY_DN15080_c0_g1_i1	1070
Cluster-5747.7895_TRINITY_DN13748_c0_g1_i2	1594
Cluster-5392.0_TRINITY_DN12853_c0_g1_i1	2961
Cluster-5747.7897_TRINITY_DN17593_c0_g1_i1	1156
Cluster-5747.7896_TRINITY_DN16798_c0_g1_i1	490
Cluster-5747.7899_TRINITY_DN12694_c0_g1_i4	725
Cluster-5747.7898_TRINITY_DN20277_c0_g1_i1	368
Cluster-11394.0_TRINITY_DN5069_c0_g1_i1	756
Cluster-1230.0_TRINITY_DN1483_c0_g1_i1	524
Cluster-8292.0_TRINITY_DN7450_c0_g1_i1	512
Cluster-10138.5_TRINITY_DN14680_c0_g1_i2	2009
Cluster-8562.2_TRINITY_DN9382_c0_g1_i3	1469
Cluster-5747.18166_TRINITY_DN17416_c0_g1_i2	2394
Cluster-5747.17714_TRINITY_DN12546_c0_g2_i1	389
Cluster-5747.18164_TRINITY_DN18635_c0_g1_i1	710
Cluster-5747.18165_TRINITY_DN17416_c0_g1_i1	2539
Cluster-5747.18162_TRINITY_DN17183_c0_g2_i2	718
Cluster-5747.18163_TRINITY_DN11552_c0_g2_i1	1486
Cluster-5747.18160_TRINITY_DN18151_c0_g1_i10	1091
Cluster-5747.17715_TRINITY_DN12546_c0_g2_i2	782
Cluster-3741.0_TRINITY_DN14911_c0_g1_i4	1499
Cluster-3741.1_TRINITY_DN14911_c0_g1_i1	1488
Cluster-3741.2_TRINITY_DN14911_c0_g1_i3	1621
Cluster-5747.18169_TRINITY_DN13347_c0_g1_i4	1045
Cluster-3072.0_TRINITY_DN1967_c0_g1_i1	487
Cluster-5747.17717_TRINITY_DN10043_c0_g1_i1	1538
Cluster-6259.0_TRINITY_DN6378_c0_g2_i2	387
Cluster-10138.4_TRINITY_DN14680_c0_g1_i1	2009
Cluster-5747.17710_TRINITY_DN17295_c0_g1_i12	2256
Cluster-5747.17711_TRINITY_DN10404_c0_g1_i3	525
Cluster-5747.17804_TRINITY_DN11546_c0_g1_i1	1729
Cluster-97.0_TRINITY_DN18971_c0_g1_i1	331
Cluster-5747.17806_TRINITY_DN16262_c0_g1_i3	2483
Cluster-5747.17807_TRINITY_DN16262_c0_g1_i2	2532
Cluster-5747.17800_TRINITY_DN15645_c0_g1_i1	3678
Cluster-5747.17712_TRINITY_DN7182_c0_g1_i1	2409
Cluster-5747.17802_TRINITY_DN10416_c0_g1_i2	536
Cluster-5747.17803_TRINITY_DN13652_c0_g2_i1	911
Cluster-8465.0_TRINITY_DN7202_c0_g1_i1	2252
Cluster-5747.17713_TRINITY_DN12546_c0_g2_i3	510
Cluster-5747.17808_TRINITY_DN16262_c0_g1_i1	2518
Cluster-5747.17809_TRINITY_DN14333_c0_g1_i1	1744
Cluster-2081.0_TRINITY_DN5534_c0_g2_i1	330
Cluster-9676.1_TRINITY_DN14849_c0_g1_i2	1056
Cluster-9676.0_TRINITY_DN14849_c0_g1_i1	746
Cluster-3048.0_TRINITY_DN7798_c0_g1_i1	855
Cluster-3048.1_TRINITY_DN5681_c0_g1_i1	775
Cluster-2942.0_TRINITY_DN7135_c0_g1_i1	585
Cluster-5747.18782_TRINITY_DN16448_c0_g1_i6	978
Cluster-5747.18783_TRINITY_DN16448_c0_g1_i5	1302
Cluster-5747.18780_TRINITY_DN16453_c0_g1_i1	2471
Cluster-5747.18781_TRINITY_DN16453_c0_g1_i2	3200
Cluster-5747.18786_TRINITY_DN16860_c0_g1_i1	1550
Cluster-3674.0_TRINITY_DN1926_c0_g1_i1	785
Cluster-5747.18784_TRINITY_DN16448_c0_g1_i11	1302
Cluster-5747.18785_TRINITY_DN15579_c0_g1_i1	1459
Cluster-5747.18788_TRINITY_DN7322_c0_g3_i2	559
Cluster-5747.18789_TRINITY_DN11718_c0_g1_i4	2911
Cluster-5995.2_TRINITY_DN7087_c0_g1_i2	815
Cluster-5995.1_TRINITY_DN7087_c0_g1_i1	869
Cluster-5995.0_TRINITY_DN570_c0_g1_i1	670
Cluster-3195.1_TRINITY_DN20269_c0_g1_i1	681
Cluster-3195.0_TRINITY_DN4491_c0_g1_i1	403
Cluster-5747.21085_TRINITY_DN12898_c0_g1_i1	2375
Cluster-5747.21084_TRINITY_DN16120_c0_g1_i3	2029
Cluster-5747.21087_TRINITY_DN17218_c0_g3_i1	361
Cluster-5747.21086_TRINITY_DN17218_c0_g1_i1	3613
Cluster-5747.21081_TRINITY_DN11718_c0_g1_i1	359
Cluster-5747.21080_TRINITY_DN9315_c0_g1_i2	1188
Cluster-5747.21083_TRINITY_DN16120_c0_g1_i2	2445
Cluster-5747.21082_TRINITY_DN16120_c0_g1_i1	2426
Cluster-9262.2_TRINITY_DN8103_c0_g5_i1	381
Cluster-9262.3_TRINITY_DN8103_c0_g3_i1	1503
Cluster-9262.0_TRINITY_DN8103_c0_g1_i1	1358
Cluster-9262.1_TRINITY_DN8103_c0_g4_i1	356
Cluster-9262.4_TRINITY_DN8103_c0_g2_i1	551
Cluster-2095.1_TRINITY_DN6763_c0_g2_i1	674
Cluster-2095.0_TRINITY_DN6763_c0_g1_i1	485
Cluster-3276.0_TRINITY_DN822_c0_g1_i2	648
Cluster-10503.3_TRINITY_DN16493_c0_g1_i1	302
Cluster-10503.2_TRINITY_DN16493_c0_g6_i2	782
Cluster-10503.1_TRINITY_DN16493_c0_g6_i3	785
Cluster-10503.0_TRINITY_DN16493_c0_g6_i1	1625
Cluster-10412.0_TRINITY_DN14972_c0_g1_i1	1547
Cluster-10412.1_TRINITY_DN14972_c0_g2_i1	1696
Cluster-11533.0_TRINITY_DN5286_c0_g1_i2	527
[truncated: 39,387 more rows]
