# Supplementary material for: Comparative transcriptome analysis provides novel insights into molecular response of salt-tolerant and sensitive polyembryonic mango genotypes to salinity stress at seedling stage
Source: Front Plant Sci. 2023 Apr 12;14:1152485. doi: 10.3389/fpls.2023.1152485 (PMC10141464; doi:10.3389/fpls.2023.1152485)
Supplement: Supplementary file 12 [file Table_12.xls]

## Sheet: Unigene_length
Geneid	Gene_length
Cluster-8671.0	2204
Cluster-5747.20701	1374
Cluster-5747.20700	1339
Cluster-5747.20703	1205
Cluster-5747.20702	1213
Cluster-5747.20705	340
Cluster-5747.20704	1631
Cluster-5747.20707	2719
Cluster-5747.20706	2336
Cluster-5747.20709	2187
Cluster-5747.20708	1297
Cluster-5747.5312	1274
Cluster-1212.0	947
Cluster-1899.0	318
Cluster-9500.0	2027
Cluster-8215.0	704
Cluster-6830.0	466
Cluster-5747.5313	1863
Cluster-10868.0	1302
Cluster-4711.0	419
Cluster-6398.1	572
Cluster-9193.0	1258
Cluster-2511.2	436
Cluster-2511.0	447
Cluster-2511.1	798
Cluster-865.0	400
Cluster-4723.0	1668
Cluster-11116.0	1695
Cluster-9632.8	2221
Cluster-924.0	545
Cluster-6398.0	510
Cluster-12178.0	861
Cluster-6497.0	788
Cluster-6296.1	484
Cluster-8715.2	1567
Cluster-8715.0	1490
Cluster-8715.1	891
Cluster-9899.0	1002
Cluster-9632.6	569
Cluster-6905.1	1045
Cluster-6487.0	1452
Cluster-6487.1	1339
Cluster-4618.0	797
Cluster-9632.2	711
Cluster-7576.2	1284
Cluster-9382.0	872
Cluster-6181.1	913
Cluster-6181.0	958
Cluster-7444.0	490
Cluster-7444.1	643
Cluster-2263.0	406
Cluster-6407.0	948
Cluster-2332.0	1161
Cluster-2093.1	342
Cluster-2093.0	810
Cluster-2308.0	424
Cluster-11350.1	382
Cluster-8218.0	1202
Cluster-8218.1	1196
Cluster-4739.0	1646
Cluster-1728.0	739
Cluster-2539.0	800
Cluster-10126.0	537
Cluster-7672.3	881
Cluster-7672.2	949
Cluster-7672.1	1158
Cluster-7672.0	887
Cluster-11518.0	1531
Cluster-11518.1	1364
Cluster-11518.2	1377
Cluster-9180.0	1156
Cluster-10579.0	390
Cluster-1752.0	450
Cluster-7576.3	1382
Cluster-10944.0	426
Cluster-6617.0	1220
Cluster-4354.0	1670
Cluster-1319.1	693
Cluster-1319.0	967
Cluster-6830.1	668
Cluster-8622.2	1564
Cluster-8938.0	2002
Cluster-5747.5054	1653
Cluster-811.0	656
Cluster-6532.5	1356
Cluster-6532.4	1475
Cluster-6532.3	1495
Cluster-6532.2	1515
Cluster-6532.1	1455
Cluster-6532.0	1396
Cluster-11368.0	334
Cluster-5747.11143	757
Cluster-5747.11142	2016
Cluster-5747.11141	1555
Cluster-5747.11140	2009
Cluster-5747.11147	968
Cluster-5747.11146	966
Cluster-5747.11145	508
Cluster-5747.11144	1284
Cluster-5747.11149	844
Cluster-5747.11148	914
Cluster-2879.0	579
Cluster-3420.0	488
Cluster-3420.1	720
Cluster-7747.0	890
Cluster-4624.0	2289
Cluster-2751.0	643
Cluster-10042.2	502
Cluster-10042.1	1225
Cluster-10042.0	865
Cluster-9325.0	2071
Cluster-9325.1	1870
Cluster-7467.1	1426
Cluster-1421.0	426
Cluster-4364.2	1100
Cluster-4364.0	1234
Cluster-4364.1	1040
Cluster-5747.13789	899
Cluster-5747.13788	1517
Cluster-5747.13787	1517
Cluster-5747.13786	1395
Cluster-5747.13785	580
Cluster-5747.13784	518
Cluster-5747.13783	1172
Cluster-5747.13782	1593
Cluster-5747.13781	660
Cluster-5747.13780	1264
Cluster-5747.16490	2440
Cluster-5747.16491	1620
Cluster-5747.16492	1536
Cluster-5747.16493	1740
Cluster-5747.16494	1539
Cluster-5747.16495	1419
Cluster-5747.16496	421
Cluster-5747.16497	642
Cluster-5747.16498	1541
Cluster-5747.16499	768
Cluster-2622.3	1265
Cluster-2622.2	444
Cluster-2622.1	811
Cluster-2622.0	776
Cluster-2622.5	915
Cluster-2622.4	1265
Cluster-11116.1	1658
Cluster-10182.1	2310
Cluster-5773.0	909
Cluster-9963.0	595
Cluster-5650.0	411
Cluster-5747.6706	1288
Cluster-5046.0	636
Cluster-5747.10703	1810
Cluster-10189.1	1511
Cluster-10189.0	836
Cluster-5747.10700	1371
Cluster-5747.10701	1995
Cluster-11731.0	1090
Cluster-5747.10706	1399
Cluster-5747.10707	538
Cluster-5747.10704	4125
Cluster-5747.18063	1198
Cluster-5747.6701	1928
Cluster-5747.15958	1435
Cluster-5747.15959	2554
Cluster-7467.0	876
Cluster-8966.0	2008
Cluster-12170.2	1189
Cluster-10313.0	1350
Cluster-5034.1	594
Cluster-5034.0	635
Cluster-10717.0	1810
Cluster-10717.1	1908
Cluster-5747.12555	2052
Cluster-5747.12554	1718
Cluster-5747.12557	1334
Cluster-5747.12556	1273
Cluster-5747.12551	908
Cluster-5747.12550	3941
Cluster-5747.12553	666
Cluster-5747.12552	953
Cluster-9876.4	2009
Cluster-5747.12559	809
Cluster-5747.12558	518
Cluster-9876.1	2174
Cluster-9876.0	1898
Cluster-5747.18104	1927
Cluster-12170.0	1190
Cluster-9016.1	1417
Cluster-5747.1329	1988
Cluster-9016.3	1354
Cluster-5747.18060	2553
Cluster-9016.5	1281
Cluster-9016.4	1330
Cluster-10380.0	549
Cluster-5747.357	529
Cluster-5747.354	1292
Cluster-5747.18105	1592
Cluster-5747.20600	3492
Cluster-5747.4138	1978
Cluster-5747.20601	2150
Cluster-10592.0	1013
Cluster-5747.20602	3480
Cluster-5747.18067	327
Cluster-5747.20603	2390
Cluster-7278.1	1091
Cluster-5747.20604	1896
Cluster-6115.0	1206
Cluster-10922.0	409
Cluster-1830.0	301
Cluster-5747.20605	1746
Cluster-5747.4133	1742
Cluster-5883.0	1426
Cluster-5747.4132	1653
Cluster-2028.0	546
Cluster-5747.4131	1976
Cluster-5747.18066	903
Cluster-5747.11257	998
Cluster-5747.1322	466
Cluster-5747.5175	2076
Cluster-5747.1325	2424
Cluster-5747.5176	1143
Cluster-5747.1324	3035
Cluster-5747.3293	1669
Cluster-5747.3292	1663
Cluster-5747.3291	1718
Cluster-5747.3290	893
Cluster-5747.3297	755
Cluster-5747.3296	398
Cluster-1560.1	1957
Cluster-5747.3294	1614
Cluster-5747.5606	2059
Cluster-5747.5607	1962
Cluster-5747.3299	782
Cluster-5747.3298	830
Cluster-5747.5602	1281
Cluster-5747.5603	2700
Cluster-5747.5600	1420
Cluster-5747.5601	1763
Cluster-5747.5172	684
Cluster-5747.18100	838
Cluster-5747.5173	739
Cluster-1547.0	955
Cluster-12483.0	1132
Cluster-5747.18064	1176
Cluster-6109.1	753
Cluster-6109.0	474
Cluster-1211.0	446
Cluster-12311.0	2413
Cluster-5747.14258	1069
Cluster-5747.14259	1096
Cluster-5747.13208	2086
Cluster-5747.13209	1815
Cluster-10797.0	1788
Cluster-5747.13202	1857
Cluster-5747.13203	1510
Cluster-5747.13200	1073
Cluster-5747.13201	1850
Cluster-5747.13206	1531
Cluster-1953.0	728
Cluster-5747.13204	2848
Cluster-5747.13205	1438
Cluster-309.0	348
Cluster-148.0	488
Cluster-5747.208	1724
Cluster-5747.209	1356
Cluster-5747.204	1849
Cluster-5747.205	1775
Cluster-5747.206	1627
Cluster-5747.207	1678
Cluster-5747.200	340
Cluster-5747.201	2515
Cluster-5747.202	2054
Cluster-5747.203	2891
Cluster-9901.0	1974
Cluster-1557.0	1073
Cluster-4251.1	608
Cluster-3203.0	450
Cluster-5747.18069	2111
Cluster-5111.0	799
Cluster-11557.0	2524
Cluster-7152.3	825
Cluster-11626.0	588
Cluster-11626.1	531
Cluster-11626.2	607
Cluster-11366.0	2084
Cluster-5747.2658	1850
Cluster-5747.2659	1926
Cluster-5747.9608	469
Cluster-5747.9609	1869
Cluster-8442.1	515
Cluster-8442.0	401
Cluster-8442.3	1058
Cluster-8442.2	303
Cluster-5747.2650	986
Cluster-5747.2651	486
Cluster-5747.2652	1949
Cluster-5747.2653	790
Cluster-5747.2654	978
Cluster-5747.2655	2584
Cluster-5747.2656	1270
Cluster-5747.2657	1882
Cluster-8483.0	1969
Cluster-9915.0	1978
Cluster-288.0	438
Cluster-288.1	2011
Cluster-288.2	2146
Cluster-4766.0	702
Cluster-6948.0	589
Cluster-5747.7510	3262
Cluster-5747.7511	2010
Cluster-5747.7512	3167
Cluster-5747.7513	917
Cluster-5747.7514	841
Cluster-5747.7515	765
Cluster-5747.7516	796
Cluster-5747.7517	819
Cluster-5747.7518	1302
Cluster-5747.7519	1223
Cluster-8258.3	507
Cluster-6948.1	500
Cluster-6072.0	1407
Cluster-10332.0	484
Cluster-4750.2	1497
Cluster-4750.1	1442
Cluster-4750.0	1427
Cluster-5179.0	645
Cluster-6871.0	637
Cluster-5747.8263	1923
Cluster-5747.8262	945
Cluster-5747.8261	314
Cluster-5747.8260	959
Cluster-5747.8267	1397
Cluster-5747.8266	1949
Cluster-5747.8265	1198
Cluster-5747.8264	1932
Cluster-5747.8269	3040
Cluster-5747.8268	2636
Cluster-6865.0	398
Cluster-6739.0	1081
Cluster-6739.1	532
Cluster-5747.6399	3404
Cluster-5747.6398	1326
Cluster-11153.0	456
Cluster-5747.15296	793
Cluster-5747.6391	1412
Cluster-5747.6390	522
Cluster-5747.6393	1397
Cluster-5747.6392	1366
Cluster-5747.6395	1753
Cluster-5747.6394	1774
Cluster-5747.6397	1223
Cluster-812.0	561
Cluster-10534.1	1135
Cluster-10534.0	737
Cluster-4189.0	1672
Cluster-8679.0	495
Cluster-5747.15293	738
Cluster-5747.15292	1107
Cluster-3836.1	448
Cluster-3836.0	542
Cluster-5747.15291	885
Cluster-5747.15290	850
Cluster-5747.4728	1561
Cluster-5747.4729	1484
Cluster-5747.4722	915
Cluster-5747.4723	677
Cluster-5747.4720	825
Cluster-5747.4721	1102
Cluster-5747.4726	609
Cluster-5747.4727	2181
Cluster-5747.4724	857
Cluster-5747.4725	1017
Cluster-5747.4890	863
Cluster-5747.4891	2672
Cluster-5747.4892	2815
Cluster-5747.4893	1115
Cluster-5747.4894	1358
Cluster-5747.4895	927
Cluster-5747.4896	657
Cluster-5747.4897	724
Cluster-5747.4898	756
Cluster-5747.4899	722
Cluster-5747.19578	1414
Cluster-4319.0	2470
Cluster-5747.19579	1703
Cluster-12447.0	2378
Cluster-4627.0	1544
Cluster-4877.0	1446
Cluster-9726.1	1261
Cluster-9726.0	997
Cluster-7419.0	998
Cluster-2349.2	1185
Cluster-2349.1	1441
Cluster-2349.0	607
Cluster-5747.17468	1291
Cluster-787.0	511
Cluster-6327.1	1269
Cluster-5747.17469	505
Cluster-5442.0	530
Cluster-1422.0	485
Cluster-11046.0	1263
Cluster-7504.5	2350
Cluster-7504.4	2366
Cluster-7504.3	2348
Cluster-7504.2	593
Cluster-7504.1	2368
Cluster-7504.0	538
Cluster-11688.0	436
Cluster-11046.2	1266
Cluster-5747.17198	1832
Cluster-5747.17199	1306
Cluster-5747.17196	1161
Cluster-5747.17197	2304
Cluster-5747.17194	2316
Cluster-5747.17195	1259
Cluster-5747.17192	681
Cluster-5747.17193	1341
Cluster-5747.17190	1162
Cluster-5747.17191	1874
Cluster-797.1	874
Cluster-797.0	877
Cluster-797.3	471
Cluster-797.2	820
Cluster-6950.0	1751
Cluster-5747.17466	1506
Cluster-8584.0	335
Cluster-4895.0	1458
Cluster-5747.17467	1471
Cluster-1004.0	770
Cluster-1739.1	1321
Cluster-1739.0	430
Cluster-5747.17220	3054
Cluster-5480.0	1170
Cluster-5747.17222	451
Cluster-5747.17223	452
Cluster-5747.17224	1417
Cluster-5747.17225	1415
Cluster-4881.0	1176
Cluster-4881.1	1193
Cluster-5747.17228	2271
Cluster-5747.17229	1909
Cluster-185.0	515
Cluster-5747.16704	436
Cluster-5747.16705	972
Cluster-543.0	380
Cluster-5747.16706	1306
Cluster-5747.16707	562
Cluster-2049.0	513
Cluster-5747.7444	2542
Cluster-5399.0	623
Cluster-10812.3	1944
Cluster-11350.0	690
Cluster-5747.16701	363
Cluster-9597.0	1264
Cluster-1072.0	1392
Cluster-6745.1	636
Cluster-6745.0	701
Cluster-9505.0	717
Cluster-4782.0	636
Cluster-9875.0	529
Cluster-5747.14751	781
Cluster-5747.14750	1796
Cluster-5747.14753	1450
Cluster-5747.14752	1026
Cluster-5747.14755	980
Cluster-5747.14754	1007
Cluster-5747.14757	1351
Cluster-5747.14756	1362
Cluster-5747.14759	472
Cluster-5747.14758	3480
Cluster-2055.0	414
Cluster-2136.0	1155
Cluster-11482.0	561
Cluster-7155.0	879
Cluster-3475.0	595
Cluster-410.0	503
Cluster-12271.0	698
Cluster-5747.19701	535
Cluster-5747.19700	1215
Cluster-5747.19703	620
Cluster-5747.19702	1057
Cluster-5747.19705	514
Cluster-5747.19704	1513
Cluster-5747.19707	334
Cluster-5747.19706	1418
Cluster-5747.19709	2194
Cluster-5747.19708	925
Cluster-4016.0	1012
Cluster-4016.1	2382
Cluster-11026.0	1408
Cluster-12367.1	1051
Cluster-10969.0	1512
Cluster-8304.1	940
Cluster-12367.0	1085
Cluster-5747.10113	1585
Cluster-5747.2431	1394
Cluster-5747.10111	414
Cluster-5543.0	420
Cluster-4974.0	1422
Cluster-5387.0	1445
Cluster-4481.0	2251
Cluster-5747.2433	3497
Cluster-5747.2434	1459
Cluster-5747.2435	980
Cluster-9585.0	1108
Cluster-1847.1	730
Cluster-8110.1	1427
Cluster-8110.0	1576
Cluster-5747.10114	1347
Cluster-3461.1	1634
Cluster-3461.0	317
Cluster-9795.5	2084
Cluster-12500.2	1725
Cluster-12500.3	573
Cluster-12500.0	570
Cluster-9795.4	2328
Cluster-4510.0	1689
Cluster-12312.1	1259
Cluster-12312.0	749
Cluster-9795.0	2284
Cluster-3155.0	483
Cluster-5747.16409	1233
Cluster-5747.16408	428
Cluster-8277.0	1164
Cluster-2047.0	493
Cluster-5397.0	461
Cluster-11319.0	603
Cluster-9599.1	928
Cluster-9599.0	940
Cluster-3149.0	361
Cluster-6211.1	1762
Cluster-6211.0	389
Cluster-6211.3	1811
Cluster-6211.2	588
Cluster-442.0	306
Cluster-1517.0	544
Cluster-9968.0	514
Cluster-2742.0	595
Cluster-2441.0	631
Cluster-5834.0	1165
Cluster-11621.1	2728
Cluster-11621.0	2578
Cluster-10752.0	1895
Cluster-3761.0	877
Cluster-11760.1	1258
Cluster-11760.0	1269
Cluster-3620.2	494
Cluster-3620.0	359
Cluster-3620.1	905
Cluster-8168.0	1160
Cluster-5747.19328	1743
Cluster-3068.4	2281
Cluster-3068.5	550
Cluster-3068.6	869
Cluster-3068.7	583
Cluster-3068.0	555
Cluster-3068.1	1452
Cluster-2774.1	1485
Cluster-2774.0	329
Cluster-8227.0	1239
Cluster-10377.0	2172
Cluster-8709.2	830
Cluster-3367.0	1099
Cluster-3367.1	2114
Cluster-3367.2	2099
Cluster-2455.0	541
Cluster-1153.0	355
Cluster-3775.0	469
Cluster-9445.1	1536
Cluster-9445.0	869
Cluster-10891.0	1281
Cluster-9950.0	3788
Cluster-3096.0	344
Cluster-9090.0	505
Cluster-9940.1	1129
Cluster-9940.0	1060
Cluster-3377.0	467
Cluster-7737.0	1381
Cluster-6033.1	1536
Cluster-6033.0	1127
Cluster-5747.448	1817
Cluster-5747.449	818
Cluster-5747.446	1692
Cluster-5747.447	1648
Cluster-5747.444	2108
Cluster-5747.445	424
Cluster-5747.442	883
Cluster-5747.443	2655
Cluster-5747.440	2096
Cluster-5747.441	1458
Cluster-12187.2	649
Cluster-12344.0	834
Cluster-7727.0	866
Cluster-7727.1	852
Cluster-7727.2	955
Cluster-7727.3	891
Cluster-6023.0	608
Cluster-6023.1	864
Cluster-3175.0	328
Cluster-11915.0	333
Cluster-7499.0	1860
Cluster-5747.14502	1060
Cluster-5747.18984	1839
Cluster-620.0	622
Cluster-5747.18985	422
Cluster-12252.0	1744
Cluster-5747.18986	404
Cluster-5747.18987	1084
Cluster-5747.18980	700
Cluster-11422.0	2069
Cluster-5747.18981	448
Cluster-5747.18982	2231
Cluster-5747.18983	1938
Cluster-1250.0	1399
Cluster-5144.0	1448
Cluster-10007.0	980
Cluster-10007.1	1862
Cluster-6477.0	1013
Cluster-3066.2	1998
Cluster-9080.0	1727
Cluster-3066.0	1167
Cluster-3066.1	1959
Cluster-11909.2	735
Cluster-11909.0	1766
Cluster-11909.1	1875
Cluster-5747.994	2270
Cluster-5747.995	2252
Cluster-3369.0	394
Cluster-3369.1	470
Cluster-5747.990	1176
Cluster-5747.991	1280
Cluster-5747.992	1298
Cluster-5747.993	1316
Cluster-5747.998	3847
Cluster-5747.999	775
Cluster-5747.10423	2266
Cluster-5747.10422	1615
Cluster-2392.1	722
Cluster-2392.0	731
Cluster-5747.10427	1870
Cluster-5747.10426	966
Cluster-5747.10425	1313
Cluster-5747.10424	2189
Cluster-5747.10429	3940
Cluster-5747.10428	1051
Cluster-4870.0	684
Cluster-5747.16865	1093
Cluster-5747.16864	959
Cluster-2960.0	335
Cluster-5747.16866	1454
Cluster-5747.16861	2291
Cluster-5747.16860	2309
Cluster-5747.16863	947
Cluster-5747.16862	2081
Cluster-5747.16869	2489
Cluster-5747.16868	879
Cluster-5747.12375	1242
Cluster-5747.12374	1407
Cluster-5747.12377	1178
Cluster-5747.12376	2642
Cluster-5747.12371	1134
Cluster-5747.12370	2346
Cluster-14.0	695
Cluster-5747.12372	1012
Cluster-2970.1	1501
Cluster-2970.0	1538
Cluster-5747.12379	1266
Cluster-5747.12378	1284
Cluster-9544.1	744
Cluster-5247.0	2581
Cluster-9544.3	1663
Cluster-9544.2	1902
Cluster-94.1	455
Cluster-7945.0	1486
Cluster-7945.1	1435
Cluster-5747.20839	1177
Cluster-5747.20838	1491
Cluster-5747.20837	1394
Cluster-5747.20836	3281
Cluster-5747.20835	1363
Cluster-5747.20834	587
Cluster-5747.20833	1268
Cluster-5747.20832	428
Cluster-5747.20831	942
Cluster-5747.20830	1097
Cluster-62.9	317
Cluster-62.8	554
Cluster-62.1	1055
Cluster-62.0	329
Cluster-62.3	872
Cluster-62.2	365
Cluster-62.5	340
Cluster-62.4	466
Cluster-62.7	908
Cluster-62.6	888
Cluster-1699.0	709
Cluster-1699.1	386
Cluster-5747.13428	2318
Cluster-5747.13429	2333
Cluster-5747.13422	1889
Cluster-5747.13423	3000
Cluster-5747.13420	838
Cluster-1775.0	740
Cluster-5747.13426	1981
Cluster-5747.13427	2036
Cluster-5747.13424	1247
Cluster-5747.13425	1714
Cluster-5747.16281	1575
Cluster-5747.16280	1434
Cluster-5747.16283	473
Cluster-5747.16282	1199
Cluster-5747.16285	1076
Cluster-5747.16284	1042
Cluster-5747.16287	965
Cluster-5747.16286	922
Cluster-540.3	709
Cluster-540.2	441
Cluster-540.1	1364
Cluster-540.0	1311
Cluster-7959.0	565
Cluster-5747.11488	1725
Cluster-5747.11489	1880
Cluster-5747.11482	598
Cluster-5747.11483	773
Cluster-5747.11480	736
Cluster-5747.11481	591
Cluster-5747.11486	2318
Cluster-5747.11487	1804
Cluster-5747.11484	716
Cluster-5747.11485	611
Cluster-6746.0	905
Cluster-6746.1	374
Cluster-2908.0	650
Cluster-9831.0	691
Cluster-6285.0	654
Cluster-10561.0	1217
Cluster-5747.16139	1589
Cluster-5747.16138	1577
Cluster-11666.1	2949
Cluster-5747.16133	601
Cluster-5747.16132	2000
Cluster-5747.16131	1864
Cluster-5747.16130	1876
Cluster-5747.16137	1451
Cluster-5747.16136	1141
Cluster-5747.16135	656
Cluster-5747.16134	2536
Cluster-10237.0	633
Cluster-8620.0	1740
Cluster-9355.0	555
Cluster-1090.0	417
Cluster-5934.0	1609
Cluster-6299.0	1776
Cluster-11025.1	2719
Cluster-11025.0	2724
Cluster-11025.3	1316
Cluster-11025.2	2723
Cluster-5747.10999	361
Cluster-5747.10998	1233
Cluster-10227.0	1487
Cluster-10227.1	1577
Cluster-5747.10993	996
Cluster-5747.10992	1588
Cluster-5747.10991	1731
Cluster-5747.10990	1673
Cluster-5747.10997	1491
Cluster-5747.10996	364
Cluster-5747.10995	2333
Cluster-5747.10994	1024
Cluster-7541.0	1737
Cluster-7573.0	483
Cluster-12249.0	1310
Cluster-7113.2	1371
Cluster-5747.17426	1417
Cluster-5747.17427	2344
Cluster-5747.17424	2476
Cluster-5747.17425	2514
Cluster-5747.17422	2502
Cluster-5747.17423	2472
Cluster-5747.17420	1548
Cluster-5747.17421	1389
Cluster-7113.0	1472
Cluster-5747.17428	2072
Cluster-5747.17429	2102
Cluster-10489.0	1081
Cluster-10489.1	1169
Cluster-5747.19347	3210
Cluster-7228.0	716
Cluster-2855.0	390
Cluster-10495.1	1079
Cluster-10495.0	696
Cluster-6601.0	926
Cluster-5747.21289	790
Cluster-5747.21288	1444
Cluster-1037.2	398
Cluster-1037.0	560
Cluster-1037.1	510
Cluster-5747.21287	538
Cluster-5747.21286	1754
Cluster-6633.0	1040
Cluster-5747.21285	1807
Cluster-5833.0	719
Cluster-5747.3482	1498
Cluster-5747.3483	1730
Cluster-5747.3480	869
Cluster-5747.3481	2477
Cluster-5747.3486	747
Cluster-5747.3487	949
Cluster-5747.3484	1787
Cluster-5747.3485	640
Cluster-6790.1	607
Cluster-5747.21283	1003
Cluster-5747.3488	348
Cluster-5747.3489	1768
Cluster-5747.14199	1349
Cluster-5747.14198	363
Cluster-6582.2	854
Cluster-6582.3	612
Cluster-6582.0	934
Cluster-6582.1	778
Cluster-5747.21281	1225
Cluster-5747.2531	1353
Cluster-5747.21280	1174
Cluster-7369.0	798
Cluster-5747.1398	320
Cluster-5747.4234	2529
Cluster-5747.4148	1463
Cluster-5747.4149	895
Cluster-5747.4235	2553
Cluster-5493.0	454
Cluster-5747.1391	912
Cluster-5747.1392	858
Cluster-5747.1393	769
Cluster-5747.1394	1404
Cluster-5747.1395	1253
Cluster-5747.1396	445
Cluster-5747.1397	1648
Cluster-11316.0	992
Cluster-11316.1	1030
Cluster-5747.4237	883
Cluster-5747.1606	1546
Cluster-5747.4231	2117
Cluster-5747.3738	1257
Cluster-5747.3739	3737
Cluster-11749.0	2351
Cluster-5747.4232	712
Cluster-5747.18062	1265
Cluster-5747.3730	1397
Cluster-5747.3731	3498
Cluster-5747.3732	3664
Cluster-5747.4233	772
Cluster-5747.3734	1179
Cluster-5747.3735	1136
Cluster-5747.3736	1120
Cluster-1854.0	1020
Cluster-5747.8878	1898
Cluster-5747.8879	1910
Cluster-5747.14433	1144
Cluster-5747.2533	1289
Cluster-5747.13994	3796
Cluster-5747.8872	1165
Cluster-5747.8873	475
Cluster-475.0	363
Cluster-5747.8871	1164
Cluster-5747.8876	1909
Cluster-5747.8877	1921
Cluster-1154.0	745
Cluster-5747.8875	1554
Cluster-10622.0	1562
Cluster-5747.18065	936
Cluster-5747.1648	2610
Cluster-5747.1649	3402
Cluster-5747.1646	891
Cluster-5747.1647	467
Cluster-5747.1644	1703
Cluster-5747.1645	2847
Cluster-5747.1642	964
Cluster-5747.1643	1123
Cluster-5747.1640	656
Cluster-5747.1641	348
Cluster-7207.0	623
Cluster-5747.9479	2695
Cluster-5747.9478	1601
Cluster-5747.9475	1959
Cluster-5747.9474	1297
Cluster-5747.9477	1942
Cluster-5747.9476	1935
Cluster-5747.9471	905
Cluster-5747.9470	2513
Cluster-5747.9473	1303
Cluster-5747.9472	1251
Cluster-4931.0	786
Cluster-5747.18068	2151
Cluster-7984.1	2239
Cluster-7984.0	1365
Cluster-5747.2535	1311
Cluster-9093.0	365
Cluster-4903.0	1566
Cluster-5747.4160	1860
Cluster-12047.1	786
Cluster-6629.0	539
Cluster-5747.2534	1529
Cluster-1762.0	480
Cluster-581.0	417
Cluster-10094.0	770
Cluster-5747.13727	873
Cluster-5747.20198	2265
Cluster-5747.20199	1246
Cluster-5747.7499	1228
Cluster-5747.7498	549
Cluster-5747.7495	479
Cluster-5747.7494	1446
Cluster-5747.7497	1007
Cluster-5747.7496	499
Cluster-5747.7491	1276
Cluster-5747.7490	1782
Cluster-5747.7493	1347
Cluster-5747.7492	1924
Cluster-5747.7723	3346
Cluster-5747.7722	3586
Cluster-5747.7721	350
Cluster-5747.7720	519
Cluster-5747.7727	1312
Cluster-5747.7726	1464
Cluster-5747.7725	927
Cluster-5747.7724	1500
Cluster-5747.7729	2104
Cluster-5747.7728	722
Cluster-5747.13726	1448
Cluster-8508.0	927
Cluster-8508.1	878
Cluster-7214.0	532
Cluster-4443.0	571
Cluster-6244.0	933
Cluster-8076.0	2130
Cluster-8076.1	1493
Cluster-8076.2	1063
Cluster-8142.1	1297
Cluster-9296.0	1877
Cluster-8155.4	363
Cluster-4476.0	348
Cluster-8155.1	1338
Cluster-8155.2	2227
Cluster-8155.3	1601
Cluster-5747.19101	806
Cluster-10004.0	529
Cluster-5747.1703	649
Cluster-5747.1702	2422
Cluster-4036.0	1458
Cluster-5747.1701	2443
Cluster-4036.1	655
Cluster-5747.1700	641
Cluster-5747.1707	2503
Cluster-8532.1	754
Cluster-8532.0	1013
Cluster-5747.1706	2552
Cluster-5747.1705	746
Cluster-3188.0	454
Cluster-5747.3207	1411
Cluster-8280.1	589
Cluster-4503.0	1165
Cluster-7281.0	1437
Cluster-2703.0	605
Cluster-4680.0	1149
Cluster-5747.6452	669
Cluster-5747.6453	1420
Cluster-5747.6450	2610
Cluster-5747.6451	1582
Cluster-5747.6456	1012
Cluster-5747.6457	549
Cluster-5747.6454	2025
Cluster-5747.6455	3340
Cluster-5747.6458	832
Cluster-5747.6459	1116
Cluster-11821.1	318
Cluster-8739.0	1286
Cluster-5747.19020	1089
Cluster-4468.1	305
Cluster-4468.0	1244
Cluster-6274.0	1815
Cluster-11663.0	1530
Cluster-5629.0	1279
Cluster-9905.0	1723
Cluster-7950.4	729
Cluster-2258.0	442
Cluster-2992.0	831
Cluster-7950.5	1783
Cluster-5747.4915	827
Cluster-5747.4914	401
Cluster-5747.4917	1540
Cluster-5747.4916	590
Cluster-5747.4911	2007
Cluster-5747.4910	1209
Cluster-5747.4913	826
Cluster-5747.4912	2408
Cluster-7950.0	729
Cluster-4412.0	632
Cluster-7950.1	2005
Cluster-8254.4	605
Cluster-8254.5	656
Cluster-8254.2	317
Cluster-7950.2	1969
Cluster-888.0	1915
Cluster-5747.19022	1970
Cluster-9088.0	1044
Cluster-7950.3	1130
Cluster-3997.1	363
Cluster-3997.0	1583
Cluster-3611.0	343
Cluster-3611.1	1304
Cluster-909.0	605
Cluster-8446.0	1431
Cluster-5747.19023	1312
Cluster-4339.0	914
Cluster-5747.18398	883
Cluster-80.0	677
Cluster-5747.19024	2011
Cluster-8266.0	1767
Cluster-3718.0	898
Cluster-8709.1	1245
Cluster-5747.19025	1762
Cluster-9620.0	2297
Cluster-9620.1	1279
Cluster-6076.0	395
Cluster-7461.0	1845
Cluster-4774.0	1175
Cluster-9650.0	314
Cluster-8832.0	346
Cluster-12427.2	837
Cluster-8709.0	1262
Cluster-9352.0	313
Cluster-5747.19026	2025
Cluster-5637.0	432
Cluster-5637.1	478
Cluster-5596.0	536
Cluster-5596.1	2128
Cluster-5596.2	2239
Cluster-5596.3	802
Cluster-5596.4	2000
Cluster-5596.5	998
Cluster-7894.0	1207
Cluster-5747.19027	2191
Cluster-8298.0	669
Cluster-5747.19028	2878
Cluster-8297.5	360
Cluster-8297.4	1520
Cluster-1368.0	372
Cluster-5627.1	1080
Cluster-5627.0	1126
Cluster-5747.19029	2865
Cluster-8297.0	2039
Cluster-2256.0	359
Cluster-7661.2	1519
Cluster-7661.1	683
Cluster-7661.0	942
Cluster-12071.3	2507
Cluster-4321.0	1642
Cluster-27.0	621
Cluster-11286.0	2953
Cluster-5747.10284	1166
Cluster-12071.2	540
Cluster-9754.0	357
Cluster-2856.0	1443
Cluster-2856.1	1350
Cluster-2856.2	1086
Cluster-2935.0	628
Cluster-7536.0	1565
Cluster-7536.1	443
Cluster-7536.2	1480
Cluster-7536.3	324
Cluster-7683.3	709
Cluster-7683.2	527
Cluster-7683.1	725
Cluster-7683.0	341
Cluster-10800.4	1601
Cluster-9174.0	1982
Cluster-11697.1	461
Cluster-9250.0	1613
Cluster-9769.0	1158
Cluster-9769.1	1116
Cluster-1442.0	516
Cluster-6521.0	939
Cluster-7693.0	2885
Cluster-12209.0	899
Cluster-5747.18567	2304
Cluster-7500.0	2681
Cluster-5747.4165	1098
Cluster-12215.1	471
Cluster-12215.0	737
Cluster-9300.0	2170
Cluster-3724.1	416
Cluster-3724.0	553
Cluster-1857.0	459
Cluster-10981.0	676
Cluster-6676.0	2964
Cluster-4349.0	352
Cluster-6676.2	2704
Cluster-6676.3	2637
Cluster-10627.0	1436
Cluster-8622.1	1479
Cluster-3946.0	1244
Cluster-6733.1	1689
Cluster-9766.0	948
Cluster-10097.2	311
Cluster-3411.1	3521
Cluster-10502.2	981
Cluster-10637.0	1102
Cluster-11685.0	493
Cluster-5015.0	543
Cluster-11704.0	504
Cluster-390.0	596
Cluster-7417.0	462
Cluster-6640.3	1507
Cluster-6640.2	1545
Cluster-6640.1	1023
Cluster-6640.0	1261
Cluster-6640.7	2010
Cluster-6640.6	1500
Cluster-6640.5	2022
Cluster-6640.4	1488
Cluster-5747.12928	713
Cluster-5747.12929	1273
Cluster-9819.0	1191
Cluster-9819.1	1347
Cluster-5747.12920	1170
Cluster-5747.12921	2498
Cluster-5747.12922	1065
Cluster-5747.12923	1248
Cluster-5747.12924	2676
Cluster-5747.12925	1236
Cluster-5747.12926	997
Cluster-5747.12927	1847
Cluster-10397.2	981
Cluster-10397.3	715
Cluster-10397.0	789
Cluster-10397.1	675
Cluster-10397.4	939
Cluster-10397.5	1095
Cluster-11699.6	803
Cluster-11699.7	998
Cluster-11699.4	955
Cluster-11699.5	875
Cluster-11699.2	759
Cluster-11699.3	920
Cluster-11699.0	2194
Cluster-11699.1	2194
Cluster-11699.8	992
Cluster-3451.0	314
Cluster-7217.0	795
Cluster-7787.0	867
Cluster-3976.0	1219
Cluster-8321.0	620
Cluster-1577.0	409
Cluster-4012.0	868
Cluster-5747.15543	1070
Cluster-3445.0	363
Cluster-7316.0	695
Cluster-5747.15541	1478
Cluster-1380.0	666
Cluster-5747.5570	2223
Cluster-5747.5571	345
Cluster-5747.5572	3277
Cluster-5747.5573	1547
Cluster-5747.5574	677
Cluster-5747.5575	567
Cluster-5747.5576	1844
Cluster-5747.5577	1954
Cluster-5747.5578	1163
Cluster-5747.5579	1167
Cluster-5747.15546	778
Cluster-5747.1400	1513
Cluster-5747.1401	1606
Cluster-5747.1402	1363
Cluster-5747.1403	1482
Cluster-5747.1404	1098
Cluster-5747.1405	1448
Cluster-5747.10388	597
Cluster-3948.0	1314
Cluster-1962.1	535
Cluster-1962.0	515
Cluster-5747.10384	3394
Cluster-5747.10385	1381
Cluster-4687.2	1327
Cluster-5747.10383	1868
Cluster-4687.0	650
Cluster-5747.10381	652
Cluster-10935.0	1505
Cluster-1823.0	407
Cluster-1109.0	574
Cluster-1109.1	731
Cluster-1109.2	590
Cluster-5747.11385	1813
Cluster-5747.11384	1833
Cluster-5747.11387	1840
Cluster-5747.11386	1327
Cluster-5747.11381	688
Cluster-5747.11380	4136
Cluster-5747.11383	1800
Cluster-5747.11382	1846
Cluster-5747.11389	984
Cluster-5747.11388	1436
Cluster-11390.2	1096
Cluster-11390.0	626
Cluster-1234.0	368
Cluster-12454.0	956
Cluster-6783.1	396
Cluster-6783.0	520
Cluster-4092.0	1785
Cluster-3994.0	834
Cluster-6835.0	979
Cluster-5747.10650	1237
Cluster-5747.3807	1068
Cluster-5747.10652	1450
Cluster-5747.10653	1098
Cluster-5747.10654	573
Cluster-5747.10655	1364
Cluster-5747.10656	1081
Cluster-5747.10657	1486
Cluster-5747.10658	1306
Cluster-5747.10659	1501
Cluster-373.0	328
Cluster-5747.3808	1171
Cluster-5747.3809	916
Cluster-5747.20978	1860
Cluster-5747.20979	2027
Cluster-5747.167	478
Cluster-5747.20972	1480
Cluster-5747.20973	2261
Cluster-5747.20970	358
Cluster-5747.166	2828
Cluster-5747.20976	1169
Cluster-5747.20977	2816
Cluster-5747.20974	1545
Cluster-5747.20975	332
Cluster-1839.0	533
Cluster-1839.1	355
Cluster-5747.11523	1594
Cluster-5747.11522	1564
Cluster-5747.11525	1224
Cluster-5747.11524	886
Cluster-5747.11527	904
Cluster-5747.11526	943
Cluster-5747.11529	919
Cluster-5747.11528	1252
Cluster-8091.0	1553
Cluster-5120.3	1284
Cluster-5120.2	1383
Cluster-5120.1	1395
Cluster-5120.0	1296
Cluster-9668.0	2636
Cluster-6692.0	2119
Cluster-6692.1	2167
Cluster-4773.0	2276
Cluster-857.0	362
Cluster-5747.11627	1051
Cluster-10087.1	963
Cluster-5747.15500	1237
Cluster-6726.0	2293
Cluster-6726.1	2331
Cluster-11256.0	1542
Cluster-139.0	433
Cluster-5747.1989	1869
Cluster-5747.1988	1387
Cluster-9493.2	753
Cluster-9493.3	723
Cluster-5747.1985	462
Cluster-5747.1984	746
Cluster-5747.1987	1515
Cluster-5747.1986	1403
Cluster-5747.1981	1179
Cluster-5747.1980	1259
Cluster-5747.1983	1406
Cluster-5747.1982	395
Cluster-5747.3118	4549
Cluster-5747.3119	1763
Cluster-5747.13679	1176
Cluster-5747.13678	933
Cluster-5747.21219	431
Cluster-5747.3110	2544
Cluster-5747.3111	2422
Cluster-5747.3112	2313
Cluster-5747.3113	1448
Cluster-5747.3114	714
Cluster-5747.3115	999
Cluster-5747.3116	4405
Cluster-5747.3117	4525
Cluster-5747.17180	1972
Cluster-7868.0	541
Cluster-5747.18304	1862
Cluster-9284.0	3613
Cluster-2151.0	639
Cluster-6800.0	863
Cluster-9284.1	306
Cluster-2670.0	1705
Cluster-9483.0	2306
Cluster-5747.14548	1014
Cluster-5747.14549	977
Cluster-5747.6069	1514
Cluster-5747.6068	1505
Cluster-5703.0	2973
Cluster-5747.6062	3144
Cluster-206.0	611
Cluster-5747.6060	2437
Cluster-5747.6067	1623
Cluster-5747.6066	1544
Cluster-5747.6065	1111
Cluster-5747.6064	3129
Cluster-11086.0	366
Cluster-2438.0	348
Cluster-9088.1	1032
Cluster-11107.1	1887
Cluster-11107.2	1671
Cluster-11107.3	789
Cluster-2557.0	596
Cluster-2145.1	1353
Cluster-2145.0	605
Cluster-8895.1	1334
Cluster-8895.0	1334
Cluster-10292.1	783
Cluster-6328.0	712
Cluster-5747.7914	1189
Cluster-5747.7915	1340
Cluster-5747.7916	777
Cluster-5747.7917	1886
Cluster-5747.7910	684
Cluster-5747.7911	1212
Cluster-5747.7912	1798
Cluster-5747.7913	1784
Cluster-7434.0	745
Cluster-5747.7918	830
Cluster-5747.7919	1417
Cluster-11504.0	1119
Cluster-2547.3	1015
Cluster-2547.2	1136
Cluster-2547.1	482
Cluster-2547.0	493
Cluster-833.0	1257
Cluster-2547.4	619
Cluster-9016.0	766
Cluster-1403.0	658
Cluster-5747.18827	417
Cluster-5747.18826	1377
Cluster-5747.18825	1911
Cluster-5747.18824	2279
Cluster-5747.18823	1261
Cluster-5747.18822	2268
Cluster-5747.18821	1808
Cluster-5747.18820	1933
Cluster-5747.18829	650
Cluster-5747.18828	689
Cluster-5747.15639	3437
Cluster-564.0	479
Cluster-1413.0	1131
Cluster-1413.1	964
Cluster-5747.15631	912
Cluster-5747.15630	750
Cluster-5747.15633	1523
Cluster-5747.15632	1013
Cluster-5747.15635	1627
Cluster-5747.15634	1574
Cluster-5747.15637	637
Cluster-5747.15636	512
Cluster-7184.0	666
Cluster-5747.21166	1559
Cluster-5747.21167	1275
Cluster-5747.21164	832
Cluster-5747.21165	1511
Cluster-5747.21162	1039
Cluster-5747.21163	789
Cluster-5747.21160	1706
Cluster-5747.21161	476
Cluster-5747.21168	1300
Cluster-5747.21169	1525
Cluster-4374.1	713
Cluster-4374.0	692
Cluster-11457.0	457
Cluster-1047.0	757
Cluster-10394.1	425
Cluster-10394.0	666
Cluster-2436.0	377
Cluster-10233.1	375
Cluster-10233.0	643
Cluster-10233.3	757
Cluster-10233.2	1849
Cluster-2559.0	636
Cluster-2559.1	497
Cluster-1057.0	450
Cluster-5747.4339	1275
Cluster-5747.4338	1234
Cluster-5747.4335	892
Cluster-5747.4334	1467
Cluster-5747.4337	1195
Cluster-3438.0	302
Cluster-5747.4331	867
Cluster-5747.4330	351
Cluster-5747.4333	2871
Cluster-5747.4332	802
Cluster-5747.17674	1827
Cluster-9033.2	675
Cluster-5550.0	712
Cluster-9033.1	601
Cluster-4126.0	1470
Cluster-5747.17673	658
Cluster-11029.1	1476
Cluster-11029.0	1465
Cluster-5433.0	1073
Cluster-5433.1	1158
Cluster-4217.0	1094
Cluster-5342.0	632
Cluster-3233.0	406
Cluster-7278.0	985
Cluster-12517.2	1863
Cluster-12517.0	1852
Cluster-12517.1	1502
Cluster-5747.17672	371
Cluster-6.0	358
Cluster-11591.1	886
Cluster-11591.0	1086
Cluster-11591.2	1471
Cluster-12323.0	483
Cluster-11260.0	641
Cluster-5747.20789	1438
Cluster-5747.20788	4728
Cluster-12262.0	746
Cluster-5747.20781	3861
Cluster-5747.20780	750
Cluster-5747.20783	2408
Cluster-5747.20782	613
Cluster-5747.20785	2187
Cluster-5747.20784	2108
Cluster-5747.20787	577
Cluster-5747.20786	895
Cluster-11277.2	1085
Cluster-4154.0	588
Cluster-11277.0	493
Cluster-11277.1	713
Cluster-4609.0	813
Cluster-5747.3032	3102
Cluster-1078.3	795
Cluster-451.0	606
Cluster-3581.0	420
Cluster-1078.2	629
Cluster-5747.13714	1171
Cluster-5747.13715	1246
Cluster-3400.0	1247
Cluster-3400.1	1043
Cluster-5747.13716	853
Cluster-12333.0	305
Cluster-5747.13717	659
Cluster-9812.0	1302
Cluster-3410.1	1688
Cluster-3410.0	1912
Cluster-3410.3	1939
Cluster-3410.2	396
Cluster-3410.5	1976
Cluster-3410.4	676
Cluster-5747.4951	3448
Cluster-5747.20650	752
Cluster-5747.4950	1312
Cluster-5747.5910	671
Cluster-1675.0	666
Cluster-5991.0	2820
Cluster-5747.18514	3131
Cluster-5747.4952	1564
Cluster-5747.20657	506
Cluster-6586.0	1728
Cluster-6586.1	440
Cluster-8125.0	388
Cluster-12037.2	1678
Cluster-5747.20656	1735
Cluster-5747.18512	2244
Cluster-316.0	638
Cluster-5747.20655	3978
Cluster-1944.0	1311
Cluster-1669.1	394
Cluster-1669.0	337
Cluster-1669.2	403
Cluster-5747.18511	817
Cluster-5123.0	827
Cluster-9462.1	1715
Cluster-5747.11929	1795
Cluster-5747.20654	1085
Cluster-5062.0	2071
Cluster-5062.1	2229
Cluster-5062.2	2015
Cluster-5544.0	1526
Cluster-2099.0	850
Cluster-5747.3295	1339
Cluster-5747.18510	2115
Cluster-1560.0	546
Cluster-5747.11925	836
Cluster-5747.11924	2104
Cluster-5747.11927	1215
Cluster-5747.11926	1026
Cluster-166.0	1186
Cluster-5747.11921	1833
Cluster-6077.1	1596
Cluster-5747.11920	1859
Cluster-2763.0	685
Cluster-5747.11923	1225
Cluster-10917.0	833
Cluster-5747.11922	1908
Cluster-5747.14436	906
Cluster-10917.1	683
Cluster-11859.0	623
Cluster-11859.1	714
Cluster-11859.2	849
Cluster-5747.10564	1076
Cluster-8512.0	1494
Cluster-6445.2	2353
Cluster-9975.1	414
Cluster-5747.20659	2404
Cluster-10995.0	1235
Cluster-11845.2	820
Cluster-11845.1	1254
Cluster-11845.0	1275
Cluster-5747.18650	1811
Cluster-6445.3	1887
Cluster-5747.20658	908
Cluster-150.0	354
Cluster-150.1	393
Cluster-150.2	1700
Cluster-1733.0	1027
Cluster-1271.0	329
Cluster-3575.0	371
Cluster-7086.0	1482
Cluster-7086.1	1395
Cluster-7086.2	1427
Cluster-7086.3	1514
Cluster-7100.0	666
Cluster-5747.18651	1146
Cluster-6445.4	2038
Cluster-8347.1	836
Cluster-8347.0	1640
Cluster-1243.0	464
Cluster-718.0	526
Cluster-718.1	547
Cluster-2598.1	1202
Cluster-2598.0	1165
Cluster-3115.1	1089
Cluster-3801.0	786
Cluster-3115.0	712
Cluster-1927.0	462
Cluster-12199.0	1808
Cluster-12199.1	1782
Cluster-12199.2	1735
Cluster-12199.3	2151
Cluster-12199.4	2181
Cluster-5747.18653	1120
Cluster-1338.4	1862
Cluster-1338.5	432
Cluster-1338.2	798
Cluster-1338.3	695
Cluster-1338.0	521
Cluster-1338.1	460
Cluster-3813.2	1140
Cluster-3813.3	2397
Cluster-3813.0	402
Cluster-3813.1	727
Cluster-10439.0	626
Cluster-5747.5314	2241
Cluster-5747.18654	1880
Cluster-5747.5315	1634
Cluster-12185.1	554
Cluster-12185.0	776
Cluster-5747.5316	615
Cluster-5747.16418	2151
Cluster-5747.16419	2140
Cluster-5747.5317	1948
Cluster-5747.16410	1208
Cluster-5747.5310	1346
Cluster-5747.16412	1281
Cluster-5747.16413	1680
Cluster-5747.16414	636
Cluster-5747.16415	1153
Cluster-5747.16416	674
Cluster-5747.5311	2382
Cluster-5747.18655	1490
Cluster-1812.1	668
Cluster-1812.0	485
Cluster-1882.2	1413
Cluster-1882.0	513
Cluster-1882.1	1432
Cluster-5747.18756	408
Cluster-168.0	433
Cluster-5747.18751	1510
Cluster-11938.0	764
Cluster-519.0	428
Cluster-6680.0	853
Cluster-9238.2	902
Cluster-5747.18657	2362
Cluster-1259.0	1190
Cluster-9604.0	1415
Cluster-5747.18750	927
Cluster-12362.0	1252
Cluster-9238.1	1003
Cluster-9595.0	986
Cluster-8230.0	1814
Cluster-2996.0	603
Cluster-8230.2	1419
Cluster-5747.18753	479
Cluster-9238.0	747
Cluster-1903.0	1508
Cluster-57.0	603
Cluster-5747.18752	1364
Cluster-6174.1	371
Cluster-6174.0	1209
Cluster-6174.2	545
Cluster-5747.14250	755
Cluster-7479.0	1809
Cluster-5747.14251	897
Cluster-5747.14252	802
Cluster-5747.14253	805
Cluster-5747.14254	711
Cluster-7187.0	1258
Cluster-5747.13207	819
Cluster-47.0	446
Cluster-8246.4	1189
Cluster-2945.1	1327
Cluster-2945.0	854
Cluster-8246.1	1357
Cluster-8246.0	1333
Cluster-1754.0	473
Cluster-5747.14257	2305
Cluster-7006.0	1931
Cluster-5747.3219	502
Cluster-5747.3218	690
Cluster-5747.3213	1414
Cluster-5747.3212	1350
Cluster-5747.3211	467
Cluster-5747.3210	1396
Cluster-5747.3217	817
Cluster-5747.3216	681
Cluster-5747.3215	435
Cluster-5747.3214	1448
Cluster-5747.5686	1567
Cluster-5747.5687	1013
Cluster-5747.5684	612
Cluster-1087.0	431
Cluster-5747.5682	354
Cluster-5747.5683	2951
Cluster-5747.5680	1854
Cluster-5747.5681	516
Cluster-5747.15880	854
Cluster-5747.5688	1029
Cluster-5747.5689	1024
Cluster-5747.15881	817
Cluster-5747.15886	2470
Cluster-2493.0	567
Cluster-5747.15887	1692
Cluster-5747.13350	2573
Cluster-5587.0	454
Cluster-531.0	538
Cluster-5747.15885	1493
Cluster-5747.13351	3350
Cluster-5747.12887	1707
Cluster-5747.12886	1558
Cluster-5747.12885	788
Cluster-1304.0	730
Cluster-5747.12883	1540
Cluster-5747.12882	1566
Cluster-5747.12881	1661
Cluster-5747.12880	1257
Cluster-11923.0	750
Cluster-5747.12889	1824
Cluster-5747.12888	1939
Cluster-1983.2	878
Cluster-1983.3	786
Cluster-1983.0	782
Cluster-1983.1	354
Cluster-1983.4	1353
Cluster-5345.0	777
Cluster-5927.0	1581
Cluster-5.0	364
Cluster-12514.0	984
Cluster-7018.0	621
Cluster-1684.0	512
Cluster-8396.0	1635
Cluster-11000.0	1519
Cluster-5747.178	2171
Cluster-5747.179	1228
Cluster-5747.176	2647
Cluster-5747.177	769
Cluster-5747.174	608
Cluster-5747.175	2647
Cluster-5747.172	1107
Cluster-5747.173	1927
Cluster-5747.170	1974
Cluster-5747.171	2029
Cluster-5747.2168	2625
Cluster-5747.2169	2324
Cluster-5747.2162	2162
Cluster-5747.2163	2388
Cluster-5747.2160	1138
Cluster-5747.2161	2242
Cluster-5747.2166	1813
Cluster-5747.2167	575
Cluster-5747.2164	787
Cluster-5747.2165	490
Cluster-6813.0	1213
Cluster-4522.0	1121
Cluster-2641.0	353
Cluster-5747.14838	1091
Cluster-5747.14839	1125
Cluster-5747.13828	2430
Cluster-5747.13829	561
Cluster-5747.13826	2089
Cluster-5747.13827	1239
Cluster-5747.13824	481
Cluster-5747.13825	2010
Cluster-5747.13822	1758
Cluster-5747.13823	1176
Cluster-5747.13820	738
Cluster-5747.13821	480
Cluster-5747.284	1674
Cluster-5747.285	1574
Cluster-5747.286	1834
Cluster-5747.287	1412
Cluster-5747.280	1129
Cluster-5747.281	632
Cluster-5747.282	1485
Cluster-5747.283	1572
Cluster-5747.288	1302
Cluster-5747.289	759
Cluster-982.0	828
Cluster-5747.19978	769
Cluster-5747.19979	2086
Cluster-5747.19972	1228
Cluster-5747.19973	845
Cluster-5747.19970	705
Cluster-5747.19971	1144
Cluster-5747.19976	720
Cluster-5747.19977	1600
Cluster-5747.19974	1436
Cluster-5747.19975	845
Cluster-12227.0	1706
Cluster-7376.0	2028
Cluster-2128.0	858
Cluster-2128.1	1063
Cluster-4191.0	409
Cluster-4191.1	442
Cluster-1446.2	1436
Cluster-1446.0	744
Cluster-1446.1	744
Cluster-4251.0	1307
Cluster-7524.0	643
Cluster-8122.2	412
Cluster-8122.3	1474
Cluster-8122.0	1940
Cluster-8122.1	2043
Cluster-5747.820	1041
Cluster-5747.821	1884
Cluster-5747.822	2420
Cluster-5747.823	2545
Cluster-5747.824	833
Cluster-5747.825	2525
Cluster-5747.826	2554
Cluster-5747.827	336
Cluster-5747.828	2548
Cluster-5747.829	504
Cluster-5747.18940	736
Cluster-10607.0	1414
Cluster-5747.18993	360
Cluster-5747.8155	1588
Cluster-5747.5302	3474
Cluster-5747.8157	2635
Cluster-5747.8156	1616
Cluster-5747.8151	2103
Cluster-5747.8150	2198
Cluster-5747.8153	503
Cluster-5747.5304	2512
Cluster-5747.5309	968
Cluster-5747.5308	2141
Cluster-5747.8159	3294
Cluster-5747.8158	3266
Cluster-2035.0	365
Cluster-5747.18992	1214
Cluster-757.0	318
Cluster-8842.4	675
Cluster-5747.15877	1542
Cluster-5747.15876	992
Cluster-5747.6649	1845
Cluster-5747.6648	2129
Cluster-5505.0	1589
Cluster-5747.15872	2433
Cluster-426.0	369
Cluster-5747.15870	2432
Cluster-5747.6643	705
Cluster-5747.6642	1409
Cluster-5747.6641	1253
Cluster-5747.6640	530
Cluster-5747.6647	2339
Cluster-5418.2	828
Cluster-5747.6645	1296
Cluster-5418.0	1397
Cluster-5747.18991	3162
Cluster-5484.0	1058
Cluster-4798.1	1013
Cluster-4798.0	1033
Cluster-5747.20547	1227
Cluster-5747.20546	1250
Cluster-2029.0	556
Cluster-3218.0	435
Cluster-5747.20543	3465
Cluster-5747.20542	545
Cluster-5747.20541	3463
Cluster-5747.20540	374
Cluster-1171.1	545
Cluster-1171.0	404
Cluster-10180.0	303
Cluster-6664.0	1096
Cluster-11295.0	2289
Cluster-5747.14119	3738
Cluster-5747.18990	849
Cluster-11629.1	1061
Cluster-6494.1	1868
Cluster-11629.0	1092
Cluster-4954.0	1058
Cluster-5747.18997	1659
Cluster-9972.0	1658
Cluster-5747.16991	833
Cluster-5747.16990	562
Cluster-5747.16993	562
Cluster-5747.16992	2732
Cluster-5747.16995	1390
Cluster-5747.16994	980
Cluster-5747.16997	1714
Cluster-5747.16996	1331
Cluster-5747.16999	1637
Cluster-5747.16998	1608
Cluster-5511.0	1964
Cluster-5747.12061	1662
Cluster-5747.12060	1617
Cluster-5747.12063	709
Cluster-5747.12062	1867
Cluster-5747.12065	1831
Cluster-5747.12064	1795
Cluster-5747.12067	1187
Cluster-5747.12066	1206
Cluster-5747.12069	1638
Cluster-5747.12068	1349
Cluster-5747.18996	620
Cluster-5747.2948	1340
Cluster-5747.2949	1298
Cluster-5747.2940	1580
Cluster-5747.2941	1727
Cluster-5747.2942	1234
Cluster-5747.2943	1804
Cluster-5747.2944	1677
Cluster-3576.1	1322
Cluster-5747.2946	1402
Cluster-5747.2947	1329
Cluster-5747.14116	1917
Cluster-8344.0	579
Cluster-5747.18995	577
Cluster-3455.0	409
Cluster-1771.0	816
Cluster-5747.14115	973
Cluster-5747.18994	1114
Cluster-5747.7275	809
Cluster-5747.7274	823
Cluster-5747.7277	1436
Cluster-5747.7276	900
Cluster-5747.7271	1781
Cluster-5747.7270	829
Cluster-5747.7273	1343
Cluster-5747.7272	1652
Cluster-8525.0	2115
Cluster-5747.7279	1217
Cluster-5747.7278	2606
Cluster-5747.17118	2704
Cluster-5747.17119	538
Cluster-3220.0	956
Cluster-3220.1	1134
Cluster-7150.0	907
Cluster-8170.1	607
Cluster-8170.0	507
Cluster-5747.9602	419
Cluster-2114.0	524
Cluster-5747.9603	2179
Cluster-5747.9600	524
Cluster-12253.1	2020
Cluster-353.0	391
Cluster-5747.9601	1162
Cluster-1206.0	549
Cluster-7999.0	1498
Cluster-5747.9606	916
Cluster-11677.0	1583
Cluster-1793.0	694
Cluster-10762.2	790
Cluster-10762.3	1068
Cluster-10762.0	708
Cluster-5747.9607	1914
Cluster-5747.9604	2110
Cluster-5747.9605	2017
Cluster-5158.0	304
Cluster-10138.3	415
Cluster-5747.14111	2221
Cluster-1783.0	2105
Cluster-11667.0	459
Cluster-2015.0	336
Cluster-5747.8973	1591
Cluster-5747.8972	1607
Cluster-5747.8971	1566
Cluster-5747.8970	481
Cluster-5747.8977	1322
Cluster-5747.8976	2332
Cluster-5747.8975	904
Cluster-5747.8974	791
Cluster-5747.8979	1185
Cluster-5747.8978	2149
Cluster-5747.7891	2157
Cluster-5747.7890	720
Cluster-5747.7893	1906
Cluster-5747.7892	1070
Cluster-5747.7895	1594
Cluster-5392.0	2961
Cluster-5747.7897	1156
Cluster-5747.7896	490
Cluster-5747.7899	725
Cluster-5747.7898	368
Cluster-11394.0	756
Cluster-1230.0	524
Cluster-8292.0	512
Cluster-10138.5	2009
Cluster-8562.2	1469
Cluster-5747.18166	2394
Cluster-5747.17714	389
Cluster-5747.18164	710
Cluster-5747.18165	2539
Cluster-5747.18162	718
Cluster-5747.18163	1486
Cluster-5747.18160	1091
Cluster-5747.17715	782
Cluster-3741.0	1499
Cluster-3741.1	1488
Cluster-3741.2	1621
Cluster-5747.18169	1045
Cluster-3072.0	487
Cluster-5747.17717	1538
Cluster-6259.0	387
Cluster-10138.4	2009
Cluster-5747.17710	2256
Cluster-5747.17711	525
Cluster-5747.17804	1729
Cluster-97.0	331
Cluster-5747.17806	2483
Cluster-5747.17807	2532
Cluster-5747.17800	3678
Cluster-5747.17712	2409
Cluster-5747.17802	536
Cluster-5747.17803	911
Cluster-8465.0	2252
Cluster-5747.17713	510
Cluster-5747.17808	2518
Cluster-5747.17809	1744
Cluster-2081.0	330
Cluster-9676.1	1056
Cluster-9676.0	746
Cluster-3048.0	855
Cluster-3048.1	775
Cluster-2942.0	585
Cluster-5747.18782	978
Cluster-5747.18783	1302
Cluster-5747.18780	2471
Cluster-5747.18781	3200
Cluster-5747.18786	1550
Cluster-3674.0	785
Cluster-5747.18784	1302
Cluster-5747.18785	1459
Cluster-5747.18788	559
Cluster-5747.18789	2911
Cluster-5995.2	815
Cluster-5995.1	869
Cluster-5995.0	670
Cluster-3195.1	681
Cluster-3195.0	403
Cluster-5747.21085	2375
Cluster-5747.21084	2029
Cluster-5747.21087	361
Cluster-5747.21086	3613
Cluster-5747.21081	359
Cluster-5747.21080	1188
Cluster-5747.21083	2445
Cluster-5747.21082	2426
Cluster-9262.2	381
Cluster-9262.3	1503
Cluster-9262.0	1358
Cluster-9262.1	356
Cluster-9262.4	551
Cluster-2095.1	674
Cluster-2095.0	485
Cluster-3276.0	648
Cluster-10503.3	302
Cluster-10503.2	782
Cluster-10503.1	785
Cluster-10503.0	1625
Cluster-10412.0	1547
Cluster-10412.1	1696
Cluster-11533.0	527
[truncated: 39,386 more rows]
